# Supplementary material for: The influence of genetic architecture on responses to selection under drought in rice
Source: Evol Appl. 2022 Jun 6;15(10):1670–90. doi: 10.1111/eva.13419 (PMC9624088; doi:10.1111/eva.13419)
Supplement: Supplementary file 3 — Table S1 [file EVA-15-1670-s002.xlsx]

## Sheet: Table S1
Table S1. List of rice accessions included in this study.
										GATK_Depth_Of_Coverage_Output
ID_VCF_File	Entry_Number_2016DS_Drought_Experiment	Included_VCF_File	IRGC_ID_DNA_Source	Accession_Name	Varietal _Group	Subpopulation_3K-RG	DNA_Unique_ID (if part of 3K-RG)	DNA_Designation (if part of 3K-RG)	Genetic _Stock_IRGC_ID	Total Read Number	Mean Coverage Depth	Granular Third Quartile Coverage Depth	Granular Median Coverage Depth	Granular First Quartile	Percent Bases Above Read Depth 15X	Sequencing_Facility	Origin tissue	SRA Bioproject
BrdngL1	e204	Included	IR83380-B-B-124-3	sister of CR Dhan 201 (IR83380- B-B-124-1)	Indica	Indica 1b				5549746065	14.87	19	14	8	41.3	NYU	2016 DS Experiment	PRJNA557122
BrdngL10	e213	Included	IR79913-B-176-B-4	Katihan 1	Indica	Indica 1b				4162828789	11.16	15	10	5	21.8	NYU	2016 DS Experiment	PRJNA557122
BrdngL2	e205	Included	IR82589-B-B-84-3	BRRI dhan71	Indica	Indica 1b				5789224636	15.52	19	14	8	41.5	NYU	2016 DS Experiment	PRJNA557122
BrdngL3	e206	Included	IR83383-B-129-4	Sukha Dhan 6	Indica	Indica 1b				3641240301	9.76	13	9	5	14.5	NYU	2016 DS Experiment	PRJNA557122
BrdngL4	e207	Included	IR86781-3-3-1-1	Sahod Ulan 20	Indica	Indica 1b				9555812719	25.61	31	22	12	67.8	NYU	2016 DS Experiment	PRJNA557122
BrdngL5	e208	Included	IR86857-101-2-1-3	Katihan 3 (NSIC Rc27)	Indica	Indica 1b				7293796768	19.55	25	17	10	57.1	NYU	2016 DS Experiment	PRJNA557122
BrdngL6	e209	Included	IR81047-B-106-2-4	Sahod Ulan 12	Indica	Indica 1b				4427591453	11.87	16	10	6	26.3	NYU	2016 DS Experiment	PRJNA557122
BrdngL7	e210	Included	IR81412-B-B-82-1	Sahod Ulan 3	Indica	Indica 1b				5815727838	15.59	20	14	7	41.8	NYU	2016 DS Experiment	PRJNA557122
BrdngL8	e211	Included	IR81023-B-116-1-2	Sahod Ulan 5	Indica	Indica 1b				3062129597	8.21	11	7	4	9.9	NYU	2016 DS Experiment	PRJNA557122
BrdngL9	e212	Included	IR74371-70-1-1	Sahbhagi Dhan	Indica	Indica 1b				6167603056	16.53	21	14	7	44.6	NYU	2016 DS Experiment	PRJNA557122
IRGC10430	e173	Included	IRGC 10430	Shinchiku-iku 103	Japonica	Temperate japonica	IRIS 313-9346	SHINCHIKU IKU 103::IRGC 10430-1-1	IRGC 121501	4966404679	13.31	16	13	10	26.2	NYU	NYU Seedling	PRJNA422249
IRGC10658	e39	Included	IRGC 10658	CUBA 65	Japonica	Tropical japonica				5963745619	15.98	21	15	9	47.7	NYU	2016 DS Experiment	PRJNA557122
IRGC10968	e198	Included	IRGC 10968	VARY VATO 271	Indica	Indica 2				4374656728	11.72	15	10	6	23.6	NYU	2016 DS Experiment	PRJNA557122
IRGC10984	e51	Included	IRGC 10984	FANDRAPOTSY 104	Indica	Indica 2				2701938657	7.24	10	7	4	7.1	NYU	2016 DS Experiment	PRJNA557122
IRGC117265	e48	Included	IRGC 117265	Dom Sufid	Japonica	circum-Basmati				3449355975	9.24	13	9	5	14.1	NYU	2016 DS Experiment	PRJNA557122
IRGC117267	e56	Included	IRGC 117267	FR 13 A	Indica	circum-Aus				5311318343	14.23	17	13	8	32.6	NYU	NYU Seedling	PRJNA422249
IRGC117269	e111	Included	IRGC 117269	Li-Jiang-Xin-Tuan-Hei-Gu	Japonica	Japonica admixed				7047616034	18.89	26	17	9	54.7	NYU	NYU Seedling	PRJNA422249
IRGC117271	e124	Included	IRGC 117271	Minghui 63	Indica	Indica 1a				12500074709	33.5	41	30	17	77.7	NYU	2016 DS Experiment	PRJNA557122
IRGC117276	e165	Included	IRGC 117276	Sadu Cho	Indica	Indica 1a				4238280595	11.36	15	10	5	22.1	NYU	2016 DS Experiment	PRJNA557122
IRGC117277	e168	Included	IRGC 117277	Shan Huang Zhan 2	Indica	Indica 3				4669990979	12.52	16	12	8	27.8	NYU	2016 DS Experiment	PRJNA557122
IRGC117278	e181	Included	IRGC 117278	Swarna	Indica	Indica 1b				4266192511	11.43	14	10	6	18.3	NYU	NYU Seedling	PRJNA422249
IRGC117279	e185	Included	IRGC 117279	Tainung 67	Japonica	Temperate japonica				3337089130	8.94	12	9	6	11.5	NYU	2016 DS Experiment	PRJNA557122
IRGC117280	e203	Included	IRGC 117280	Zhenshan 97B	Indica	Indica 1a				3425472302	9.18	12	8	4	13.8	NYU	2016 DS Experiment	PRJNA557122
IRGC117281	e15	Included	IRGC 117281	Aswina	Indica	Indica 2				5168486462	13.85	17	11	7	29.6	NYU	NYU Seedling	PRJNA422249
IRGC117282	e40	Included	IRGC 117282	Cypress	Japonica	Tropical japonica				2666458432	7.15	10	7	4	6	NYU	2016 DS Experiment	PRJNA557122
IRGC117398	e197	Included	IRGC 117398	VANDANA	Indica	Indica 2				5876629181	15.75	20	14	7	41.9	NYU	2016 DS Experiment	PRJNA557122
IRGC117617	e90	Included	IRGC 117617	Kasalath	Indica	circum-Aus				8203639069	21.99	28	21	13	68.5	NYU	2016 DS Experiment	PRJNA557122
IRGC12048	e125	Included	IRGC 12048	MOROBEREKAN	Japonica	Tropical japonica				6423775024	17.22	22	17	11	57.6	NYU	2016 DS Experiment	PRJNA557122
IRGC121705	e10	Included	IRGC 121705	Apo (info from IRGC 115128)	Indica	Indica 3				4541065446	12.17	16	10	6	26.6	NYU	2016 DS Experiment	PRJNA557122
IRGC122298	e200	Included	IRGC 122298	Way Rarem	Indica	Indica 3				4747702014	12.72	16	10	6	27.6	NYU	2016 DS Experiment	PRJNA557122
IRGC12331	e14	Included	IRGC 12331	ARC 7229	Japonica	circum-Basmati	IRIS 313-9172	ARC 7229::IRGC 12331-1-1	IRGC 126177	5369479105	14.39	18	14	10	39.2	NYU	NYU Seedling	PRJNA422249
IRGC12386	e12	Included	IRGC 12386	ARC 10177	Indica	circum-Aus				5424056597	14.54	19	12	7	37	NYU	2016 DS Experiment	PRJNA557122
IRGC12731	e132	Included	IRGC 12731	NIPPON-BARE	Japonica	Temperate japonica				6475561176	17.35	21	17	14	61.5	NYU	NYU Seedling	PRJNA422249
IRGC12793	e101	Included	IRGC 12793	KITRANA 508	Indica	Indica 2				4499093033	12.06	16	10	5	25.6	NYU	2016 DS Experiment	PRJNA557122
IRGC12881	e49	Included	IRGC 12881	DOM-ZARD	Japonica	circum-Basmati	IRIS 313-8747	DOM ZARD::IRGC 12881-1-1	IRGC 117466	4638054253	12.43	16	12	8	29.7	IRRI	3K-RG	PRJEB6180
IRGC12894	e61	Included	IRGC 12894	Gompa 2	Japonica	circum-Basmati				6643629085	17.81	21	17	12	58.1	NYU	NYU Seedling	PRJNA422249
IRGC13746	e191	Included	IRGC 13746	TAOTHABI	Indica	circum-Aus				4961885250	13.3	17	12	6	31.6	NYU	2016 DS Experiment	PRJNA557122
IRGC1427	e34	Included	IRGC 1427	CHUNG YI	Japonica	Temperate japonica	IRIS 313-9233	CHUNG YI::IRGC 1427-1-1	IRGC 125709	11812476361	31.66	41	29	18	79.7	IRRI	3K-RG	PRJEB6180
IRGC14413	e55	Included	IRGC 14413	FORTUNA	Japonica	Tropical japonica				6349284282	17.02	22	17	11	55.4	NYU	2016 DS Experiment	PRJNA557122
IRGC14779	e199	Included	IRGC 14779	WARABEHATOMOCHI	Japonica	Tropical japonica				7433621614	19.92	26	18	12	62	NYU	2016 DS Experiment	PRJNA557122
IRGC14917	e1	Included	IRGC 14917	280	Japonica	Tropical japonica				7030093376	18.84	24	18	12	60.7	NYU	2016 DS Experiment	PRJNA557122
IRGC15092	e161	Included	IRGC 15092	RT1031-69	Japonica	Tropical japonica				10124178684	27.13	36	25	14	72.3	NYU	2016 DS Experiment	PRJNA557122
IRGC15100	e2	Included	IRGC 15100	63-104	Japonica	Tropical japonica				8828180598	23.66	28	21	15	73.9	NYU	NYU Seedling	PRJNA422249
IRGC1667	e170	Included	IRGC 1667	SD120 SELN (CI 12320)	Japonica	Tropical japonica	IRIS 313-8745	SD 120 SELN (CI 12320)::IRGC 1667-1-1	IRGC 126087	5209887195	13.96	18	13	9	37.5	IRRI	3K-RG	PRJEB6180
IRGC16800	e114	Included	IRGC 16800	LUA CHAN HUONG	Indica	Indica 3	IRIS 313-9342	LUA CHAN HUONG::IRGC 16800-1-1	IRGC 126236	3820192532	10.24	13	10	6	15.6	IRRI	3K-RG	PRJEB6180
IRGC16872	e115	Included	IRGC 16872	LUA TAU DUC	Indica	Indica 1a				3267058567	8.76	12	8	4	12	NYU	2016 DS Experiment	PRJNA557122
IRGC1724	e28	Included	IRGC 1724	CAROLINA GOLD SELN (CI 12033)	Japonica	Tropical japonica				4058081315	10.88	14	10	7	18.9	NYU	2016 DS Experiment	PRJNA557122
IRGC177	e4	Included	IRGC 177	Aday Sel	Japonica	circum-Basmati				4041440721	10.83	15	10	5	21.9	NYU	2016 DS Experiment	PRJNA557122
IRGC19972	e93	Included	IRGC 19972	KERITING TINGGI	Indica	Indica 3	IRIS 313-9329	KERITING TINGGI::IRGC 19972-1-1		6914059395	18.53	21	16	10	51.9	NYU	NYU Seedling	PRJNA422249
IRGC23364	e98	Included	IRGC 23364	Kinandang patong	Japonica	Tropical japonica				3327825071	8.92	12	9	6	11.6	NYU	2016 DS Experiment	PRJNA557122
IRGC24224	e95	Included	IRGC 24224	KHAO GAEW	Indica	Indica 3				4891228833	13.11	17	11	6	29.7	NYU	2016 DS Experiment	PRJNA557122
IRGC25897	e123	Included	IRGC 25897	MIMIDAM	Japonica	Subtropical japonica				5116664868	13.71	18	13	8	37.7	NYU	2016 DS Experiment	PRJNA557122
IRGC25924	e180	Included	IRGC 25924	SULTANJATA	Indica	circum-Aus				4627699477	12.4	16	11	6	27.4	NYU	2016 DS Experiment	PRJNA557122
IRGC26872	e25	Included	IRGC 26872	Binulawan	Japonica	Tropical japonica				6842593628	18.34	21	17	12	57.9	NYU	NYU Seedling	PRJNA422249
IRGC27129	e65	Included	IRGC 27129	GUNDIL KUNING	Japonica	Tropical japonica				2854822144	7.65	11	7	4	7.9	NYU	2016 DS Experiment	PRJNA557122
IRGC27513	e45	Included	IRGC 27513	DHOLI BORO	Indica	circum-Aus				5331785402	14.29	19	13	7	37.7	NYU	2016 DS Experiment	PRJNA557122
IRGC27716	e92	Included	IRGC 27716	KAW LUYOENG	Indica	Indica 3				5158862644	13.83	18	12	6	32.8	NYU	2016 DS Experiment	PRJNA557122
IRGC27748	e94	Included	IRGC 27748	KHAO DAWK MALI 105	Indica	Indica 3	IRIS 313-8253	KHAO DAWK MALI 105::IRGC 27748-1-1	IRGC 121235	8403069562	22.52	26	21	15	72.7	NYU	NYU Seedling	PRJNA422249
IRGC27762	e109	Included	IRGC 27762	LEUANG PRATEW	Indica	Indica 3				5949317067	15.94	20	14	8	41.5	NYU	2016 DS Experiment	PRJNA557122
IRGC27798	e19	Included	IRGC 27798	BASMATI 1	Japonica	circum-Basmati	IRIS 313-8656	BASMATI 1::IRGC 27798-1-1	IRGC 126046	3944928895	10.57	14	10	6	16.3	IRRI	3K-RG	PRJEB6180
IRGC27819	e20	Included	IRGC 27819	BASMATI 334	Japonica	circum-Basmati				10411001535	27.9	36	26	16	75.5	NYU	2016 DS Experiment	PRJNA557122
IRGC27869	e30	Included	IRGC 27869	Chahora 144	Japonica	circum-Basmati				8898616947	23.85	28	23	17	78.2	NYU	NYU Seedling	PRJNA422249
IRGC28134	e138	Included	IRGC 28134	P 660	Indica	Indica 2				9011776421	24.15	28	22	15	73.2	NYU	NYU Seedling	PRJNA422249
IRGC29066	e16	Included	IRGC 29066	Aus 276	Indica	circum-Aus				3265234082	8.75	12	8	4	10.6	NYU	2016 DS Experiment	PRJNA557122
IRGC30238	e31	Included	IRGC 30238	CHAMPA TONG 54	Indica	Indica 3				6416096587	17.2	21	15	8	46.3	NYU	2016 DS Experiment	PRJNA557122
IRGC31	e190	Included	IRGC 31	TANGKAI ROTAN	Indica	Indica 3				5361941403	14.37	19	13	7	36.8	NYU	2016 DS Experiment	PRJNA557122
IRGC32300	e57	Included	IRGC 32300	GERDEH	Indica	circum-Aus				9351106982	25.06	31	22	13	68.8	NYU	2016 DS Experiment	PRJNA557122
IRGC32362	e193	Included	IRGC 32362	TCHAMPA_2	Indica	circum-Aus				4423303597	11.85	16	10	5	25.8	NYU	2016 DS Experiment	PRJNA557122
IRGC32368	e192	Included	IRGC 32368	TCHAMPA_5	Japonica	circum-Basmati				14491770332	38.84	49	35	22	83.4	NYU	2016 DS Experiment	PRJNA557122
IRGC32390	e52	Included	IRGC 32390	FARANGEY	Japonica	circum-Basmati				3240855972	8.69	12	8	5	10.5	NYU	2016 DS Experiment	PRJNA557122
IRGC32559	e134	Included	IRGC 32559	NP125	Indica	circum-Aus				5138638068	13.77	17	13	9	34.2	NYU	NYU Seedling	PRJNA422249
IRGC32561	e50	Included	IRGC 32561	DULAR	Indica	circum-Aus				4761640683	12.76	16	12	8	28.6	NYU	2016 DS Experiment	PRJNA557122
IRGC32565	e91	Included	IRGC 32565	KATAKTARA DA 2	Indica	circum-Aus				5240737628	14.05	18	12	6	34.1	NYU	2016 DS Experiment	PRJNA557122
IRGC328	e17	Included	IRGC 328	AZUCENA	Japonica	Tropical japonica				16351158839	43.82	50	41	31	90.6	NYU	NYU Seedling	PRJNA422249
IRGC33130	e71	Included	IRGC 33130	INDANE	Japonica	Subtropical japonica				5732730851	15.36	21	14	9	45.2	NYU	2016 DS Experiment	PRJNA557122
IRGC33888	e202	Included	IRGC 33888	YELAIK MEEDON	Japonica	circum-Basmati				3644725515	9.77	13	9	6	15.5	NYU	2016 DS Experiment	PRJNA557122
IRGC34962	e85	Included	IRGC 34962	Kali Aus	Indica	circum-Aus				4307157414	11.54	15	10	6	23.7	NYU	2016 DS Experiment	PRJNA557122
IRGC35834	e143	Included	IRGC 35834	Pandan Wangi	Japonica	Tropical japonica				14927858122	40.01	46	38	29	90.3	NYU	NYU Seedling	PRJNA422249
IRGC3697	e37	Included	IRGC 3697	CO 25	Indica	Indica 2				3143274872	8.42	11	8	4	10.5	NYU	2016 DS Experiment	PRJNA557122
IRGC3849	e100	Included	IRGC 3849	KINASTANO	Japonica	Tropical japonica				2933967960	7.86	11	7	5	10.1	NYU	2016 DS Experiment	PRJNA557122
IRGC38698	e135	Included	IRGC 38698	NPE 844	Japonica	Subtropical japonica				6602061772	17.69	23	18	12	60.6	NYU	2016 DS Experiment	PRJNA557122
IRGC38994	e22	Included	IRGC 38994	Bico Branco	Japonica	Tropical japonica				7493403634	20.08	24	20	15	71.4	NYU	NYU Seedling	PRJNA422249
IRGC39261	e53	Included	IRGC 39261	FIROOZ	Japonica	circum-Basmati				5604619525	15.02	19	14	8	40.4	NYU	2016 DS Experiment	PRJNA557122
IRGC39292	e74	Included	IRGC 39292	IR36	Indica	Indica 1b				5014143590	13.44	18	12	6	32.4	NYU	2016 DS Experiment	PRJNA557122
IRGC4020	e142	Included	IRGC 4020	Palawan	Japonica	Tropical japonica				6422922182	17.21	23	15	9	49.4	NYU	2016 DS Experiment	PRJNA557122
IRGC40252	e7	Included	IRGC 40252	AICHI ASAHI	Japonica	Temperate japonica				4572758467	12.26	16	12	8	26.7	NYU	2016 DS Experiment	PRJNA557122
IRGC40673	e152	Included	IRGC 40673	PIN TAWNG	Indica	Indica 3				3567464251	9.56	13	8	4	14.5	NYU	2016 DS Experiment	PRJNA557122
IRGC40748	e131	Included	IRGC 40748	NEP HOA VANG	Japonica	Japonica admixed	IRIS 313-8690	NEP HOA VANG::IRGC 40748-1-1	IRGC 117537	5707775523	15.3	19	15	10	45.2	IRRI	3K-RG	PRJEB6180
IRGC410	e160	Included	IRGC 410	RIKUTO NORIN MOCHI 20	Japonica	Tropical japonica	IRIS 313-8400	RIKUTO NORIN MOCHI 20::IRGC 410-1-1	IRGC 125622	3681745002	9.87	13	10	7	13.6	IRRI	3K-RG	PRJEB6180
IRGC42469	e13	Included	IRGC 42469	ARC 13829	Japonica	circum-Basmati	IRIS 313-8712	ARC 13829::IRGC 42469-1-1	IRGC 117426	3919830336	10.51	14	11	7	18.8	IRRI	3K-RG	PRJEB6180
IRGC42576	e186	Included	IRGC 42576	TAIPEI 309	Japonica	Temperate japonica				4867914283	13.05	17	13	9	34.2	NYU	2016 DS Experiment	PRJNA557122
IRGC43322	e11	Included	IRGC 43322	ARANG	Indica	Indica 1a	IRIS 313-8791	ARANG::IRGC 43322-1-1	IRGC 117423	3414261157	9.15	12	9	5	11.4	IRRI	3K-RG	PRJEB6180
IRGC43369	e29	Included	IRGC 43369	CERE AIR	Indica	Indica 3				3591518309	9.63	12	9	6	12.6	NYU	2016 DS Experiment	PRJNA557122
IRGC43372	e35	Included	IRGC 43372	CICIH BETON	Japonica	Tropical japonica				4213604182	11.29	14	11	8	16.2	NYU	NYU Seedling	PRJNA422249
IRGC43394	e60	Included	IRGC 43394	GOGO LEMPUK	Japonica	Tropical japonica				3304981117	8.86	12	8	5	12.9	NYU	2016 DS Experiment	PRJNA557122
IRGC43400	e69	Included	IRGC 43400	ILIS AIR	Indica	Indica 3				6086725816	16.31	21	14	8	45.4	NYU	2016 DS Experiment	PRJNA557122
IRGC43540	e151	Included	IRGC 43540	PELITA JANGGUT	Indica	Indica 3				5418374802	14.52	19	13	7	37.6	NYU	2016 DS Experiment	PRJNA557122
IRGC44076	e107	Included	IRGC 44076	LASAT PUTIH	Japonica	Tropical japonica	IRIS 313-8955	LASAT PUTIH::IRGC 44076-1-1	IRGC 126231	3650217671	9.78	13	10	6	13.3	IRRI	3K-RG	PRJEB6180
IRGC44455	e70	Included	IRGC 44455	IMMARANG	Japonica	Tropical japonica				3055033555	8.19	12	7	4	13.5	NYU	2016 DS Experiment	PRJNA557122
IRGC44513	e99	Included	IRGC 44513	KINANDANG PUTI	Indica	Indica 3				16361893407	43.85	50	40	27	85.2	NYU	NYU Seedling	PRJNA422249
IRGC44600	e120	Included	IRGC 44600	MALINIS	Indica	Indica 3				3992568578	10.7	14	9	6	19	NYU	2016 DS Experiment	PRJNA557122
IRGC4541	e110	Included	IRGC 4541	LIEN-CHAN-SHA-PU-TSAN	Indica	Indica 1a				6278084001	16.83	21	14	7	43.2	NYU	2016 DS Experiment	PRJNA557122
IRGC45624	e41	Included	IRGC 45624	DA1	Indica	Indica 2				6260746233	16.78	21	15	9	46.6	NYU	2016 DS Experiment	PRJNA557122
IRGC46531	e148	Included	IRGC 46531	PATNAI 23	Indica	Indica 2				4908180938	13.15	17	11	7	29.6	NYU	2016 DS Experiment	PRJNA557122
IRGC46768	e182	Included	IRGC 46768	T 26	Indica	Indica 2 / Admixed				2624038142	7.03	10	6	3	7.2	NYU	2016 DS Experiment	PRJNA557122
IRGC47017	e76	Included	IRGC 47017	IS49 / TOS7564	Japonica	circum-Basmati / Admixed				4776272360	12.8	17	13	6	34.5	NYU	NYU Seedling	PRJNA422249
IRGC47383	e102	Included	IRGC 47383	KOTTEYARAN	Indica	Indica 2	IRIS 313-8660	KOTTEYARAN::IRGC 47383-1-1	IRGC 125616	5136103469	13.76	17	12	7	32.8	IRRI	3K-RG	PRJEB6180
IRGC4860	e42	Included	IRGC 4860	DAN-YAN-NUO	Japonica	Temperate japonica	IRIS 313-8481	DAN YAN NUO::IRGC 4860-1-1	IRGC 126198	4168602191	11.17	14	11	8	18.8	IRRI	3K-RG	PRJEB6180
IRGC4887	e88	Included	IRGC 4887	KAN-MI	Indica	Indica 1a				4084928571	10.95	14	10	5	20.5	NYU	2016 DS Experiment	PRJNA557122
IRGC49746	e86	Included	IRGC 49746	KALU A. 30	Indica	circum-Aus				6068361502	16.26	22	14	6	43.7	NYU	2016 DS Experiment	PRJNA557122
IRGC50448	e27	Included	IRGC 50448	Canela de Ferro	Japonica	Tropical japonica				3880003262	10.4	12	9	7	8.7	NYU	NYU Seedling	PRJNA422249
IRGC51064	e176	Included	IRGC 51064	SINNA SITHIRA KALI	Indica	Indica 2	IRIS 313-9091	SINNA SITHIRA KALI::IRGC 51064-1-1	IRGC 124442	7543857813	20.22	24	19	13	65.8	NYU	NYU Seedling	PRJNA422249
IRGC51400	e145	Included	IRGC 51400	Pao-Tou-Hung	Indica	Indica 3				4389699608	11.76	15	11	7	19.9	NYU	NYU Seedling	PRJNA422249
IRGC53437	e201	Included	IRGC 53437	XIA-ZHI-BAI	Indica	Indica 1a	IRIS 313-9111	XIA ZHI BAI::IRGC 53437-1-1	IRGC 125940	3457953774	9.27	12	9	5	10.6	IRRI	3K-RG	PRJEB6180
IRGC53931	e179	Included	IRGC 53931	SONA CHUR	Japonica	circum-Basmati				4141561855	11.1	14	11	8	17.2	NYU	NYU Seedling	PRJNA422249
IRGC5418	e177	Included	IRGC 5418	SINTANE DIOFOR	Indica	Indica 2				3042515423	8.15	10	8	5	5.3	NYU	NYU Seedling	PRJNA422249
IRGC5423	e166	Included	IRGC 5423	Salumpikit	Indica	Indica 1a				4555263772	12.21	16	10	6	25.3	NYU	2016 DS Experiment	PRJNA557122
IRGC54333	e147	Included	IRGC 54333	PARE TORO	Japonica	Tropical japonica				3409583385	9.14	12	9	5	12.5	NYU	2016 DS Experiment	PRJNA557122
IRGC5508	e67	Included	IRGC 5508	HSINCHU 51	Japonica	Temperate japonica				3172410158	8.5	12	8	5	10	NYU	2016 DS Experiment	PRJNA557122
IRGC55418	e137	Included	IRGC 55418	ONOY	Japonica	Tropical japonica	IRIS 313-8572	ONOY::IRGC 55418-1-1	IRGC 126037	4996752995	13.39	17	13	9	33.1	IRRI	3K-RG	PRJEB6180
IRGC56036	e32	Included	IRGC 56036	CHAU	Indica	Indica 3				8112530633	21.74	26	19	11	62.9	NYU	2016 DS Experiment	PRJNA557122
IRGC58278	e58	Included	IRGC 58278	GHATI KAMMA NANGARHAR	Indica	circum-Aus				3499340144	9.38	13	9	5	13.7	NYU	2016 DS Experiment	PRJNA557122
IRGC59673	e68	Included	IRGC 59673	HU SHAN NUO	Japonica	Temperate japonica				10760967621	28.84	35	27	18	81.7	NYU	2016 DS Experiment	PRJNA557122
IRGC59849	e167	Included	IRGC 59849	SAN DU BAI MI HONG GU	Indica	Indica 1a				2984400105	8	11	7	4	8.1	NYU	2016 DS Experiment	PRJNA557122
IRGC59930	e194	Included	IRGC 59930	TIE SI WU	Japonica	Subtropical japonica				12866521465	34.48	45	32	21	83.7	NYU	2016 DS Experiment	PRJNA557122
IRGC59932	e195	Included	IRGC 59932	TIE WANG DA DAO	Japonica	Temperate japonica				7276234662	19.5	25	19	12	63.8	NYU	2016 DS Experiment	PRJNA557122
IRGC5999	e144	Included	IRGC 5999	PANKHARI 203	Japonica	circum-Basmati	IRIS 313-9083	PANKHARI 203::IRGC 5999-1-1	IRGC 117551	3574496788	9.58	12	9	6	8.9	NYU	NYU Seedling	PRJNA422249
IRGC60162	e3	Included	IRGC 60162	81 A 32	Japonica	Japonica admixed	IRIS 313-9140	81 A 32::IRGC 60162-1-1	IRGC 125631	2942853969	7.89	11	8	5	4.9	IRRI	3K-RG	PRJEB6180
IRGC6087	e118	Included	IRGC 6087	MAKALIOKA 34	Indica	Indica 2				6316245969	16.93	22	15	9	48.7	NYU	2016 DS Experiment	PRJNA557122
IRGC61467	e169	Included	IRGC 61467	SAO	Japonica	circum-Basmati / Admixed				5026347049	13.47	19	12	5	34.9	NYU	2016 DS Experiment	PRJNA557122
IRGC61953	e62	Included	IRGC 61953	GOPAL	Indica	Indica 3				6083620902	16.3	21	15	9	47.5	NYU	2016 DS Experiment	PRJNA557122
IRGC6208	e33	Included	IRGC 6208	CHITRAJ(DA 23)	Indica	Indica 2				2939082894	7.88	10	7	4	4.7	NYU	NYU Seedling	PRJNA422249
IRGC6264	e129	Included	IRGC 6264	N 22	Indica	circum-Aus				4638076751	12.43	16	11	6	28.2	NYU	2016 DS Experiment	PRJNA557122
IRGC6274	e155	Included	IRGC 6274	PTB9	Indica	Indica 2				4246848240	11.38	15	10	5	23.2	NYU	2016 DS Experiment	PRJNA557122
IRGC6298	e128	Included	IRGC 6298	N 12	Japonica	circum-Basmati				4353593495	11.67	16	11	6	26.2	NYU	2016 DS Experiment	PRJNA557122
IRGC6307	e84	Included	IRGC 6307	Jhona 349	Indica	circum-Aus				3180997878	8.53	11	8	5	5.9	NYU	NYU Seedling	PRJNA422249
IRGC6331	e36	Included	IRGC 6331	CO 18	Indica	Indica 2				4171458807	11.18	14	10	7	15.3	NYU	NYU Seedling	PRJNA422249
IRGC63544	e6	Included	IRGC 63544	AI QING 99	Indica	Indica 3				18220434092	48.83	60	44	26	83.7	NYU	2016 DS Experiment	PRJNA557122
IRGC63726	e112	Included	IRGC 63726	LONG ZI 1	Indica	Indica 1a				3760400525	10.08	13	9	5	16.8	NYU	2016 DS Experiment	PRJNA557122
IRGC65293	e184	Included	IRGC 65293	TAICHUNG 163	Japonica	Temperate japonica				12285443516	32.93	40	32	23	87.7	NYU	2016 DS Experiment	PRJNA557122
IRGC6588	e21	Included	IRGC 6588	BHADOIA 303	Indica	circum-Aus	IRIS 313-8321	BHADOIA 303::IRGC 6588-1-1	IRGC 120894	5767276403	15.46	19	14	8	42.6	IRRI	3K-RG	PRJEB6180
IRGC6590	e18	Included	IRGC 6590	BAGUAMON 14	Indica	Indica 2				3822454092	10.24	13	8	4	17.4	NYU	2016 DS Experiment	PRJNA557122
IRGC66640	e175	Included	IRGC 66640	SI ADULO	Indica	Indica 3				3091819055	8.29	11	8	5	6.1	NYU	NYU Seedling	PRJNA422249
IRGC66792	e63	Included	IRGC 66792	GUL MURALI	Indica	circum-Aus				5002817437	13.41	17	12	7	32.1	NYU	2016 DS Experiment	PRJNA557122
IRGC66970	e214-6	Included	IRGC 66970	IR64	Indica	Indica 1b				5911800495	15.84	20	14	8	42.7	NYU	2016 DS Experiment	PRJNA557122
IRGC67019	e87	Included	IRGC 67019	KAMOZ	Indica	circum-Aus				15340852599	41.11	52	37	22	82.4	NYU	2016 DS Experiment	PRJNA557122
IRGC67034	e5	Included	IRGC 67034	AI LAN KE 1110	Indica	Indica 1a				7979861992	21.39	26	20	13	66.8	NYU	2016 DS Experiment	PRJNA557122
IRGC67096	e38	Included	IRGC 67096	CONG LIANG 1	Indica	Indica 1a				3881719629	10.4	14	9	5	18.6	NYU	2016 DS Experiment	PRJNA557122
IRGC67428	e23	Included	IRGC 67428	BINABAE(GLUT.)	Japonica	Tropical japonica				2946955574	7.9	11	8	5	8.2	NYU	2016 DS Experiment	PRJNA557122
IRGC67429	e24	Included	IRGC 67429	BINUHANGIN	Indica	Indica 3	IRIS 313-9503	BINUHANGIN::IRGC 67429-1-1	IRGC 125683	2913448413	7.81	10	7	4	6.3	IRRI	3K-RG	PRJEB6180
IRGC67431	e46	Included	IRGC 67431	DINOLORES	Japonica	Tropical japonica				3926261371	10.52	13	11	8	13.5	NYU	NYU Seedling	PRJNA422249
IRGC68159	e113	Included	IRGC 68159	LU MAO ZHAN	Indica	Indica 1a	IRIS 313-8889	LU MAO ZHAN::IRGC 68159-1-1	IRGC 125829	2517504838	6.75	9	6	4	4.5	IRRI	3K-RG	PRJEB6180
IRGC71494	e9	Included	IRGC 71494	APIN-APIN	Indica	Indica 3				4705805082	12.61	16	12	7	28.5	NYU	2016 DS Experiment	PRJNA557122
IRGC71524	e64	Included	IRGC 71524	Gumpangar	Indica	Indica 3	IRIS 313-9409	GUMPANGAR::IRGC 71524-1-1		5088461852	13.64	16	13	8	30.8	NYU	NYU Seedling	PRJNA422249
IRGC71528	e72	Included	IRGC 71528	INDUROK	Japonica	Tropical japonica				4399207541	11.79	16	11	7	26.6	NYU	2016 DS Experiment	PRJNA557122
IRGC71589	e156	Included	IRGC 71589	PULUT BERJANGUT	Japonica	Tropical japonica				5306854398	14.22	19	13	8	38.2	NYU	2016 DS Experiment	PRJNA557122
IRGC71598	e158	Included	IRGC 71598	PURAK SIRIBA	Japonica	Tropical japonica	IRIS 313-8381	PURAK SIRIBA::IRGC 71598-1-1	IRGC 126308	5864602937	15.72	19	15	10	46.1	IRRI	3K-RG	PRJEB6180
IRGC72479	e127	Included	IRGC 72479	MUDGO	Indica	Indica 2				9489265017	25.43	31	23	13	69.4	NYU	2016 DS Experiment	PRJNA557122
IRGC73118	e164	Included	IRGC 73118	SADA SOLAY	Indica	circum-Aus				2876552329	7.71	11	7	3	9.3	NYU	2016 DS Experiment	PRJNA557122
IRGC73124	e187	Included	IRGC 73124	TAK	Indica	circum-Aus	IRIS 313-8655	TAK::IRGC 73124-1-1	IRGC 121582	2911086606	7.8	11	7	4	6.6	IRRI	3K-RG	PRJEB6180
IRGC73126	e188	Included	IRGC 73126	TAK SIAH	Japonica	circum-Basmati / Admixed				6942410755	18.61	24	19	12	65.2	NYU	NYU Seedling	PRJNA422249
IRGC74606	e47	Included	IRGC 74606	DINUNGGIT(K. PUTI)	Japonica	Tropical japonica				6043118937	16.2	21	15	10	48	NYU	2016 DS Experiment	PRJNA557122
IRGC74719	e196	Included	IRGC 74719	Uryee Boota	Indica	circum-Aus				5538081565	14.84	18	14	9	37.8	NYU	NYU Seedling	PRJNA422249
IRGC74777	e172	Included	IRGC 74777	SHANKAR	Indica	circum-Aus				6572942254	17.62	22	15	8	49.3	NYU	2016 DS Experiment	PRJNA557122
IRGC752	e103	Included	IRGC 752	KUMBI	Indica	Indica 1a				4121426034	11.05	14	9	4	20.8	NYU	2016 DS Experiment	PRJNA557122
IRGC77142	e116	Included	IRGC 77142	M 202	Japonica	Japonica admixed				3585072797	9.61	13	9	6	15.4	NYU	2016 DS Experiment	PRJNA557122
IRGC77530	e157	Included	IRGC 77530	PULUTHI KARAN(MIXED)	Indica	Indica 2	IRIS 313-8306	PULUTHI KARAN (MIXED)::IRGC 77530-1-1		3745675473	10.04	13	10	6	15.5	IRRI	3K-RG	PRJEB6180
IRGC78253	e97	Included	IRGC 78253	KHAO SAMUD	Indica	Indica 3				5230736763	14.02	17	13	7	34	NYU	2016 DS Experiment	PRJNA557122
IRGC78257	e96	Included	IRGC 78257	KHAO' HAWM	Indica	Indica 3	IRIS 313-8985	KHAO' HAWM::IRGC 78257-1-1	IRGC 126153	2668650374	7.15	10	6	4	7.5	IRRI	3K-RG	PRJEB6180
IRGC78267	e108	Included	IRGC 78267	LEUANG DAM	Indica	Indica 3	IRIS 313-8895	LEUANG DAM::IRGC 78267-1-1	IRGC 126156	6106132035	16.36	20	14	8	43.3	IRRI	3K-RG	PRJEB6180
IRGC7919	e126	Included	IRGC 7919	MTU9	Indica	Indica 2				3068388192	8.22	10	8	5	5.2	NYU	NYU Seedling	PRJNA422249
IRGC8182	e119	Included	IRGC 8182	MALAGKIT PIRURUTONG	Japonica	Tropical japonica				4053851800	10.86	13	10	7	13	NYU	NYU Seedling	PRJNA422249
IRGC8191	e122	Included	IRGC 8191	MANSAKU	Japonica	Temperate japonica				5818421032	15.59	21	15	10	48.8	NYU	2016 DS Experiment	PRJNA557122
IRGC8195	e104	Included	IRGC 8195	KUN MIN TSIEH HUNAN	Indica	Indica 1a				4005444848	10.73	13	10	6	12.7	NYU	NYU Seedling	PRJNA422249
IRGC8196	e89	Included	IRGC 8196	Karasukara-Surankasu	Japonica	Subtropical japonica				3978738111	10.66	13	10	8	11.9	NYU	NYU Seedling	PRJNA422249
IRGC8227	e178	Included	IRGC 8227	SOM CAU 70 A	Indica	Indica 3	IRIS 313-7778	SOM CAU 70 A::IRGC 8227-C1-G1	IRGC 122254	4312775984	11.56	14	10	6	18.6	IRRI	3K-RG	PRJEB6180
IRGC8228	e189	Included	IRGC 8228	TAM CAU 9 A	Indica	Indica 3				6388658718	17.12	21	14	8	43.4	NYU	2016 DS Experiment	PRJNA557122
IRGC8231	e59	Included	IRGC 8231	GIE 57	Indica	Indica 3				3342914984	8.96	12	8	5	11.2	NYU	2016 DS Experiment	PRJNA557122
IRGC8234	e162	Included	IRGC 8234	RTS 12	Indica	Indica 3				5707883770	15.3	19	13	7	37.5	NYU	2016 DS Experiment	PRJNA557122
IRGC8238	e149	Included	IRGC 8238	PEH-KUH	Indica	Indica 1a				3839642607	10.29	13	9	4	17.9	NYU	2016 DS Experiment	PRJNA557122
IRGC8242	e174	Included	IRGC 8242	SHUANG-CHIANG	Indica	Indica 1a				6173614449	16.55	21	14	8	45	NYU	2016 DS Experiment	PRJNA557122
IRGC8244	e43	Included	IRGC 8244	DAVAO	Japonica	Tropical japonica				8268733674	22.16	25	21	16	77.6	NYU	NYU Seedling	PRJNA422249
IRGC8245	e117	Included	IRGC 8245	MACAN BINUNDOK	Indica	Indica 1a	IRIS 313-9243	MACAN BINUNDOK::IRGC 8245-1-1	IRGC 126239	6725396702	18.02	21	16	11	54.4	NYU	NYU Seedling	PRJNA422249
IRGC8257	e136	Included	IRGC 8257	OIRAN	Japonica	Subtropical japonica				6942554186	18.61	24	18	12	62.9	NYU	2016 DS Experiment	PRJNA557122
IRGC8260	e171	Included	IRGC 8260	SERATOES HARI	Indica	Indica 1a				6421167303	17.21	21	15	10	49.1	NYU	2016 DS Experiment	PRJNA557122
IRGC8261	e140	Included	IRGC 8261	PADI KASALLE	Japonica	Tropical japonica				3121411379	8.37	11	8	5	9.1	NYU	2016 DS Experiment	PRJNA557122
IRGC8266	e150	Included	IRGC 8266	PEH-PI-NUO	Japonica	Subtropical japonica				3953867220	10.6	14	10	7	18.4	NYU	2016 DS Experiment	PRJNA557122
IRGC8267	e141	Included	IRGC 8267	PAGAIYAHAN	Indica	Indica 1a	IRIS 313-8880	PAGAIYAHAN::IRGC 8267-1-1	IRGC 117550	3680897947	9.86	13	9	5	15	IRRI	3K-RG	PRJEB6180
IRGC8268	e146	Included	IRGC 8268	PAPPAKU	Indica	Indica 1a				4119103177	11.04	14	9	5	20.3	NYU	2016 DS Experiment	PRJNA557122
IRGC8269	e130	Included	IRGC 8269	Nabeshi	Japonica	Subtropical japonica	IRIS 313-8927	NABESHI::IRGC 8269-1-1	IRGC 117535	7551488351	20.24	24	19	15	71.3	NYU	NYU Seedling	PRJNA422249
IRGC8341	e44	Included	IRGC 8341	DHOLA AMAN(LOWLAND AMAN)	Indica	Indica 2	IRIS 313-9156	DHOLA AMAN (LOWLAND AMAN)::IRGC 8341-1-1	IRGC 126200	5937090912	15.91	19	14	9	43.4	NYU	NYU Seedling	PRJNA422249
IRGC8896	e163	Included	IRGC 8896	S 624(AC 398)	Indica	Indica 2				5424898335	14.54	18	13	7	35.9	NYU	2016 DS Experiment	PRJNA557122
IRGC8952	e159	Included	IRGC 8952	Rathuwee	Indica	Indica 2				4741750314	12.71	16	12	8	25.3	NYU	NYU Seedling	PRJNA422249
IRGC9062	e80	Included	IRGC 9062	JC111	Japonica	circum-Basmati				5287694454	14.17	19	13	8	37.6	NYU	2016 DS Experiment	PRJNA557122
IRGC9069	e82	Included	IRGC 9069	JC148	Indica	circum-Aus				5757354866	15.43	19	14	9	40.8	NYU	NYU Seedling	PRJNA422249
IRGC9070	e83	Included	IRGC 9070	JC149	Japonica	circum-Basmati	IRIS 313-8385	JC 149::IRGC 9070-1-1	IRGC 117497	6116553428	16.39	20	15	10	45.8	NYU	NYU Seedling	PRJNA422249
IRGC9091	e79	Included	IRGC 9091	JC1	Japonica	circum-Basmati	IRIS 313-8326	JC 1::IRGC 9091-1-1	IRGC 117494	15331581720	41.09	49	39	26	86.1	IRRI	3K-RG	PRJEB6180
IRGC9147	e139	Included	IRGC 9147	PADI BOENAR	Japonica	Tropical japonica				9036666071	24.22	31	23	15	72.6	NYU	2016 DS Experiment	PRJNA557122
IRGC9175	e78	Included	IRGC 9175	JC 93	Indica	Indica 2				5890711074	15.79	19	13	8	39.8	NYU	NYU Seedling	PRJNA422249
IRGC9177	e77	Included	IRGC 9177	JC 91	Indica	Indica 2				5034960037	13.49	16	11	6	27.2	NYU	NYU Seedling	PRJNA422249
IRGC9179	e81	Included	IRGC 9179	JC117	Indica	Indica 2				5262022538	14.1	18	12	7	34.7	NYU	2016 DS Experiment	PRJNA557122
IRGC9389	e8	Included	IRGC 9389	Amarelo	Japonica	Temperate japonica	IRIS 313-9814	AMARELO::IRGC 9389-1-1	IRGC 121249	5072596477	13.59	16	13	10	29.5	NYU	NYU Seedling	PRJNA422249
IRGC9790	e26	Included	IRGC 9790	BPI 76 NON-SENSITIVE(GREEN)	Indica	Indica 1b	IRIS 313-8903	BPI 76 NON SENSITIVE (GREEN)::IRGC 9790-1-1	IRGC 120902	2935276937	7.87	11	7	4	6.9	IRRI	3K-RG	PRJEB6180
IRGC9804	e183	Included	IRGC 9804	Tadukan	Indica	Indica 1a				5065990718	13.58	16	12	8	27	NYU	NYU Seedling	PRJNA422249
IRIS66_333787	e54	Included	IRIS 66-333787	FL478	Indica	Indica 1b				4900207736	13.13	16	12	8	29.2	NYU	NYU Seedling	PRJNA422249
IRTP1231	e133	Included	IRTP 1231	Nona Bokra	Indica	Indica 2				5671552885	15.2	18	14	9	40.2	NYU	NYU Seedling	PRJNA422249
IRTP13772	e154	Included	IRTP 13772	PSBRC_1 or Makiling	Indica	Indica 1b				4925523185	13.2	15	11	7	20.3	NYU	NYU Seedling	PRJNA422249
IRTP201	e73	Included	IRTP 201	IR29	Indica	Indica 1b				5541617448	14.85	18	14	9	39	NYU	NYU Seedling	PRJNA422249
IRTP24986	e153	Included	IRTP 24986	Pokkali	Indica	Indica 2				4741548181	12.71	15	12	7	24.2	NYU	NYU Seedling	PRJNA422249
IRTP9542	e75	Included	IRTP 9542	IR58	Indica	Indica 1b				4746655469	12.72	16	12	8	25.2	NYU	NYU Seedling	PRJNA422249
S.Ulan1	e217-9	Included	IRGC 122451	Sahod Ulan 1	Indica	Indica 1b				8186870981	21.94	27	19	12	63.7	NYU	2016 DS Experiment	PRJNA557122
NA	e105	Excluded from VCF	IRGC 14957	LAC23	Japonica	Tropical japonica / Admixed				6620942272	17.74	21	16	11	54.7	NYU	NYU Seedling	PRJNA422249
NA	e66	Excluded from VCF	IRGC 16817	Hasawi	Indica	Indica 2				4945781142	13.25	16	12	8	27.8	NYU	NYU Seedling	PRJNA422249
NA	e106	Excluded from VCF	IRGC 46202	LAL AMAN	Indica	Indica 2				6609566075	17.71	22	15	8	48.7	NYU	2016 DS Experiment	PRJNA557122
NA	e121	Excluded from VCF	IRGC 49885	MAN TROW	Indica	Indica 2				5578620102	14.95	19	13	7	38.5	NYU	2016 DS Experiment	PRJNA557122
NA	e220	Excluded from VCF	Filler	Filler	Indica	Indica 1b				NA	NA	NA	NA	NA	NA	NA	NA	NA
