# Supplementary material for: The influence of genetic architecture on responses to selection under drought in rice
Source: Evol Appl. 2022 Jun 6;15(10):1670–90. doi: 10.1111/eva.13419 (PMC9624088; doi:10.1111/eva.13419)
Supplement: Supplementary file 4 — Table S2 [file EVA-15-1670-s005.xlsx]

## Sheet: Table S2
Table S2. Raw and processed trait data underlying analyses in this study.
Datasheet A. Raw trait data Indica population wet conditions.
Datasheet B. Scaled trait data Indica population wet conditions.
Datasheet C. LSmeans trait data Indica population wet conditions.
Datasheet D. Raw trait data Indica population dry conditions.
Datasheet E. Scaled trait data Indica population dry conditions.
Datasheet F. LSmeans trait data Indica population dry conditions.
Datasheet G. Raw trait data Japonica population wet conditions.
Datasheet H. Scaled trait data Japonica population wet conditions.
Datasheet I. LSmeans trait data Japonica population wet conditions.
Datasheet J. Raw trait data Japonica population dry conditions.
Datasheet K. Scaled trait data Japonica population dry conditions.
Datasheet L. LSmeans trait data Japonica population dry conditions.

## Sheet: A
Datasheet A. Raw trait data Indica population wet conditions.
Plot Nr	Entry	IRGC_ID_DNA_Source	Accession	Replicate Nr	Block Nr	WUE	LOP	TNR	SSC	TGW	DTF	Flowering Success	Filled Grain Nr
82	e10	IRGC 121705	Apo	1	9	-28.6	651	10	11.2358	23.4605	75	1	653
33	e101	IRGC 12793	KITRANA 508	1	4	-30.5	592	15	2.75662	19.3268	79	1	1614
36	e102	IRGC 47383	KOTTEYARAN	1	4	-29.5	738	8	38.4221	18.97	63	1	816
39	e103	IRGC 752	KUMBI	1	4	-28.8	605	7	2.36153	22.1079	71	1	582
77	e104	IRGC 8195	KUN MIN TSIEH HUNAN	1	8	-29.3	732	17	25.814	25.5121	71	1	985
84	e106	IRGC 46202	LAL AMAN	1	9	-29.5	687	18	44.9569	21.264	95	1	755
64	e108	IRGC 78267	LEUANG DAM	1	7	-29.7	601	12	29.278	7.68837	NA	0	NA
220	e109	IRGC 27762	LEUANG PRATEW	1	22	-29.6	664	14	57.0507	NA	NA	0	NA
37	e11	IRGC 43322	ARANG	1	4	-29.9	607	14	41.1076	20.9805	112	1	653
152	e110	IRGC 4541	LIEN-CHAN-SHA-PU-TSAN	1	16	-28.8	555	10	NA	18.7768	87	1	840
172	e112	IRGC 63726	LONG ZI 1	1	18	-29.7	732	14	4.3141	10.5129	71	1	749
142	e113	IRGC 68159	LU MAO ZHAN	1	15	-28.9	796	15	NA	20.7792	52	1	715
7	e114	IRGC 16800	LUA CHAN HUONG	1	1	-29.6	614	24	30.2549	17.3538	108	0	NA
3	e115	IRGC 16872	LUA TAU DUC	1	1	-29.3	495	10	10.6389	20.2937	57	1	961
161	e117	IRGC 8245	MACAN BINUNDOK	1	17	-29.8	696	6	14.1615	20.2502	63	1	622
164	e118	IRGC 6087	MAKALIOKA 34	1	17	-30	653	16	37.0218	19.8428	79	1	808
68	e12	IRGC 12386	ARC 10177	1	7	-28.5	675	8	45.1744	18.7718	79	1	661
61	e120	IRGC 44600	MALINIS	1	7	-29.7	612	13	22.1311	17.2882	95	1	57
62	e121	IRGC 49885	MAN TROW	1	7	-29.7	623	26	20.4798	15.29	92	1	320
182	e124	IRGC 117271	Minghui 63	1	19	-29.5	752	8	50.4442	20.3526	95	1	67
112	e126	IRGC 7919	MTU9	1	12	-29.4	467	17	19.9722	23.29	73	1	727
189	e127	IRGC 72479	MUDGO	1	19	-29.7	705	11	70.9629	28.2665	63	1	680
49	e129	IRGC 6264	N 22	1	5	-29.5	572	25	8.3082	16.7166	63	1	1327
155	e133	IRTP 1231	Nona Bokra	1	16	-29.5	818	10	34.0231	26.0133	65	1	902
53	e134	IRGC 32559	NP125	1	6	-29.8	659	15	17.2521	11.6176	77	1	1466
106	e138	IRGC 28134	P 660	1	11	-29.9	322	5	28.4392	23.5125	82	1	226
98	e141	IRGC 8267	PAGAIYAHAN	1	10	-29.4	675	9	17.08	23.6325	75	1	194
81	e145	IRGC 51400	Pao-Tou-Hung	1	9	-29.5	683	11	32.5017	22.6287	85	1	625
55	e146	IRGC 8268	PAPPAKU	1	6	-29.2	677	10	21.8503	25.1475	65	1	332
59	e148	IRGC 46531	PATNAI 23	1	6	-29.8	584	30	12.0067	17.8996	68	1	492
44	e149	IRGC 8238	PEH-KUH	1	5	-29.3	625	14	24.5695	22.6465	85	1	254
108	e15	IRGC 117281	Aswina	1	11	-29.4	605	10	51.305	21.4501	87	1	545
102	e151	IRGC 43540	PELITA JANGGUT	1	11	-29.2	574	16	65.7979	15.1926	91	1	147
162	e152	IRGC 40673	PIN TAWNG	1	17	-29.6	729	12	NA	26.4034	77	0	NA
173	e153	IRTP 24986	Pokkali	1	18	-28.7	691	4	39.7795	36.5135	77	1	418
22	e154	IRTP 13772	PSBRC_1 or Makiling	1	3	-29.6	821	10	40.9657	20.6159	95	1	150
38	e155	IRGC 6274	PTB9	1	4	-30.1	743	12	21.3331	21.0683	65	1	689
114	e157	IRGC 77530	PULUTHI KARAN(MIXED)	1	12	-29.7	533	12	35.0021	32.281	NA	1	42
46	e159	IRGC 8952	Rathuwee	1	5	-29	558	11	20.6959	24.0248	85	1	741
116	e16	IRGC 29066	Aus 276	1	12	-29.9	565	14	55.3062	24.4301	73	1	356
79	e162	IRGC 8234	RTS 12	1	8	-29.4	635	15	40.4546	24.3322	85	1	285
191	e163	IRGC 8896	S 624(AC 398)	1	20	-29.2	692	14	17.801	13.6189	123	1	84
135	e164	IRGC 73118	SADA SOLAY	1	14	-29.8	693	10	73.4913	24.1504	73	1	418
132	e165	IRGC 117276	Sadu Cho	1	14	-29.3	622	14	83.6548	19.0588	73	1	969
26	e166	IRGC 5423	Salumpikit	1	3	-29.6	634	7	27.6657	32.2739	75	1	465
2	e167	IRGC 59849	SAN DU BAI MI HONG GU	1	1	-29	542	18	NA	20.4895	68	1	1010
128	e168	IRGC 117277	San Huang Zhan 2	1	13	-29.1	531	21	36.5294	15.2079	77	1	943
146	e171	IRGC 8260	SERATOES HARI	1	15	-29.3	645	22	57.3119	16.7766	95	1	179
111	e172	IRGC 74777	SHANKAR	1	12	-29.5	874	8	17.05	19.5115	73	1	653
209	e174	IRGC 8242	SHUANG-CHIANG	1	21	-29.2	725	18	37.3918	10.9996	71	1	1089
157	e175	IRGC 66640	SI ADULO	1	16	-29.7	647	25	51.1609	NA	NA	0	NA
158	e176	IRGC 51064	SINNA SITHIRA KALI	1	16	-29.2	786	5	34.6264	26.4194	123	0	NA
178	e177	IRGC 5418	SINTANE DIOFOR	1	18	-29.7	727	10	65.3795	22.3583	68	1	251
147	e178	IRGC 8227	SOM CAU 70 A	1	15	-29.7	682	6	37.0073	14.7968	71	1	1230
121	e18	IRGC 6590	BAGUAMON 14	1	13	-29.7	598	12	22.6106	21.3664	75	1	885
15	e180	IRGC 25924	SULTANJATA	1	2	-29.2	720	16	34.5212	16.3983	68	1	565
120	e181	IRGC 117278	Swarna	1	12	-30	643	24	39.3363	11.4439	95	1	640
40	e182	IRGC 46768	T 26	1	4	-29	762	8	21.7535	14.8564	82	1	254
16	e183	IRGC 9804	Tadukan	1	2	-29.9	759	6	NA	15.7551	95	1	308
211	e187	IRGC 73124	TAK	1	22	-29.7	678	9	16.0302	16.255	77	1	1071
136	e189	IRGC 8228	TAM CAU 9 A	1	14	-29.9	570	15	20.7723	18.1141	57	1	956
139	e190	IRGC 31	TANGKAI ROTAN	1	14	-30.2	785	14	23.5707	18.2676	117	1	590
212	e191	IRGC 13746	TAOTHABI	1	22	-29.8	671	25	16.2026	22.9763	68	1	1133
23	e193	IRGC 32362	TCHAMPA_Aus	1	3	-28.7	739	20	19.5078	23.5885	75	1	917
96	e196	IRGC 74719	Uryee Boota	1	10	-29.5	684	9	43.4677	25.8182	57	1	881
202	e197	IRGC 117398	VANDANA	1	21	-29.6	611	13	44.6474	21.2842	68	1	458
145	e198	IRGC 10968	VARY VATO 271	1	15	-29.7	689	12	17.5574	27.9811	85	1	312
122	e200	IRGC 122298	Way Rarem	1	13	-30.3	564	5	21.8575	24.1242	77	1	447
193	e201	IRGC 53437	XIA-ZHI-BAI	1	20	-29.1	610	11	15.5182	15.4239	57	1	878
57	e203	IRGC 117280	Zhenshan 97B	1	6	-30	624	9	15.3908	21.9312	68	1	158
11	e204	IR83380-B-B-124-3	Breeding line1	1	2	-29.2	566	15	36.9924	20.5175	85	1	103
113	e205	IR82589-B-B-84-3	Breeding line2	1	12	-29.5	373	7	28.3017	21.6616	75	1	292
140	e206	IR83383-B-129-4	Breeding line3	1	14	-29.7	734	11	56.7905	20.0677	85	1	894
138	e207	IR86781-3-3-1-1	Breeding line4	1	14	-29.2	713	10	62.7418	23.9891	123	1	216
43	e208	IR86857-101-2-1-3	Breeding line5	1	5	-29.2	556	11	4.11379	34.0816	73	1	513
137	e209	IR81047-B-106-2-4	Breeding line6	1	14	-28.8	699	7	41.9178	28.5966	68	1	574
181	e21	IRGC 6588	BHADOIA 303	1	19	NA	667	10	61.4203	22.1734	77	1	522
90	e210	IR81412-B-B-82-1	Breeding line7	1	9	-29.8	671	13	48.0069	29.2	77	1	743
75	e211	IR81023-B-116-1-2	Breeding line8	1	8	-29.3	646	2	25.4126	22.4737	75	1	463
204	e212	IR74371-70-1-1	Breeding line9	1	21	-29.7	632	5	10.112	20.9727	73	1	889
124	e213	IR79913-B-176-B-4	Breeding line10	1	13	-29.1	572	8	32.318	25.2261	68	1	400
80	e214	IRGC 66970	IR64	1	8	-29.1	610	12	22.3935	21.6199	77	1	252
67	e215	IRGC 66970	IR64	1	7	-30.1	525	8	27.6213	22.569	79	1	413
72	e216	IRGC 66970	IR64	1	8	-29.3	580	8	15.3619	23.714	79	1	511
35	e217	IRGC 122451	Sahod Ulan 1	1	4	-29.5	659	5	NA	22.9037	71	1	267
5	e218	IRGC 122451	Sahod Ulan 1	1	1	-29.3	567	13	18.87	25.7263	71	1	376
125	e219	IRGC 122451	Sahod Ulan 1	1	13	-29.1	564	10	13.3084	15.6244	68	1	372
89	e220	Filler	Filler	1	9	-29.9	682	24	48.6528	14.0303	95	1	819
208	e24	IRGC 67429	BINUHANGIN	1	21	-28.9	577	8	52.4396	24.7367	77	1	373
63	e26	IRGC 9790	BPI 76 NON-SENSITIVE(GREEN)	1	7	NA	624	6	18.5185	18.16	92	1	357
126	e29	IRGC 43369	CERE AIR	1	13	-29.8	596	16	78.6069	22.1759	112	1	424
168	e31	IRGC 30238	CHAMPA TONG 54	1	17	-29.3	658	15	25.1018	NA	NA	0	NA
10	e32	IRGC 56036	CHAU	1	1	-29	689	24	7.15947	18.7799	74	1	2411
28	e33	IRGC 6208	CHITRAJ(DA 23)	1	3	-29.9	731	31	11.0761	16.3716	79	1	1060
130	e36	IRGC 6331	CO 18	1	13	-29.3	616	21	40.6872	22.7786	75	1	650
25	e37	IRGC 3697	CO 25	1	3	-29.3	682	17	4.39246	21.2747	82	1	1673
54	e38	IRGC 67096	CONG LIANG 1	1	6	-29.9	621	11	16.4791	20.2975	77	1	957
133	e41	IRGC 45624	DA1	1	14	-29.6	604	14	56.0004	25.2442	82	1	345
71	e44	IRGC 8341	DHOLA AMAN(LOWLAND AMAN)	1	8	NA	646	8	15.9969	17.5404	85	1	325
183	e45	IRGC 27513	DHOLI BORO	1	19	-29.7	595	8	NA	19.5344	82	0	NA
123	e5	IRGC 67034	AI LAN KE 1110	1	13	-29.9	592	9	41.0578	26.2768	75	1	490
127	e50	IRGC 32561	DULAR	1	13	-29.2	629	6	60.2935	21.8057	68	1	534
150	e51	IRGC 10984	FANDRAPOTSY 104	1	15	-29.6	523	19	25.194	21.5513	75	1	1511
70	e54	IRIS 66-333787	FL478	1	7	-29.6	672	8	7.79528	25.3849	75	1	483
105	e56	IRGC 117267	FR 13 A	1	11	-29.8	661	9	55.4519	18.2567	85	1	51
217	e57	IRGC 32300	GERDEH	1	22	-29.8	722	8	27.8987	25.2783	75	1	800
154	e58	IRGC 58278	GHATI KAMMA NANGARHAR	1	16	-29.4	633	7	51.1007	22.8993	79	1	449
187	e59	IRGC 8231	GIE 57	1	19	-29.4	770	13	51.9385	17.0813	63	0	NA
200	e6	IRGC 63544	AI QING 99	1	20	-29.6	709	13	17.1407	24.3361	65	1	763
13	e62	IRGC 61953	GOPAL	1	2	-29.3	642	14	23.019	22.8762	65	0	NA
66	e63	IRGC 66792	GUL MURALI	1	7	-29.3	611	26	11.1675	19.2216	65	1	1515
203	e64	IRGC 71524	Gumpangar	1	21	-29.6	626	17	18.9417	NA	NA	0	NA
83	e66	IRGC 16817	Hasawi	1	9	-28.6	623	8	25.7807	23.4589	68	1	428
175	e69	IRGC 43400	ILIS AIR	1	18	-28.8	704	16	71.4758	24.8043	NA	0	NA
185	e73	IRTP 201	IR29	1	19	-29.8	677	3	70.7302	19.3613	85	1	297
24	e74	IRGC 39292	IR36	1	3	-29.9	631	15	15.8258	19.5675	75	1	313
134	e75	IRTP 9542	IR58	1	14	-30.4	688	15	12.3147	19.6318	73	1	774
156	e77	IRGC 9177	JC 91	1	16	-29.5	625	6	57.3879	19.4596	85	1	418
94	e78	IRGC 9175	JC 93	1	10	-29.3	582	14	52.9339	21.8792	71	1	1081
143	e81	IRGC 9179	JC117	1	15	-29.7	736	8	49.0745	19.9588	77	1	740
188	e82	IRGC 9069	JC148	1	19	-30.2	589	11	28.5538	24.3043	73	1	343
42	e84	IRGC 6307	Jhona 349	1	5	-29.4	597	6	28.5616	18.0804	68	1	1760
30	e85	IRGC 34962	Kali Aus	1	3	-30.2	659	17	47.1584	20.7646	75	1	1430
47	e86	IRGC 49746	KALU A. 30	1	5	-30	617	26	13.2865	20.935	82	1	2223
99	e87	IRGC 67019	KAMOZ	1	10	-29	583	8	38.4778	28.8772	75	1	336
17	e88	IRGC 4887	KAN-MI	1	2	-28.8	719	26	54.7458	21.6025	54	1	1091
100	e9	IRGC 71494	APIN-APIN	1	10	-29.2	681	16	NA	NA	NA	0	NA
87	e90	IRGC 117617	Kasalath	1	9	-30	638	11	14.6423	16.4216	79	1	1895
58	e91	IRGC 32565	KATAKTARA DA 2	1	6	-29.2	693	12	16.4287	21.4041	68	1	590
69	e92	IRGC 27716	KAW LUYOENG	1	7	-29	613	12	18.3039	24.1265	77	0	NA
179	e93	IRGC 19972	KERITING TINGGI	1	18	NA	655	10	45.8644	NA	NA	0	NA
107	e94	IRGC 27748	KHAO DAWK MALI 105	1	11	-29.6	737	27	59.6073	23.9013	77	1	1041
197	e95	IRGC 24224	KHAO GAEW	1	20	-30.1	615	26	37.2383	0	NA	0	NA
56	e96	IRGC 78257	KHAO' HAWM	1	6	-29.3	583	15	18.7682	17.2327	106	0	NA
19	e97	IRGC 78253	KHAO SAMUD	1	2	-29.2	755	15	54.6571	NA	NA	0	NA
192	e99	IRGC 44513	KINANDANG PUTI	1	20	-29	733	8	NA	20.744	63	1	725
279	e10	IRGC 121705	Apo	2	6	-28.9	626	12	25.2069	23.5062	75	1	906
371	e101	IRGC 12793	KITRANA 508	2	16	-29.8	675	13	33.5644	22.6652	79	1	849
406	e102	IRGC 47383	KOTTEYARAN	2	19	-29	628	15	24.6325	23.3612	68	1	736
368	e103	IRGC 752	KUMBI	2	15	-29.4	723	18	13.6097	17.428	73	1	1018
357	e104	IRGC 8195	KUN MIN TSIEH HUNAN	2	14	-28.7	756	7	13.4763	21.5559	71	1	1188
258	e106	IRGC 46202	LAL AMAN	2	4	-29.4	638	18	47.8412	19.8721	92	1	156
292	e108	IRGC 78267	LEUANG DAM	2	8	-29.4	654	23	15.683	NA	NA	0	NA
423	e109	IRGC 27762	LEUANG PRATEW	2	21	-29.3	702	10	34.2175	14.2595	NA	0	NA
421	e11	IRGC 43322	ARANG	2	21	-29.1	659	22	NA	18.6418	112	1	723
315	e110	IRGC 4541	LIEN-CHAN-SHA-PU-TSAN	2	10	-28.5	699	13	10.9715	19.3052	79	1	1104
238	e112	IRGC 63726	LONG ZI 1	2	2	-29.9	566	10	4.12751	27.2333	68	1	337
390	e113	IRGC 68159	LU MAO ZHAN	2	17	-29	747	4	10.5992	19.8334	50	1	504
364	e114	IRGC 16800	LUA CHAN HUONG	2	15	-29.2	857	4	81.5688	25.2651	NA	0	NA
317	e115	IRGC 16872	LUA TAU DUC	2	10	-29.4	564	18	21.0805	19.5125	57	1	704
372	e117	IRGC 8245	MACAN BINUNDOK	2	16	-29.3	632	15	15.2531	21.6101	57	1	859
427	e118	IRGC 6087	MAKALIOKA 34	2	21	-30.1	692	21	10.9022	13.9627	77	1	2326
231	e12	IRGC 12386	ARC 10177	2	2	-28.9	771	4	13.3743	18.6599	82	1	236
407	e120	IRGC 44600	MALINIS	2	19	-29.8	566	21	47.5462	18.3563	92	1	126
273	e121	IRGC 49885	MAN TROW	2	6	-29.5	580	11	15.2837	13.9788	102	1	143
433	e124	IRGC 117271	Minghui 63	2	22	-29.5	618	16	20.0442	18.6231	89	1	358
424	e126	IRGC 7919	MTU9	2	21	-29.4	569	25	25.3918	25.829	71	1	1322
261	e127	IRGC 72479	MUDGO	2	5	-29.1	677	10	49.2887	29.3356	57	1	518
415	e129	IRGC 6264	N 22	2	20	-29.7	670	26	8.07846	14.8713	68	1	798
240	e133	IRTP 1231	Nona Bokra	2	2	-29.2	668	10	NA	25.2406	63	1	634
324	e134	IRGC 32559	NP125	2	11	-29.5	647	20	19.0106	14.9019	77	1	1300
376	e138	IRGC 28134	P 660	2	16	-29.8	811	7	18.7478	26.1302	71	1	640
333	e141	IRGC 8267	PAGAIYAHAN	2	12	-28.7	595	10	38.2548	23.3411	73	1	289
319	e145	IRGC 51400	Pao-Tou-Hung	2	10	-28.8	609	7	18.4958	19.9186	89	1	470
282	e146	IRGC 8268	PAPPAKU	2	7	-28.9	669	4	24.2175	23.6154	73	1	100
254	e148	IRGC 46531	PATNAI 23	2	4	-29.6	593	19	59.5946	19.2207	89	1	322
314	e149	IRGC 8238	PEH-KUH	2	10	-28.9	668	16	80.9698	21.383	87	1	887
234	e15	IRGC 117281	Aswina	2	2	-29.3	745	6	31.0578	19.5716	98	1	503
236	e151	IRGC 43540	PELITA JANGGUT	2	2	-29.2	586	23	32.0363	21.7653	95	1	36
367	e152	IRGC 40673	PIN TAWNG	2	15	-29	741	14	60.7561	25.5495	82	1	599
323	e153	IRTP 24986	Pokkali	2	11	-28.4	574	10	15.3594	28.9862	79	1	219
374	e154	IRTP 13772	PSBRC_1 or Makiling	2	16	-29.5	688	14	14.9249	23.1775	89	1	107
331	e155	IRGC 6274	PTB9	2	12	-29.9	675	7	14.07	21.3471	68	1	1251
288	e157	IRGC 77530	PULUTHI KARAN(MIXED)	2	7	-29.2	569	13	15.6781	NA	NA	0	NA
322	e159	IRGC 8952	Rathuwee	2	11	-28.5	658	22	14.7738	19.5466	87	1	795
313	e16	IRGC 29066	Aus 276	2	10	-29.9	581	12	55.0399	27.5011	75	1	680
242	e162	IRGC 8234	RTS 12	2	3	-29.5	702	16	39.1193	26.665	85	1	632
280	e163	IRGC 8896	S 624(AC 398)	2	6	-29.4	769	13	29.8924	25.5	123	0	NA
244	e164	IRGC 73118	SADA SOLAY	2	3	-29.6	582	21	52.8915	24.8566	73	1	725
225	e165	IRGC 117276	Sadu Cho	2	1	-29.2	616	19	51.0451	24.1557	73	1	1178
268	e166	IRGC 5423	Salumpikit	2	5	-28.8	660	9	44.4952	26.6703	63	1	616
430	e167	IRGC 59849	SAN DU BAI MI HONG GU	2	21	-29.4	618	15	12.6668	23.0896	71	1	1844
385	e168	IRGC 117277	San Huang Zhan 2	2	17	-29.1	755	11	33.1089	18.1854	75	1	507
392	e171	IRGC 8260	SERATOES HARI	2	18	-28.7	551	12	70.594	17.16	92	1	1757
275	e172	IRGC 74777	SHANKAR	2	6	-29.4	575	7	58.4989	20.8351	71	1	400
412	e174	IRGC 8242	SHUANG-CHIANG	2	20	-29.4	627	22	32.5886	13.9643	73	1	1620
370	e175	IRGC 66640	SI ADULO	2	15	-29.5	606	10	47.2143	NA	NA	0	NA
428	e176	IRGC 51064	SINNA SITHIRA KALI	2	21	-29.4	608	13	27.736	14.5152	112	1	32
381	e177	IRGC 5418	SINTANE DIOFOR	2	17	-30	689	9	18.1602	31.7969	65	1	691
375	e178	IRGC 8227	SOM CAU 70 A	2	16	-29.4	768	19	39.9309	16.5943	71	1	1869
253	e18	IRGC 6590	BAGUAMON 14	2	4	-29.4	646	23	70.0377	25.7066	75	1	651
290	e180	IRGC 25924	SULTANJATA	2	7	-29.8	592	6	15.7066	16.657	75	1	786
343	e181	IRGC 117278	Swarna	2	13	-29.2	710	22	NA	NA	95	0	NA
227	e182	IRGC 46768	T 26	2	1	-29.4	749	6	15.8884	13.5263	89	1	195
257	e183	IRGC 9804	Tadukan	2	4	-30	761	28	71.0191	15.0402	106	1	569
262	e187	IRGC 73124	TAK	2	5	-29.7	627	5	NA	16.1894	73	1	786
440	e189	IRGC 8228	TAM CAU 9 A	2	22	-29.6	668	21	NA	18.6255	57	0	NA
320	e190	IRGC 31	TANGKAI ROTAN	2	10	-29.3	636	19	34.5243	18.0864	117	1	6
411	e191	IRGC 13746	TAOTHABI	2	20	-30.2	536	20	12.4002	21.1883	63	1	912
223	e193	IRGC 32362	TCHAMPA_Aus	2	1	-28.9	585	13	29.1371	26.2628	73	1	708
360	e196	IRGC 74719	Uryee Boota	2	14	-29.5	747	14	23.4659	21.2662	57	1	579
326	e197	IRGC 117398	VANDANA	2	11	-28.9	565	13	9.00512	22.5435	65	1	1380
281	e198	IRGC 10968	VARY VATO 271	2	7	-29.3	563	13	27.678	24.7101	85	1	937
402	e200	IRGC 122298	Way Rarem	2	19	-29.4	591	14	19.4865	NA	82	0	NA
379	e201	IRGC 53437	XIA-ZHI-BAI	2	16	-29	650	12	10.7273	17.4354	54	1	966
245	e203	IRGC 117280	Zhenshan 97B	2	3	-30.1	724	13	14.151	22.2965	68	1	486
251	e204	IR83380-B-B-124-3	Breeding line1	2	4	-29.7	512	8	NA	23.1977	79	0	NA
342	e205	IR82589-B-B-84-3	Breeding line2	2	13	-28.5	744	12	14.6018	24.2403	75	1	1033
289	e206	IR83383-B-129-4	Breeding line3	2	7	-29.8	638	12	15.683	21.3202	82	1	866
366	e207	IR86781-3-3-1-1	Breeding line4	2	15	NA	792	11	39.9822	24.9276	82	1	244
306	e208	IR86857-101-2-1-3	Breeding line5	2	9	-28.9	602	15	12.386	24.4551	71	1	1273
259	e209	IR81047-B-106-2-4	Breeding line6	2	4	-28.7	591	9	11.9117	28.8785	71	1	700
337	e21	IRGC 6588	BHADOIA 303	2	12	-29.7	737	8	42.6216	22.7511	79	0	NA
373	e210	IR81412-B-B-82-1	Breeding line7	2	16	-29.9	696	7	34.15	26.6055	77	1	963
398	e211	IR81023-B-116-1-2	Breeding line8	2	18	-28.9	627	8	59.8219	24.288	75	1	888
397	e212	IR74371-70-1-1	Breeding line9	2	18	-29.2	592	15	14.1033	21.7605	68	1	868
363	e213	IR79913-B-176-B-4	Breeding line10	2	15	-29.7	640	23	14.588	21.443	54	1	107
355	e214	IRGC 66970	IR64	2	14	-28.4	671	3	NA	20.7209	82	0	NA
252	e215	IRGC 66970	IR64	2	4	-29.2	537	6	39.4511	24.6086	75	1	1138
304	e216	IRGC 66970	IR64	2	9	-29.8	552	13	11.1263	22.7161	79	1	710
267	e217	IRGC 122451	Sahod Ulan 1	2	5	-29.4	568	8	17.7231	21.8643	73	1	607
394	e218	IRGC 122451	Sahod Ulan 1	2	18	-29	554	14	19.68	21.7762	68	1	865
387	e219	IRGC 122451	Sahod Ulan 1	2	17	-29	586	12	15.7048	22.9015	71	1	507
380	e220	Filler	Filler	2	16	-29.3	661	14	NA	13.4552	95	0	NA
303	e24	IRGC 67429	BINUHANGIN	2	9	-28.4	405	15	18.2127	25.5058	71	1	1335
311	e26	IRGC 9790	BPI 76 NON-SENSITIVE(GREEN)	2	10	-29.1	597	14	134.587	NA	89	0	NA
332	e29	IRGC 43369	CERE AIR	2	12	-29.5	725	15	60.0638	23.9505	106	1	173
222	e31	IRGC 30238	CHAMPA TONG 54	2	1	-29.7	492	14	44.197	NA	NA	0	NA
241	e32	IRGC 56036	CHAU	2	3	-29.5	673	18	61.8873	25.0071	73	1	669
354	e33	IRGC 6208	CHITRAJ(DA 23)	2	14	-29.9	808	14	26.482	18.2599	77	1	1191
297	e36	IRGC 6331	CO 18	2	8	-29.4	559	14	15.6998	22.7026	77	1	1103
316	e37	IRGC 3697	CO 25	2	10	-29.4	526	23	27.0661	22.4541	82	1	1388
233	e38	IRGC 67096	CONG LIANG 1	2	2	-30.2	660	7	14.3277	19.1554	85	1	367
237	e41	IRGC 45624	DA1	2	2	-29.4	662	15	39.5555	20.1964	85	1	530
327	e44	IRGC 8341	DHOLA AMAN(LOWLAND AMAN)	2	11	-29.7	632	38	45.22	16.3636	95	1	170
414	e45	IRGC 27513	DHOLI BORO	2	20	-30.4	547	28	NA	19.445	73	0	NA
338	e5	IRGC 67034	AI LAN KE 1110	2	12	-29.4	708	14	41.3672	23.1998	77	1	192
404	e50	IRGC 32561	DULAR	2	19	-29.2	502	12	67.8237	22.2794	68	1	996
301	e51	IRGC 10984	FANDRAPOTSY 104	2	9	-29.7	478	16	29.7763	21.7439	77	1	1587
248	e54	IRIS 66-333787	FL478	2	3	-29.3	628	21	15.1811	25.7792	77	1	586
271	e56	IRGC 117267	FR 13 A	2	6	-29.6	618	16	63.2996	13.3034	87	1	477
362	e57	IRGC 32300	GERDEH	2	15	-28.7	675	14	70.9984	25.3556	71	1	884
307	e58	IRGC 58278	GHATI KAMMA NANGARHAR	2	9	-29.3	544	13	82.8173	22.2191	75	1	330
250	e59	IRGC 8231	GIE 57	2	3	-29.6	638	28	16.0943	17.8443	63	1	870
295	e6	IRGC 63544	AI QING 99	2	8	-29.7	710	14	15.6966	25.6245	63	1	652
260	e62	IRGC 61953	GOPAL	2	4	-29.5	590	10	16.6686	24.2217	63	1	373
388	e63	IRGC 66792	GUL MURALI	2	17	-29.5	663	2	18.2584	19.6149	64	1	1195
436	e64	IRGC 71524	Gumpangar	2	22	-29.1	690	18	15.3826	NA	NA	0	NA
395	e66	IRGC 16817	Hasawi	2	18	-29	561	10	28.0879	28.704	65	1	359
276	e69	IRGC 43400	ILIS AIR	2	6	-29.3	547	14	44.8689	19.2907	106	1	5
437	e73	IRTP 201	IR29	2	22	-29.7	712	8	46.7604	18.3408	85	1	482
321	e74	IRGC 39292	IR36	2	11	-29.3	618	17	10.36	22.1234	73	1	530
334	e75	IRTP 9542	IR58	2	12	-29.6	678	28	13.3123	18.8241	75	1	581
256	e77	IRGC 9177	JC 91	2	4	-29.2	730	6	76.4337	16.3064	77	1	1129
266	e78	IRGC 9175	JC 93	2	5	-29.8	599	19	39.238	21.7061	77	0	NA
350	e81	IRGC 9179	JC117	2	13	-29.4	745	25	46.9428	19.7255	73	1	2452
416	e82	IRGC 9069	JC148	2	20	-29.9	505	13	14.4747	22.7662	75	1	1364
396	e84	IRGC 6307	Jhona 349	2	18	-28.9	594	14	46.5313	24.1002	71	1	828
232	e85	IRGC 34962	Kali Aus	2	2	-30.4	706	20	23.0513	21.3834	77	1	1771
344	e86	IRGC 49746	KALU A. 30	2	13	-29.6	657	27	45.3372	21.5841	85	1	1626
328	e87	IRGC 67019	KAMOZ	2	11	-28.9	537	11	26.8872	20.8475	75	1	613
405	e88	IRGC 4887	KAN-MI	2	19	-29.4	664	16	NA	25.4607	52	1	849
263	e9	IRGC 71494	APIN-APIN	2	5	-29.3	591	24	36.4604	NA	NA	0	NA
272	e90	IRGC 117617	Kasalath	2	6	-29.9	606	13	66.0196	16.5523	79	1	618
249	e91	IRGC 32565	KATAKTARA DA 2	2	3	-29.2	570	6	37.4167	24.8552	71	1	751
335	e92	IRGC 27716	KAW LUYOENG	2	12	-28	654	18	53.3861	22.1499	87	1	93
299	e93	IRGC 19972	KERITING TINGGI	2	8	-29.1	608	18	23.4387	NA	NA	0	NA
293	e94	IRGC 27748	KHAO DAWK MALI 105	2	8	-29.5	705	5	15.683	22.9192	82	1	31
274	e95	IRGC 24224	KHAO GAEW	2	6	-29.4	597	5	55.3855	NA	NA	0	NA
296	e96	IRGC 78257	KHAO' HAWM	2	8	-29.6	688	13	15.683	NA	NA	0	NA
221	e97	IRGC 78253	KHAO SAMUD	2	1	-29.5	810	14	55.7201	NA	NA	0	NA
312	e99	IRGC 44513	KINANDANG PUTI	2	10	-29.3	766	11	64.5373	22.3056	68	1	607
603	e10	IRGC 121705	Apo	3	17	-29.1	671	8	NA	23.6563	73	1	959
622	e101	IRGC 12793	KITRANA 508	3	19	-30.3	665	17	51.0357	22.5141	79	1	952
498	e102	IRGC 47383	KOTTEYARAN	3	6	-28.8	675	17	21.5551	20.3504	65	1	937
594	e103	IRGC 752	KUMBI	3	16	-29	616	16	15.3971	22.8183	71	1	1074
521	e104	IRGC 8195	KUN MIN TSIEH HUNAN	3	9	-29	710	13	NA	24.0991	71	1	1469
504	e106	IRGC 46202	LAL AMAN	3	7	-29.5	688	14	46.5789	18.3208	95	1	75
484	e108	IRGC 78267	LEUANG DAM	3	5	-28.9	643	14	56.1937	NA	NA	0	NA
483	e109	IRGC 27762	LEUANG PRATEW	3	5	-29.2	669	9	64.8384	NA	NA	0	NA
567	e11	IRGC 43322	ARANG	3	13	-29	636	11	29.3848	18.1694	106	1	519
518	e110	IRGC 4541	LIEN-CHAN-SHA-PU-TSAN	3	8	-28.7	753	16	72.4319	20.6443	82	1	835
630	e112	IRGC 63726	LONG ZI 1	3	19	-29.9	686	14	NA	28.9163	68	1	393
502	e113	IRGC 68159	LU MAO ZHAN	3	7	-28.6	721	17	20.2452	18.5846	52	1	618
615	e114	IRGC 16800	LUA CHAN HUONG	3	18	-29.4	680	22	65.0532	27.5241	123	0	NA
497	e115	IRGC 16872	LUA TAU DUC	3	6	-29.4	633	9	47.8129	12.6487	63	1	390
546	e117	IRGC 8245	MACAN BINUNDOK	3	11	-29.5	625	7	NA	23.461	63	1	361
592	e118	IRGC 6087	MAKALIOKA 34	3	16	-29.8	605	9	24.3467	20.3539	79	1	1311
541	e12	IRGC 12386	ARC 10177	3	11	-28.8	616	3	17.0198	20.1071	77	1	459
513	e120	IRGC 44600	MALINIS	3	8	-28.8	628	12	26.9088	19.6238	98	1	10
612	e121	IRGC 49885	MAN TROW	3	18	-29.3	752	12	47.8145	19.3754	89	0	NA
600	e124	IRGC 117271	Minghui 63	3	16	-29.3	645	11	71.5892	23.2582	89	1	450
562	e126	IRGC 7919	MTU9	3	13	-29.3	550	17	41.6198	23.7003	73	1	710
474	e127	IRGC 72479	MUDGO	3	4	-29.3	689	9	27.5632	24.4146	63	1	1143
587	e129	IRGC 6264	N 22	3	15	-30.2	694	15	18.33	17.6451	65	1	510
639	e133	IRTP 1231	Nona Bokra	3	20	-29.3	675	14	17.0437	27.7078	65	1	747
560	e134	IRGC 32559	NP125	3	12	-29.5	606	7	18.5544	14.0555	73	1	887
511	e138	IRGC 28134	P 660	3	8	-29.6	676	9	52.4563	27.1225	77	1	774
519	e141	IRGC 8267	PAGAIYAHAN	3	8	-29.2	741	10	10.2819	25.3971	73	1	691
508	e145	IRGC 51400	Pao-Tou-Hung	3	7	-29.4	721	20	13.5509	22.4807	85	1	606
542	e146	IRGC 8268	PAPPAKU	3	11	-29	638	7	33.4107	27.2196	65	1	309
652	e148	IRGC 46531	PATNAI 23	3	22	NA	619	8	57.724	19.904	79	0	NA
457	e149	IRGC 8238	PEH-KUH	3	2	-28.8	644	17	63.1879	24.3565	85	1	1062
505	e15	IRGC 117281	Aswina	3	7	-29.7	691	13	72.0869	19.1691	95	1	82
486	e151	IRGC 43540	PELITA JANGGUT	3	5	-29.6	639	18	53.7925	16.0149	95	1	7
619	e152	IRGC 40673	PIN TAWNG	3	18	-29.8	725	15	55.0292	23.2483	89	1	715
468	e153	IRTP 24986	Pokkali	3	3	-28.1	639	7	19.7087	29.3086	73	1	633
537	e154	IRTP 13772	PSBRC_1 or Makiling	3	10	-29.2	606	7	36.8095	20.5217	92	1	363
532	e155	IRGC 6274	PTB9	3	10	-29.1	715	20	10.2944	21.2277	68	1	1293
496	e157	IRGC 77530	PULUTHI KARAN(MIXED)	3	6	-29.2	717	5	37.8014	16.5992	117	1	22
531	e159	IRGC 8952	Rathuwee	3	10	-28.7	627	9	NA	20.2801	87	1	673
446	e16	IRGC 29066	Aus 276	3	1	-29.8	580	8	25.9264	17.7576	73	1	1102
563	e162	IRGC 8234	RTS 12	3	13	-29.5	619	11	NA	26.197	82	1	623
571	e163	IRGC 8896	S 624(AC 398)	3	14	-29.4	646	22	42.5587	15.881	112	1	114
631	e164	IRGC 73118	SADA SOLAY	3	20	-30	607	18	61.9848	25.0812	75	1	720
591	e165	IRGC 117276	Sadu Cho	3	16	-29.2	622	15	32.274	23.6693	71	1	1186
588	e166	IRGC 5423	Salumpikit	3	15	-29.6	639	13	71.3854	27.6772	71	1	446
490	e167	IRGC 59849	SAN DU BAI MI HONG GU	3	5	-29.4	561	10	58.3321	21.8585	73	1	1089
526	e168	IRGC 117277	San Huang Zhan 2	3	9	-29.1	698	13	37.577	15.6858	79	1	836
578	e171	IRGC 8260	SERATOES HARI	3	14	-29.2	654	20	47.1221	17.0083	95	1	165
598	e172	IRGC 74777	SHANKAR	3	16	-29.1	639	8	7.30471	19.458	73	1	746
575	e174	IRGC 8242	SHUANG-CHIANG	3	14	-29.4	676	14	8.48824	21.2059	79	1	690
611	e175	IRGC 66640	SI ADULO	3	18	-29.6	626	8	51.6868	321.2	NA	1	2
655	e176	IRGC 51064	SINNA SITHIRA KALI	3	22	-29.2	720	9	21.5088	23.8583	123	0	NA
561	e177	IRGC 5418	SINTANE DIOFOR	3	13	-29.7	549	3	21.7522	30.9924	63	1	362
604	e178	IRGC 8227	SOM CAU 70 A	3	17	-29.5	431	26	15.9123	16.5367	68	1	1561
487	e18	IRGC 6590	BAGUAMON 14	3	5	-28.8	692	18	64.2039	19.3168	73	1	657
628	e180	IRGC 25924	SULTANJATA	3	19	-30.4	660	11	38.0242	21.6377	77	1	1123
550	e181	IRGC 117278	Swarna	3	11	-30	664	9	31.1821	10.4704	98	1	204
613	e182	IRGC 46768	T 26	3	18	-28.6	640	11	77.1691	10.739	87	1	3
641	e183	IRGC 9804	Tadukan	3	21	-30	718	24	83.3957	17.3956	102	1	441
605	e187	IRGC 73124	TAK	3	17	-29.2	586	13	38.7214	16.4171	71	1	739
635	e189	IRGC 8228	TAM CAU 9 A	3	20	-29.8	676	9	29.229	18.0924	61	1	936
516	e190	IRGC 31	TANGKAI ROTAN	3	8	-29.9	675	9	35.6888	19.0888	112	1	714
648	e191	IRGC 13746	TAOTHABI	3	21	-30	744	17	6.73365	25.4482	68	1	820
638	e193	IRGC 32362	TCHAMPA_Aus	3	20	-29.3	618	7	11.8758	28.0119	73	1	225
582	e196	IRGC 74719	Uryee Boota	3	15	-29.7	661	12	16.4239	23.9896	52	1	356
616	e197	IRGC 117398	VANDANA	3	18	-29.7	681	10	10.7195	20.6269	68	1	1348
441	e198	IRGC 10968	VARY VATO 271	3	1	-29	574	21	40.758	24.715	85	1	279
506	e200	IRGC 122298	Way Rarem	3	7	-29.5	648	12	15.7741	23.8552	82	1	804
657	e201	IRGC 53437	XIA-ZHI-BAI	3	22	-29.2	734	16	NA	18.6194	57	1	761
555	e203	IRGC 117280	Zhenshan 97B	3	12	-29.8	531	11	17.2331	24.578	68	1	488
625	e204	IR83380-B-B-124-3	Breeding line1	3	19	-29.8	570	12	26.3304	24.9894	82	1	224
535	e205	IR82589-B-B-84-3	Breeding line2	3	10	-28.7	574	9	32.1411	23.5196	75	1	414
522	e206	IR83383-B-129-4	Breeding line3	3	9	-29.2	710	13	31.252	20.6762	82	1	505
570	e207	IR86781-3-3-1-1	Breeding line4	3	13	-29.1	671	10	5.7193	25.0608	79	1	468
512	e208	IR86857-101-2-1-3	Breeding line5	3	8	-28.5	649	12	12.1928	23.4125	73	1	597
443	e209	IR81047-B-106-2-4	Breeding line6	3	1	-28.9	463	7	18.8249	23.1728	73	1	1196
617	e21	IRGC 6588	BHADOIA 303	3	18	-30	682	16	87.6545	20.3564	75	0	NA
569	e210	IR81412-B-B-82-1	Breeding line7	3	13	-29.7	720	8	42.9349	27.7073	75	1	683
466	e211	IR81023-B-116-1-2	Breeding line8	3	3	-29.1	618	18	77.6017	21.6193	73	1	295
458	e212	IR74371-70-1-1	Breeding line9	3	2	-29.6	579	10	37.4231	21.6427	68	1	880
451	e213	IR79913-B-176-B-4	Breeding line10	3	2	-28.6	527	6	19.3575	24.9638	68	1	865
566	e214	IRGC 66970	IR64	3	13	-29.8	635	13	43.0263	24.1995	77	1	430
493	e215	IRGC 66970	IR64	3	6	-29.5	580	23	22.5779	22.8759	82	1	470
509	e216	IRGC 66970	IR64	3	7	-29.5	672	15	37.8693	23.9954	77	1	722
545	e217	IRGC 122451	Sahod Ulan 1	3	11	-29.4	647	8	34.1477	27.2422	73	1	313
564	e218	IRGC 122451	Sahod Ulan 1	3	13	-29.4	668	8	24.469	22.1723	71	1	902
654	e219	IRGC 122451	Sahod Ulan 1	3	22	-29.6	583	8	9.1917	22.8553	71	1	639
460	e220	Filler	Filler	3	2	-29.7	677	28	41.4878	13.3839	95	1	366
538	e24	IRGC 67429	BINUHANGIN	3	10	-28.7	654	11	23.6856	24.9166	75	1	778
586	e26	IRGC 9790	BPI 76 NON-SENSITIVE(GREEN)	3	15	-29.1	752	13	39.7444	19.6915	89	1	844
553	e29	IRGC 43369	CERE AIR	3	12	-29.4	415	21	41.5809	23.7468	106	1	523
454	e31	IRGC 30238	CHAMPA TONG 54	3	2	-29.3	626	12	32.6678	NA	NA	0	NA
445	e32	IRGC 56036	CHAU	3	1	-29.1	711	21	14.0577	26.7521	73	1	1176
478	e33	IRGC 6208	CHITRAJ(DA 23)	3	4	-30	696	37	15.5603	19.7679	77	1	2549
624	e36	IRGC 6331	CO 18	3	19	-29.6	592	6	16.8528	24.9301	77	1	1450
651	e37	IRGC 3697	CO 25	3	22	-29.5	684	14	30.8767	26.4083	82	1	345
448	e38	IRGC 67096	CONG LIANG 1	3	1	-29.5	1128	6	15.1633	25.6123	79	1	1231
608	e41	IRGC 45624	DA1	3	17	-29.6	619	19	66.9844	23.677	85	1	536
568	e44	IRGC 8341	DHOLA AMAN(LOWLAND AMAN)	3	13	-29.9	667	26	55.5343	19.0172	95	0	NA
581	e45	IRGC 27513	DHOLI BORO	3	15	-29.6	623	5	21.3514	21.9745	73	1	557
583	e5	IRGC 67034	AI LAN KE 1110	3	15	-29.3	630	11	8.94736	26.7373	77	1	604
579	e50	IRGC 32561	DULAR	3	14	-29.3	687	8	31.2422	22.6432	68	1	829
573	e51	IRGC 10984	FANDRAPOTSY 104	3	14	-30	578	16	23.7734	23.5096	77	1	891
459	e54	IRIS 66-333787	FL478	3	2	-29.7	700	11	15.9927	NA	82	0	NA
529	e56	IRGC 117267	FR 13 A	3	9	-29.3	707	11	NA	23.5904	82	1	298
539	e57	IRGC 32300	GERDEH	3	10	-29.5	650	7	11.227	28.2072	75	1	701
465	e58	IRGC 58278	GHATI KAMMA NANGARHAR	3	3	-29.1	553	4	NA	24.0725	77	0	NA
528	e59	IRGC 8231	GIE 57	3	9	-28.8	739	15	91.1012	17.8509	63	1	520
495	e6	IRGC 63544	AI QING 99	3	6	-29.7	597	12	16.8131	24.8478	65	1	378
462	e62	IRGC 61953	GOPAL	3	3	-29.1	633	10	29.6978	18.4155	63	1	274
544	e63	IRGC 66792	GUL MURALI	3	11	-29.8	676	25	30.2337	19.034	68	1	818
557	e64	IRGC 71524	Gumpangar	3	12	-29.8	602	21	17.432	NA	NA	0	NA
645	e66	IRGC 16817	Hasawi	3	21	-29.2	641	14	55.2629	19.4488	65	1	896
453	e69	IRGC 43400	ILIS AIR	3	2	-28.8	675	11	65.5565	20.7133	106	1	94
601	e73	IRTP 201	IR29	3	17	-29.8	733	17	61.3266	20.755	82	1	485
599	e74	IRGC 39292	IR36	3	16	-29.8	654	16	10.949	21.0955	75	1	1436
450	e75	IRTP 9542	IR58	3	1	-30	719	15	9.29737	19.1364	71	1	655
632	e77	IRGC 9177	JC 91	3	20	-29.7	710	10	10.7535	22.8865	71	1	593
527	e78	IRGC 9175	JC 93	3	9	-29.2	641	14	44.1313	21.8869	73	1	867
595	e81	IRGC 9179	JC117	3	16	-29.6	667	13	79.2573	17.3926	75	1	1322
576	e82	IRGC 9069	JC148	3	14	-29.7	638	15	30.1838	23.3654	68	1	350
449	e84	IRGC 6307	Jhona 349	3	1	-29.4	569	14	30.7033	22.8929	68	1	1134
577	e85	IRGC 34962	Kali Aus	3	14	-29.9	735	19	16.4203	22.366	75	1	806
642	e86	IRGC 49746	KALU A. 30	3	21	-30.5	574	17	88.7762	20.5501	85	1	800
479	e87	IRGC 67019	KAMOZ	3	4	-29.2	642	4	11.3574	27.2867	73	1	265
610	e88	IRGC 4887	KAN-MI	3	17	-29.2	561	8	NA	24.889	57	1	918
574	e9	IRGC 71494	APIN-APIN	3	14	-29.5	726	13	NA	NA	NA	0	NA
517	e90	IRGC 117617	Kasalath	3	8	-29.8	648	13	16.0641	17.5944	79	1	2091
534	e91	IRGC 32565	KATAKTARA DA 2	3	10	-29.5	773	5	15.7489	21.7356	65	1	1452
547	e92	IRGC 27716	KAW LUYOENG	3	11	-28.6	599	15	54.6271	27.7067	89	1	217
637	e93	IRGC 19972	KERITING TINGGI	3	20	-29.1	706	10	25.3507	NA	NA	0	NA
618	e94	IRGC 27748	KHAO DAWK MALI 105	3	18	-29.7	729	17	67.5786	23.9743	79	1	673
650	e95	IRGC 24224	KHAO GAEW	3	21	-29.6	682	16	43.2418	NA	NA	0	NA
489	e96	IRGC 78257	KHAO' HAWM	3	5	-29.3	561	8	45.3398	11.3962	NA	0	NA
580	e97	IRGC 78253	KHAO SAMUD	3	14	-29.3	615	11	NA	NA	NA	0	NA
549	e99	IRGC 44513	KINANDANG PUTI	3	11	-29	649	10	69.2654	21.7589	73	1	1255

## Sheet: B
Datasheet B. Scaled trait data Indica population wet conditions.
ID_VCF_File	IRGC_ID_DNA_Source	WUE			LOP			TNR			SSC			TGW			DTF
		Replicate1	Replicate2	Replicate3	Replicate1	Replicate2	Replicate3	Replicate1	Replicate2	Replicate3	Replicate1	Replicate2	Replicate3	Replicate1	Replicate2	Replicate3	Replicate1	Replicate2	Replicate3
BrdngL1	IR83380-B-B-124-3	0.532578	-0.687259	-0.931226	-1.16342	-1.93106	-1.10656	0.323473	-0.900311	-0.201006	0.176497	NA	-0.352675	-0.250405	0.381844	0.804511	0.692566	0.188325	0.440446
BrdngL10	IR79913-B-176-B-4	0.776546	-0.687259	1.99638	-1.07813	-0.111476	-1.71783	-0.900311	1.72208	-1.24996	-0.0555008	-0.935473	-0.698756	0.860344	-0.0320793	0.798454	-0.736117	-1.91268	-0.736117
BrdngL2	IR82589-B-B-84-3	-0.199324	2.24035	1.75242	NA	1.36694	-1.0497	-1.07514	-0.201006	-0.725485	-0.254838	-0.934785	-0.0642821	0.01948	0.627802	0.457787	-0.147835	-0.147835	-0.147835
BrdngL3	IR83383-B-129-4	-0.687259	-0.931226	0.532578	1.22478	-0.139907	0.88361	-0.375832	-0.201006	-0.0261796	1.15911	-0.881127	-0.108408	-0.35651	-0.0610548	-0.21296	0.692566	0.440446	0.440446
BrdngL4	IR86781-3-3-1-1	0.532578	NA	0.776546	0.926257	2.04928	0.329205	-0.550658	-0.375832	-0.550658	1.45448	0.324885	-1.37564	0.568526	0.789915	0.821344	NA	0.440446	0.188325
BrdngL5	IR86857-101-2-1-3	0.532578	1.26448	2.24035	-1.30558	-0.651665	0.0164639	-0.375832	0.323473	-0.201006	-1.45532	-1.04476	-1.05435	2.94931	0.678461	0.432506	-0.315916	-0.483996	-0.315916
BrdngL6	IR81047-B-106-2-4	1.50845	1.75242	1.26448	0.72724	-0.808036	-2.62762	-1.07514	-0.725485	-1.07514	0.42095	-1.0683	-0.725186	1.65541	1.72192	0.375984	-0.736117	-0.483996	-0.315916
BrdngL7	IR81412-B-B-82-1	-0.931226	-1.17519	-0.687259	0.329205	0.684593	1.02577	-0.0261796	-1.07514	-0.900311	0.723165	0.0354213	0.47143	1.79777	1.18573	1.44563	0.020245	0.020245	-0.147835
BrdngL8	IR81023-B-116-1-2	0.288611	1.26448	0.776546	-0.0261827	-0.296278	-0.424217	-1.94927	-0.900311	0.847952	-0.398226	1.30956	2.192	0.211066	0.639036	0.0095189	-0.147835	-0.147835	-0.315916
BrdngL9	IR74371-70-1-1	-0.687259	0.532578	-0.443291	-0.2252	-0.793821	-0.978622	-1.42479	0.323473	-0.550658	-1.15762	-0.959527	0.197874	-0.143015	0.0428245	0.0150363	-0.315916	-0.736117	-0.736117
IRGC10968	IRGC 10968	-0.687259	0.288611	1.02051	0.585085	-1.20607	-1.0497	-0.201006	-0.0261796	1.37243	-0.788097	-0.285791	0.363388	1.51023	0.738604	0.739771	0.692566	0.692566	0.692566
IRGC10984	IRGC 10984	-0.443291	-0.687259	-1.41916	-1.77469	-2.41439	-0.992838	1.02278	0.498299	0.498299	-0.409076	-0.181649	-0.479585	-0.00654058	0.0389102	0.455418	-0.147835	0.020245	0.020245
IRGC117267	IRGC 117267	-0.931226	-0.443291	0.288611	0.18705	-0.424217	0.840964	-0.725485	0.498299	-0.375832	1.09267	1.48217	NA	-0.783704	-1.95216	0.474482	0.692566	0.860647	0.440446
IRGC117271	IRGC 117271	-0.199324	-0.199324	0.288611	1.48066	-0.424217	-0.0403982	-0.900311	0.498299	-0.375832	0.844133	-0.664674	1.89359	-0.28931	-0.697275	0.396121	1.53297	1.02873	1.02873
IRGC117276	IRGC 117276	0.288611	0.532578	0.532578	-0.367355	-0.452648	-0.367355	0.148647	1.02278	0.323473	2.49243	0.873954	-0.0576849	-0.594505	0.607837	0.493105	-0.315916	-0.315916	-0.483996
IRGC117277	IRGC 117277	0.776546	0.776546	0.776546	-1.66097	1.52331	0.713024	1.37243	-0.375832	-0.0261796	0.153517	-0.0162499	0.20551	-1.50291	-0.800529	-1.39018	0.020245	-0.147835	0.188325
IRGC117278	IRGC 117278	-1.41916	0.532578	-1.41916	-0.0688292	0.88361	0.229697	1.89691	1.54726	-0.725485	0.292829	NA	-0.111877	-2.39081	NA	-2.62047	1.53297	1.53297	1.78509
IRGC117280	IRGC 117280	-1.41916	-1.66313	-0.931226	-0.338924	1.08263	-1.66097	-0.725485	-0.0261796	-0.375832	-0.895627	-0.957163	-0.80419	0.0830928	0.169252	0.707442	-0.736117	-0.736117	-0.736117
IRGC117281	IRGC 117281	0.0446435	0.288611	-0.687259	-0.609019	1.38115	0.613516	-0.550658	-1.24996	-0.0261796	0.886854	-0.118049	1.91829	-0.0303978	-0.473532	-0.568479	0.860647	1.78509	1.53297
IRGC117398	IRGC 117398	-0.443291	1.26448	-0.687259	-0.523726	-1.17764	0.47136	-0.0261796	-0.0261796	-0.550658	0.556427	-1.21256	-1.12747	-0.0695464	0.227533	-0.224597	-0.736117	-0.988237	-0.736117
IRGC117617	IRGC 117617	-1.41916	-1.17519	-0.931226	-0.139907	-0.594803	0.00224837	-0.375832	-0.0261796	-0.0261796	-0.932774	1.61716	-0.86221	-1.21661	-1.18577	-0.939949	0.188325	0.188325	0.188325
IRGC121705	IRGC 121705	1.99638	1.26448	0.776546	0.0448949	-0.310493	0.329205	-0.550658	-0.201006	-0.900311	-1.10185	-0.408441	NA	0.443833	0.454615	0.490024	-0.147835	-0.147835	-0.315916
IRGC122298	IRGC 122298	-2.15106	0.0446435	-0.199324	-1.19186	-0.808036	0.00224837	-1.42479	0.148647	-0.201006	-0.574676	-0.692349	-0.876601	0.600406	NA	0.536957	0.020245	0.440446	0.440446
IRGC12386	IRGC 12386	2.24035	1.26448	1.50845	0.386067	1.75076	-0.452648	-0.900311	-1.59962	-1.77444	0.58258	-0.995708	-0.814775	-0.662197	-0.688605	-0.347206	0.188325	0.440446	0.020245
IRGC12793	IRGC 12793	-2.639	-0.931226	-2.15106	-0.793821	0.386067	0.243912	0.323473	-0.0261796	0.673126	-1.52268	0.00635926	0.87349	-0.53128	0.256228	0.220588	0.188325	0.188325	0.188325
IRGC13746	IRGC 13746	-0.931226	-1.9071	-1.41916	0.329205	-1.58989	1.36694	2.07174	1.1976	0.673126	-0.855338	-1.04406	-1.3253	0.329626	-0.0921557	0.912723	-0.736117	-1.15632	-0.736117
IRGC16800	IRGC 16800	-0.443291	0.532578	0.0446435	-0.481079	2.97329	0.457145	1.89691	-1.59962	1.54726	-0.157896	2.3889	1.5692	-0.996694	0.86954	1.40243	2.62549	NA	NA
IRGC16872	IRGC 16872	0.288611	0.0446435	0.0446435	-2.17273	-1.19186	-0.210984	-0.550658	0.847952	-0.725485	-1.13147	-0.61324	0.713536	-0.303188	-0.487479	-2.1066	-1.66056	-1.66056	-1.15632
IRGC19972	IRGC 19972	NA	0.776546	0.776546	0.101757	-0.566372	0.826748	-0.550658	0.847952	-0.550658	0.61683	-0.496197	-0.401299	NA	NA	NA	NA	NA	NA
IRGC24224	IRGC 24224	-1.66313	0.0446435	-0.443291	-0.466864	-0.722743	0.485576	2.24656	-1.42479	0.498299	0.1887	1.08938	0.486664	-5.09038	NA	NA	NA	NA	NA
IRGC25924	IRGC 25924	0.532578	-0.931226	-2.39503	1.02577	-0.793821	0.172835	0.498299	-1.24996	-0.375832	0.0538457	-0.879953	0.227707	-1.2221	-1.16107	0.0138489	-0.736117	-0.147835	0.020245
IRGC27513	IRGC 27513	-0.687259	-2.39503	-0.443291	-0.751174	-1.43352	-0.35314	-0.900311	2.59621	-1.42479	NA	NA	-0.59979	-0.482316	-0.503389	0.0933011	0.440446	-0.315916	-0.315916
IRGC27716	IRGC 27716	1.02051	NA	1.99638	-0.495295	0.0875415	-0.694312	-0.201006	0.847952	0.323473	-0.751047	0.990143	1.05173	0.600954	0.134684	1.4455	0.020245	0.860647	1.02873
IRGC27748	IRGC 27748	-0.443291	-0.199324	-0.687259	1.26743	0.812533	1.15371	2.42139	-1.42479	0.673126	1.29891	-0.881127	1.69454	0.547825	0.316155	0.565053	0.020245	0.440446	0.188325
IRGC27762	IRGC 27762	-0.443291	0.288611	0.532578	0.229697	0.769886	0.300774	0.148647	-0.550658	-0.725485	1.17202	0.0387746	1.55854	NA	-1.72664	NA	NA	NA	NA
IRGC28134	IRGC 28134	-1.17519	-0.931226	-0.443291	NA	2.31938	0.400283	-1.42479	-1.07514	-0.725485	-0.248011	-0.729012	0.943993	0.456118	1.07361	1.30769	0.440446	-0.483996	0.020245
IRGC29066	IRGC 29066	-1.17519	-1.17519	-0.931226	-1.17764	-0.950191	-0.964407	0.148647	-0.201006	-0.900311	1.08544	1.07222	-0.37273	0.67257	1.39701	-0.901451	-0.315916	-0.147835	-0.315916
IRGC30238	IRGC 30238	0.288611	-0.687259	0.288611	0.144404	-2.21537	-0.310493	0.323473	0.148647	-0.201006	-0.413653	0.534074	-0.0381425	NA	NA	NA	NA	NA	NA
IRGC31	IRGC 31	-1.9071	0.288611	-1.17519	1.94977	-0.168338	0.386067	0.148647	1.02278	-0.725485	-0.489645	0.0539978	0.111796	-0.781146	-0.823884	-0.587418	3.38185	3.38185	2.96165
IRGC32300	IRGC 32300	-0.931226	1.75242	-0.199324	1.0542	0.386067	0.0306794	-0.900311	0.148647	-1.07514	-0.27484	1.86427	-1.10228	0.872652	0.890895	1.56356	-0.147835	-0.483996	-0.147835
IRGC32362	IRGC 32362	1.75242	1.26448	0.288611	1.29586	-0.893329	-0.424217	1.1976	-0.0261796	-1.07514	-0.691295	-0.213374	-1.07008	0.474029	1.1049	1.51749	-0.147835	-0.315916	-0.315916
IRGC32559	IRGC 32559	-0.931226	-0.199324	-0.199324	0.158619	-0.0119671	-0.594803	0.323473	1.1976	-1.07514	-0.803247	-0.715972	-0.738612	-2.34985	-1.57508	-1.77475	0.020245	0.020245	-0.315916
IRGC32561	IRGC 32561	0.532578	0.532578	0.288611	-0.267846	-2.07322	0.556654	-1.24996	-0.201006	-0.900311	1.33297	1.70671	-0.108895	0.0534733	0.16523	0.251034	-0.736117	-0.736117	-0.736117
IRGC32565	IRGC 32565	0.532578	0.532578	-0.199324	0.641947	-1.10656	1.77919	-0.201006	-1.24996	-1.42479	-0.844112	0.197554	-0.877853	-0.0412586	0.772836	0.0369478	-0.736117	-0.483996	-0.988237
IRGC34962	IRGC 34962	-1.9071	-2.39503	-1.17519	0.158619	0.826748	1.239	0.673126	1.1976	1.02278	0.681051	-0.515422	-0.844533	-0.192114	-0.0461432	0.185643	-0.147835	0.020245	-0.147835
IRGC3697	IRGC 3697	0.288611	0.0446435	-0.199324	0.485576	-1.73204	0.514007	0.673126	1.72208	0.148647	-1.44149	-0.316164	-0.127038	-0.0717703	0.206443	1.13921	0.440446	0.440446	0.440446
IRGC39292	IRGC 39292	-1.17519	0.288611	-0.931226	-0.239415	-0.424217	0.0875415	0.323473	0.673126	0.498299	-0.874039	-1.14531	-1.11608	-0.474495	0.128435	-0.114062	-0.147835	-0.315916	-0.147835
IRGC40673	IRGC 40673	-0.443291	1.02051	-0.931226	1.15371	1.32429	1.09684	-0.201006	0.148647	0.323473	NA	1.35593	1.07169	1.13805	0.936631	0.393784	0.020245	0.440446	1.02873
IRGC43322	IRGC 43322	-1.17519	0.776546	1.02051	-0.580588	0.158619	-0.168338	0.148647	1.54726	-0.375832	0.380742	NA	-0.201082	-0.14117	-0.692873	-0.804312	2.96165	2.96165	2.45741
IRGC43369	IRGC 43369	-0.931226	-0.199324	0.0446435	-0.736959	1.09684	-3.30997	0.498299	0.323473	1.37243	2.24189	1.32157	0.40423	0.14082	0.559421	0.511379	2.96165	2.45741	2.45741
IRGC43400	IRGC 43400	1.50845	0.288611	1.50845	0.798317	-1.43352	0.386067	0.498299	0.148647	-0.375832	1.88796	0.567419	1.59418	0.760847	-0.539801	-0.204216	NA	2.45741	2.45741
IRGC43540	IRGC 43540	0.532578	0.532578	-0.443291	-1.0497	-0.879114	-0.125691	0.498299	1.72208	0.847952	1.60616	-0.0694812	1.01031	-1.50652	0.0439416	-1.31254	1.19681	1.53297	1.53297
IRGC44513	IRGC 44513	1.02051	0.288611	1.02051	1.21057	1.67968	0.0164639	-0.900311	-0.375832	-0.550658	NA	1.54359	1.77826	-0.196972	0.171412	0.0424505	-1.15632	-0.736117	-0.315916
IRGC44600	IRGC 44600	-0.687259	-0.931226	1.50845	-0.50951	-1.16342	-0.282062	-0.0261796	1.37243	-0.201006	-0.561096	0.7003	-0.323971	-1.01217	-0.760221	-0.461213	1.53297	1.28085	1.78509
IRGC4541	IRGC 4541	1.50845	2.24035	1.75242	-1.31979	0.72724	1.49488	-0.550658	-0.0261796	0.498299	NA	-1.11496	1.93542	-0.661015	-0.536387	-0.220488	0.860647	0.188325	0.440446
IRGC45624	IRGC 45624	-0.443291	0.0446435	-0.443291	-0.623234	0.201266	-0.410002	0.148647	0.323473	1.02278	1.11989	0.303707	1.66505	0.864616	-0.326151	0.49492	0.440446	0.692566	0.692566
IRGC46531	IRGC 46531	-0.931226	-0.443291	NA	-0.907545	-0.779605	-0.410002	2.94587	1.02278	-0.900311	-1.06358	1.29828	1.20544	-0.867958	-0.556316	-0.395111	-0.736117	1.02873	0.188325
IRGC46768	IRGC 46768	1.02051	0.0446435	1.99638	1.62282	1.43802	-0.111476	-0.900311	-1.24996	-0.375832	-0.579836	-0.870933	2.17053	-1.58583	-1.8996	-2.5571	0.440446	1.02873	0.860647
IRGC47383	IRGC 47383	-0.199324	1.02051	1.50845	1.28164	-0.282062	0.386067	-0.900311	0.323473	0.673126	0.247452	-0.436948	-0.589683	-0.615448	0.420412	-0.289809	-1.15632	-0.736117	-0.988237
IRGC4887	IRGC 4887	1.50845	0.0446435	0.532578	1.01155	0.229697	-1.2345	2.24656	0.498299	-0.900311	1.05762	NA	NA	0.00553617	0.915673	0.780818	-1.91268	-2.08076	-1.66056
IRGC49746	IRGC 49746	-1.41916	-0.443291	-2.639	-0.438433	0.130188	-1.0497	2.24656	2.42139	0.673126	-1.00007	0.590663	2.74661	-0.151917	0.00121572	-0.242718	0.440446	0.692566	0.692566
IRGC51064	IRGC 51064	0.532578	0.0446435	0.532578	1.96399	-0.566372	1.02577	-1.42479	-0.0261796	-0.725485	0.0590673	-0.282915	-0.591979	1.14182	-1.66631	0.537687	NA	2.96165	NA
IRGC51400	IRGC 51400	-0.199324	1.50845	0.0446435	0.499791	-0.552157	1.03998	-0.375832	-1.07514	1.1976	-0.046387	-0.741522	-0.986943	0.247624	-0.391677	0.212705	0.692566	1.02873	0.692566
IRGC53437	IRGC 53437	0.776546	1.02051	0.532578	-0.537941	0.0306794	1.22478	-0.375832	-0.201006	0.498299	-0.889305	-1.12708	NA	-1.45195	-0.977446	-0.698145	-1.66056	-1.91268	-1.66056
IRGC5418	IRGC 5418	-0.687259	-1.41916	-0.687259	1.12527	0.585085	-1.40509	-0.550658	-0.725485	-1.77444	1.58539	-0.758176	-0.579902	0.18383	2.41035	2.22057	-0.736117	-0.988237	-1.15632
IRGC5423	IRGC 5423	-0.443291	1.50845	-0.443291	-0.196769	0.172835	-0.125691	-1.07514	-0.725485	-0.0261796	-0.286406	0.54887	1.88348	2.52287	1.20101	1.43855	-0.147835	-1.15632	-0.483996
IRGC56036	IRGC 56036	1.02051	-0.199324	0.776546	0.585085	0.357636	0.897826	1.89691	0.847952	1.37243	-1.30416	1.41207	-0.961794	-0.66029	0.808665	1.22032	-0.231876	-0.315916	-0.315916
IRGC58278	IRGC 58278	0.0446435	0.288611	0.776546	-0.210984	-1.47617	-1.34823	-1.07514	-0.0261796	-1.59962	0.876713	2.45086	NA	0.311444	0.150999	0.588211	0.188325	-0.147835	0.020245
IRGC59849	IRGC 59849	1.02051	0.0446435	0.0446435	-1.5046	-0.424217	-1.2345	0.847952	0.323473	-0.550658	NA	-1.03082	1.23562	-0.257008	0.356343	0.065935	-0.736117	-0.483996	-0.315916
IRGC6087	IRGC 6087	-1.41916	-1.66313	-0.931226	0.073326	0.627731	-0.609019	0.498299	1.37243	-0.725485	0.177953	-1.11841	-0.451131	-0.409551	-1.79664	-0.289004	0.188325	0.020245	0.188325
IRGC61953	IRGC 61953	0.288611	-0.199324	0.776546	-0.0830447	-0.822252	-0.210984	0.148647	-0.550658	-0.550658	-0.517027	-0.832207	-0.185545	0.306011	0.623411	-0.746251	-0.988237	-1.15632	-1.15632
IRGC6208	IRGC 6208	-1.17519	-1.17519	-1.41916	1.18214	2.27673	0.684593	3.12069	0.148647	NA	-1.10978	-0.345153	-0.887215	-1.22839	-0.782959	-0.427216	0.188325	0.020245	0.020245
IRGC6264	IRGC 6264	-0.199324	-0.687259	-1.9071	-1.07813	0.31499	0.656162	2.07174	2.24656	0.323473	-1.24715	-1.25855	-0.74975	-1.14701	-1.58231	-0.927992	-1.15632	-0.736117	-0.988237
IRGC6274	IRGC 6274	-1.66313	-1.17519	0.776546	1.35272	0.386067	0.954688	-0.201006	-1.07514	1.1976	-0.6007	-0.96118	-1.14857	-0.120477	-0.0547084	-0.0828768	-0.988237	-0.736117	-0.736117
IRGC6307	IRGC 6307	0.0446435	1.26448	0.0446435	-0.722743	-0.76539	-1.12078	-1.24996	0.148647	0.148647	-0.241941	0.649927	-0.135643	-0.825297	0.594752	0.309943	-0.736117	-0.483996	-0.736117
IRGC6331	IRGC 6331	0.288611	0.0446435	-0.443291	-0.452648	-1.26293	-0.793821	1.37243	0.148647	-1.24996	0.359876	-0.880292	-0.823068	0.282977	0.26506	0.790522	-0.147835	0.020245	0.020245
IRGC63544	IRGC 63544	-0.443291	-0.687259	-0.687259	0.869395	0.88361	-0.722743	-0.0261796	0.148647	-0.201006	-0.808778	-0.880451	-0.825036	0.650386	0.954308	0.771107	-0.988237	-1.15632	-0.988237
IRGC63726	IRGC 63726	-0.687259	-1.17519	-1.17519	1.19635	-1.16342	0.542438	0.148647	-0.550658	0.148647	-1.44538	-1.45464	NA	-2.61044	1.33382	1.73083	-0.483996	-0.736117	-0.736117
IRGC6588	IRGC 6588	NA	-0.687259	-1.41916	0.272343	1.26743	0.485576	-0.550658	-0.900311	0.498299	1.38889	0.45588	2.69094	0.140216	0.276506	-0.288408	0.020245	0.188325	-0.147835
IRGC6590	IRGC 6590	-0.687259	0.0446435	1.50845	-0.708528	-0.0261827	0.627731	-0.201006	1.72208	0.847952	-0.537295	1.81659	1.52705	-0.0501505	0.973688	-0.533639	-0.147835	-0.147835	-0.315916
IRGC66640	IRGC 66640	-0.687259	-0.199324	-0.443291	-0.0119671	-0.594803	-0.310493	2.07174	-0.550658	-0.900311	0.879701	0.683827	0.905802	NA	NA	NA	NA	NA	NA
IRGC66792	IRGC 66792	0.288611	-0.199324	-0.931226	-0.523726	0.215481	0.400283	2.24656	-1.94927	2.07174	-1.10524	-0.753303	-0.158949	-0.556102	-0.463329	-0.600346	-0.988237	-1.07228	-0.736117
IRGC66970	IRGC 66970	-0.199324	0.695223	-0.443291	-1.08287	-0.869637	-0.267846	-0.667209	-1.01686	0.673126	-0.577913	-0.404379	0.0523558	0.248946	0.260166	0.498039	0.132299	0.160312	0.160312
IRGC67019	IRGC 67019	1.02051	1.26448	0.532578	-0.92176	-1.57567	-0.0830447	-0.900311	-0.375832	-1.59962	0.250218	-0.32504	-1.09581	1.72162	-0.172543	1.34642	-0.147835	-0.147835	-0.315916
IRGC67034	IRGC 67034	-1.17519	0.0446435	0.288611	-0.793821	0.855179	-0.253631	-0.725485	0.148647	-0.375832	0.378267	0.393626	-1.21543	1.10818	0.38233	1.21682	-0.147835	0.020245	0.020245
IRGC67096	IRGC 67096	-1.17519	-1.9071	-0.199324	-0.381571	0.172835	NA	-0.375832	-1.07514	-1.24996	-0.841611	-0.948389	-0.906919	-0.302296	-0.571719	0.95145	0.020245	0.692566	0.188325
IRGC67429	IRGC 67429	1.26448	2.48432	1.75242	-1.00705	NA	0.0875415	-0.900311	0.323473	-0.375832	0.943165	-0.75557	-0.483942	0.744885	0.926307	0.787317	0.020245	-0.483996	-0.147835
IRGC68159	IRGC 68159	1.26448	1.02051	1.99638	2.10615	1.40958	1.03998	0.323473	-1.59962	0.673126	NA	-1.13344	-0.654695	-0.18866	-0.411778	-0.706366	-2.08076	-2.24884	-2.08076
IRGC71494	IRGC 71494	0.532578	0.288611	-0.199324	0.47136	-0.808036	1.11106	0.498299	1.89691	-0.0261796	NA	0.150091	NA	NA	NA	NA	NA	NA	NA
IRGC71524	IRGC 71524	-0.443291	0.776546	-0.931226	-0.310493	0.5993	-0.651665	0.673126	0.847952	1.37243	-0.719392	-0.896035	-0.794317	NA	NA	NA	NA	NA	NA
IRGC72479	IRGC 72479	-0.687259	0.776546	0.288611	0.812533	0.414498	0.585085	-0.375832	-0.550658	-0.725485	1.86251	0.786783	-0.291493	1.57755	1.82974	0.668915	-1.15632	-1.66056	-1.15632
IRGC73118	IRGC 73118	-0.931226	-0.443291	-1.41916	0.641947	-0.935976	-0.580588	-0.550658	1.37243	0.847952	1.988	0.965595	1.41691	0.606593	0.773171	0.826165	-0.315916	-0.315916	-0.147835
IRGC73124	IRGC 73124	-0.687259	-0.687259	0.532578	0.428714	-0.296278	-0.879114	-0.725485	-1.42479	-0.0261796	-0.863895	NA	0.262309	-1.25591	-1.27137	-1.21766	0.020245	-0.315916	-0.483996
IRGC74719	IRGC 74719	-0.199324	-0.199324	-0.687259	0.514007	1.40958	0.18705	-0.725485	0.148647	-0.201006	0.497874	-0.494846	-0.844351	1	-0.0737858	0.568642	-1.66056	-1.66056	-2.08076
IRGC74777	IRGC 74777	-0.199324	0.0446435	0.776546	3.21496	-1.03548	-0.125691	-0.900311	-1.07514	-0.900311	-0.81328	1.2439	-1.29695	-0.487705	-0.175481	-0.500324	-0.315916	-0.483996	-0.315916
IRGC752	IRGC 752	1.50845	0.0446435	1.02051	-0.609019	1.06841	-0.452648	-1.07514	0.847952	0.498299	-1.54229	-0.984024	-0.895317	0.124778	-0.979197	0.292339	-0.483996	-0.315916	-0.483996
IRGC77530	IRGC 77530	-0.687259	0.532578	0.532578	-1.63254	-1.12078	0.983119	-0.201006	-0.0261796	-1.42479	0.0777116	-0.881369	0.216646	2.52454	NA	-1.17471	NA	NA	3.38185
IRGC78253	IRGC 78253	0.532578	-0.199324	0.288611	1.52331	2.30516	-0.466864	0.323473	0.148647	-0.375832	1.05322	1.10598	NA	NA	NA	NA	NA	NA	NA
IRGC78257	IRGC 78257	0.288611	-0.443291	0.288611	-0.92176	0.570869	-1.2345	0.323473	-0.0261796	-0.900311	-0.727999	-0.881127	0.590793	-1.02527	NA	-2.40208	2.45741	NA	NA
IRGC78267	IRGC 78267	-0.687259	0.0446435	1.26448	-0.665881	0.0875415	-0.0688292	-0.201006	1.72208	0.148647	-0.206382	-0.881127	1.12949	-3.27673	NA	NA	NA	NA	NA
IRGC7919	IRGC 7919	0.0446435	0.0446435	0.288611	-2.57076	-1.12078	-1.39087	0.673126	2.07174	0.673126	-0.668243	-0.399262	0.406161	0.403612	1.00256	0.500413	-0.315916	-0.483996	-0.315916
IRGC8195	IRGC 8195	0.288611	1.75242	1.02051	1.19635	1.53752	0.88361	0.673126	-1.07514	-0.0261796	-0.378306	-0.990647	NA	0.927805	-0.00544014	0.594481	-0.483996	-0.483996	-0.483996
IRGC8227	IRGC 8227	-0.687259	0.0446435	-0.199324	0.485576	1.70811	-3.08252	-1.24996	1.02278	2.24656	0.177235	0.322337	-0.869744	-1.59988	-1.17588	-1.18944	-0.483996	-0.483996	-0.736117
IRGC8228	IRGC 8228	-1.17519	-0.443291	-0.931226	-1.10656	0.286559	0.400283	0.323473	1.37243	-0.725485	-0.628536	NA	-0.208815	-0.817351	-0.696707	-0.822478	-1.66056	-1.66056	-1.3244
IRGC8231	IRGC 8231	0.0446435	-0.443291	1.50845	1.73654	-0.139907	1.29586	-0.0261796	2.59621	0.323473	0.918297	-0.860711	2.86201	-1.06097	-0.880993	-0.879446	-1.15632	-1.15632	-1.15632
IRGC8234	IRGC 8234	0.0446435	-0.199324	-0.199324	-0.182553	0.769886	-0.410002	0.323473	0.498299	-0.375832	0.348329	0.282059	NA	0.64947	1.19977	1.08937	0.692566	0.692566	0.440446
IRGC8238	IRGC 8238	0.288611	1.26448	1.50845	-0.324709	0.286559	-0.0546137	0.148647	0.498299	0.673126	-0.440071	2.35916	1.47662	0.25183	-0.0462407	0.655201	0.692566	0.860647	0.692566
IRGC8242	IRGC 8242	0.532578	0.0446435	0.0446435	1.09684	-0.296278	0.400283	0.847952	1.54726	0.148647	0.196317	-0.0420724	-1.23821	-2.49563	-1.79627	-0.088018	-0.483996	-0.315916	0.188325
IRGC8245	IRGC 8245	-0.931226	0.288611	-0.199324	0.684593	-0.2252	-0.324709	-1.24996	0.323473	-1.07514	-0.956639	-0.902461	NA	-0.313466	0.00733669	0.443962	-1.15632	-1.66056	-1.15632
IRGC8260	IRGC 8260	0.288611	1.75242	0.532578	-0.0403982	-1.37666	0.0875415	1.54726	-0.201006	1.1976	1.18499	1.8442	0.679252	-1.13286	-1.04241	-1.0782	1.53297	1.28085	1.53297
IRGC8267	IRGC 8267	0.0446435	1.75242	0.532578	0.386067	-0.751174	1.32429	-0.725485	-0.550658	-0.550658	-0.811788	0.239148	-1.14919	0.484422	0.415679	0.900685	-0.147835	-0.315916	-0.315916
IRGC8268	IRGC 8268	0.532578	1.26448	1.02051	0.414498	0.300774	-0.139907	-0.550658	-1.59962	-1.07514	-0.575032	-0.457544	-0.00127002	0.841795	0.480373	1.3306	-0.988237	-0.315916	-0.988237
IRGC8341	IRGC 8341	NA	-0.687259	-1.17519	-0.0261827	-0.2252	0.272343	-0.900311	NA	2.24656	-0.865545	0.584845	1.09676	-0.952682	-1.23029	-0.60431	0.692566	1.53297	1.53297
IRGC8896	IRGC 8896	0.532578	0.0446435	0.0446435	0.627731	1.72233	-0.0261827	0.148647	-0.0261796	1.54726	-0.776003	-0.17589	0.452761	-1.87776	0.924948	-1.34412	NA	NA	2.96165
IRGC8952	IRGC 8952	1.02051	2.24035	1.75242	-1.27715	0.144404	-0.296278	-0.375832	1.54726	-0.725485	-0.632325	-0.926251	NA	0.57696	-0.479424	-0.306405	0.692566	0.860647	0.860647
IRGC9069	IRGC 9069	-1.9071	-1.17519	-0.687259	-0.836467	-2.03057	-0.139907	-0.375832	-0.0261796	0.323473	-0.242325	-0.941095	-0.161425	0.642891	0.280069	0.421399	-0.315916	-0.147835	-0.736117
IRGC9175	IRGC 9175	0.288611	-0.931226	0.532578	-0.935976	-0.694312	-0.0972603	0.148647	1.02278	0.148647	0.967697	0.287946	0.53081	0.0708145	0.0299924	0.0726273	-0.483996	0.020245	-0.315916
IRGC9177	IRGC 9177	-0.199324	0.532578	-0.687259	-0.324709	1.16792	0.88361	-1.24996	-1.24996	-0.550658	1.18876	2.13403	-1.12578	-0.499959	-1.24377	0.308446	0.692566	0.020245	-0.483996
IRGC9179	IRGC 9179	-0.687259	0.0446435	-0.443291	1.25321	1.38115	0.272343	-0.900311	2.07174	-0.0261796	0.776151	0.670349	2.27417	-0.382198	-0.437223	-0.987552	0.020245	-0.315916	-0.147835
IRGC9790	IRGC 9790	NA	0.776546	0.776546	-0.338924	-0.722743	1.48066	-1.24996	0.148647	-0.0261796	-0.740397	NA	0.313081	-0.806517	NA	-0.445248	1.28085	1.02873	1.02873
IRGC9804	IRGC 9804	-1.17519	-1.41916	-1.41916	1.58017	1.6086	0.997335	-1.24996	2.59621	1.89691	NA	1.8653	2.47957	-1.37382	-1.54247	-0.98683	1.53297	2.45741	2.12125
IRIS66_333787	IRIS 66-333787	-0.443291	0.288611	-0.687259	0.343421	-0.282062	0.741455	-0.900311	1.37243	-0.375832	-1.27261	-0.906035	-0.865752	0.8978	0.990806	NA	-0.147835	0.020245	0.440446
IRTP1231	IRTP 1231	-0.199324	0.532578	0.288611	2.41889	0.286559	0.386067	-0.550658	-0.550658	0.148647	0.0291258	NA	-0.813592	1.04603	0.863754	1.44576	-0.988237	-1.15632	-0.988237
IRTP13772	IRTP 13772	-0.443291	-0.199324	0.532578	2.46153	0.570869	-0.594803	-0.550658	0.148647	-1.07514	0.373698	-0.91875	0.167417	-0.227197	0.377086	-0.249402	1.53297	1.02873	1.28085
IRTP201	IRTP 201	-0.931226	-0.687259	-0.931226	0.414498	0.912042	1.21057	-1.77444	-0.900311	0.673126	1.85096	0.661298	1.38424	-0.523136	-0.763868	-0.19437	0.692566	0.692566	0.440446
IRTP24986	IRTP 24986	1.75242	2.48432	NA	0.613516	-1.0497	-0.125691	-1.59962	-0.550658	-1.07514	0.314826	-0.897187	-0.681325	3.52298	1.74733	1.82339	0.020245	0.188325	-0.315916
IRTP9542	IRTP 9542	-2.39503	-0.443291	-1.41916	0.570869	0.428714	1.01155	0.323473	2.59621	0.323473	-1.0483	-0.998785	-1.19805	-0.459331	-0.649858	-0.576195	-0.315916	-0.147835	-0.483996
S.Ulan1	IRGC 122451	0.288611	0.695223	-0.118001	-0.727482	-1.11604	-0.215723	-0.667209	-0.317557	-0.900311	-0.860964	-0.780887	-0.537684	-0.0379511	0.141932	0.592321	-0.568036	-0.512009	-0.427969

## Sheet: C
Datasheet C. LSmeans trait data Indica population wet conditions.
ID_VCF_File	IRGC_ID_DNA_Source	WUE	LOP	TNR	SSC	TGW	DTF
BrdngL1	IR83380-B-B-124-3	-0.361969	-1.40035	-0.259281	-0.127921	0.311983	0.440446
BrdngL10	IR79913-B-176-B-4	0.695223	-0.969145	-0.14273	-0.563243	0.54224	-1.1283
BrdngL2	IR82589-B-B-84-3	1.26448	0.19345	-0.667209	-0.417968	0.368356	-0.147835
BrdngL3	IR83383-B-129-4	-0.361969	0.656162	-0.201006	0.0565241	-0.210175	0.524486
BrdngL4	IR86781-3-3-1-1	0.71918	1.10158	-0.492383	0.134575	0.726595	0.311384
BrdngL5	IR86857-101-2-1-3	1.3458	-0.646927	-0.084455	-1.18481	1.35343	-0.371943
BrdngL6	IR81047-B-106-2-4	1.50845	-0.902806	-0.958587	-0.457512	1.25111	-0.512009
BrdngL7	IR81412-B-B-82-1	-0.931226	0.679855	-0.667209	0.410005	1.47638	-0.0357818
BrdngL8	IR81023-B-116-1-2	0.776546	-0.248892	-0.667209	1.03445	0.28654	-0.203862
BrdngL9	IR74371-70-1-1	-0.199324	-0.665881	-0.550658	-0.639759	-0.0283848	-0.59605
IRGC10968	IRGC10968	0.207288	-0.556895	0.381748	-0.236833	0.996203	0.692566
IRGC10984	IRGC10984	-0.849904	-1.72731	0.673126	-0.35677	0.162596	-0.0357818
IRGC117267	IRGC117267	-0.361969	0.201266	-0.201006	1.33264	-0.753794	0.664553
IRGC117271	IRGC117271	-0.0366789	0.338682	-0.259281	0.691017	-0.196821	1.19681
IRGC117276	IRGC117276	0.451256	-0.395786	0.498299	1.1029	0.168812	-0.371943
IRGC117277	IRGC117277	0.776546	0.191789	0.323473	0.114259	-1.23121	0.020245
IRGC117278	IRGC117278	-0.768581	0.348159	0.906227	0.0506439	-2.51876	1.61701
IRGC117280	IRGC117280	-1.33784	-0.305755	-0.375832	-0.88566	0.319929	-0.736117
IRGC117281	IRGC117281	-0.118001	0.461883	-0.608934	0.895699	-0.35747	1.3929
IRGC117398	IRGC117398	0.0446435	-0.410002	-0.201006	-0.594535	-0.0222034	-0.820157
IRGC117617	IRGC117617	-1.17519	-0.244154	-0.14273	-0.0592735	-1.11411	0.188325
IRGC121705	IRGC121705	1.3458	0.0212024	-0.550658	-0.709925	0.462824	-0.203862
IRGC122298	IRGC122298	-0.768581	-0.665881	-0.492383	-0.714542	0.555558	0.300379
IRGC12386	IRGC12386	1.67109	0.561392	-1.42479	-0.409301	-0.566003	0.216339
IRGC12793	IRGC12793	-1.9071	-0.0546137	0.323473	-0.214278	-0.0181547	0.188325
IRGC13746	IRGC13746	-1.41916	0.0354179	1.31416	-1.0749	0.383398	-0.876184
IRGC16800	IRGC16800	0.0446435	0.983119	0.61485	1.26673	0.425093	2.63149
IRGC16817	IRGC16817	NA	NA	NA	NA	NA	NA
IRGC16872	IRGC16872	0.125966	-1.19186	-0.14273	-0.343725	-0.965757	-1.49248
IRGC19972	IRGC19972	0.682441	0.120711	-0.084455	-0.0935552	NA	NA
IRGC24224	IRGC24224	-0.687259	-0.234677	0.440024	0.588247	-5.02682	NA
IRGC25924	IRGC25924	-0.931226	0.134927	-0.375832	-0.199467	-0.789776	-0.287902
IRGC27513	IRGC27513	-1.17519	-0.845944	0.0903713	-0.690228	-0.297468	-0.0637952
IRGC27716	IRGC27716	1.57307	-0.367355	0.323473	0.430277	0.727046	0.63654
IRGC27748	IRGC27748	-0.443291	1.07789	0.556575	0.704107	0.476344	0.216339
IRGC27762	IRGC27762	0.125966	0.433452	-0.375832	0.923112	-1.70039	NA
IRGC28134	IRGC28134	-0.849904	1.39466	-1.07514	-0.0110102	0.945808	-0.00776842
IRGC29066	IRGC29066	-1.09387	-1.03075	-0.317557	0.594977	0.389375	-0.259889
IRGC30238	IRGC30238	-0.0366789	-0.793821	0.0903713	0.0274262	NA	NA
IRGC31	IRGC31	-0.931226	0.722501	0.148647	-0.107951	-0.730816	3.24179
IRGC32300	IRGC32300	0.207288	0.490314	-0.608934	0.162382	1.10904	-0.259889
IRGC32362	IRGC32362	1.10184	-0.00722864	0.0320959	-0.65825	1.03214	-0.259889
IRGC32559	IRGC32559	-0.443291	-0.149384	0.148647	-0.75261	-1.8999	-0.0918086
IRGC32561	IRGC32561	0.451256	-0.594803	-0.78376	0.976926	0.156579	-0.736117
IRGC32565	IRGC32565	0.288611	0.438191	-0.958587	-0.508137	0.256175	-0.736117
IRGC34962	IRGC34962	-1.82577	0.741455	0.964503	-0.226302	-0.017538	-0.0918086
IRGC3697	IRGC3697	0.0446435	-0.244154	0.847952	-0.628232	0.424627	0.440446
IRGC39292	IRGC39292	-0.605936	-0.19203	0.498299	-1.04514	-0.153374	-0.203862
IRGC40673	IRGC40673	-0.118001	1.19161	0.0903713	1.20842	0.822821	0.496473
IRGC43322	IRGC43322	0.207288	-0.196769	0.440024	0.0499979	-0.546118	2.79357
IRGC43369	IRGC43369	-0.361969	-0.983361	0.731401	1.32256	0.403873	2.62549
IRGC43400	IRGC43400	1.10184	-0.0830447	0.0903713	1.34985	0.00560996	2.45441
IRGC43540	IRGC43540	0.207288	-0.684835	1.02278	0.848998	-0.925037	1.42091
IRGC44513	IRGC44513	0.776546	0.968904	-0.608934	1.65554	0.00563045	-0.736117
IRGC44600	IRGC44600	-0.0366789	-0.651665	0.381748	-0.0615892	-0.744536	1.53297
IRGC4541	IRGC4541	1.83374	0.300774	-0.0261796	0.40484	-0.47263	0.496473
IRGC45624	IRGC45624	-0.280646	-0.277323	0.498299	1.02955	0.344462	0.608526
IRGC46202	IRGC46202	NA	NA	NA	NA	NA	NA
IRGC46531	IRGC46531	-0.657772	-0.699051	1.02278	0.480046	-0.606462	0.160312
IRGC46768	IRGC46768	1.02051	0.983119	-0.842036	0.239922	-2.01418	0.776607
IRGC47383	IRGC47383	0.776546	0.461883	0.0320959	-0.259726	-0.161615	-0.960224
IRGC4887	IRGC4887	0.695223	0.00224837	0.61485	1.0684	0.567342	-1.88467
IRGC49746	IRGC49746	-1.50048	-0.452648	1.78036	0.779069	-0.13114	0.608526
IRGC49885	IRGC49885	NA	NA	NA	NA	NA	NA
IRGC51064	IRGC51064	0.369933	0.807794	-0.725485	-0.271942	0.00439896	2.96049
IRGC51400	IRGC51400	0.451256	0.329205	-0.084455	-0.591617	0.0228838	0.80462
IRGC53437	IRGC53437	0.776546	0.239174	-0.0261796	-0.962976	-1.04251	-1.7446
IRGC5418	IRGC5418	-0.931226	0.101757	-1.01686	0.0824385	1.60491	-0.960224
IRGC5423	IRGC5423	0.207288	-0.0498752	-0.608934	0.715315	1.72081	-0.59605
IRGC56036	IRGC56036	0.532578	0.613516	1.37243	-0.284627	0.456232	-0.287902
IRGC58278	IRGC58278	0.369933	-1.01179	-0.900311	1.70901	0.350218	0.020245
IRGC59849	IRGC59849	0.369933	-1.05444	0.206922	0.0970125	0.0550902	-0.512009
IRGC6087	IRGC6087	-1.33784	0.0306794	0.381748	-0.463861	-0.831732	0.132299
IRGC61953	IRGC61953	0.288611	-0.372094	-0.317557	-0.511593	0.061057	-1.10029
IRGC6208	IRGC6208	-1.25652	1.38115	1.58332	-0.780714	-0.812856	0.0762718
IRGC6264	IRGC6264	-0.931226	-0.0356597	1.54726	-1.08515	-1.2191	-0.960224
IRGC6274	IRGC6274	-0.687259	0.897826	-0.0261796	-0.903484	-0.0860207	-0.820157
IRGC6307	IRGC6307	0.451256	-0.869637	-0.317557	0.0907811	0.0264662	-0.652076
IRGC6331	IRGC6331	-0.0366789	-0.836467	0.0903713	-0.447828	0.446186	-0.0357818
IRGC63544	IRGC63544	-0.605936	0.343421	-0.0261796	-0.838088	0.791934	-1.04426
IRGC63726	IRGC63726	-1.01255	0.191789	-0.084455	-1.40479	0.151402	-0.652076
IRGC6588	IRGC6588	-1.14731	0.675116	-0.317557	1.5119	0.0427715	0.020245
IRGC6590	IRGC6590	0.288611	-0.0356597	0.789677	0.935448	0.129966	-0.203862
IRGC66640	IRGC66640	-0.443291	-0.305755	0.206922	0.82311	NA	NA
IRGC66792	IRGC66792	-0.280646	0.0306794	0.789677	-0.672497	-0.539925	-0.93221
IRGC67019	IRGC67019	0.939191	-0.86016	-0.958587	-0.390211	0.965164	-0.203862
IRGC67034	IRGC67034	-0.280646	-0.0640907	-0.317557	-0.147845	0.902443	-0.0357818
IRGC67096	IRGC67096	-1.09387	-0.117242	-0.900311	-0.898973	0.0258116	0.300379
IRGC67429	IRGC67429	1.83374	-0.481713	-0.317557	-0.0987827	0.819503	-0.203862
IRGC68159	IRGC68159	1.42713	1.51857	-0.201006	-0.899457	-0.435601	-2.13679
IRGC71494	IRGC71494	0.207288	0.258128	0.789677	0.229755	NA	NA
IRGC71524	IRGC71524	-0.199324	-0.120953	0.964503	-0.803248	NA	NA
IRGC72479	IRGC72479	0.125966	0.604039	-0.550658	0.785933	1.35874	-1.3244
IRGC73118	IRGC73118	-0.931226	-0.291539	0.556575	1.45683	0.735309	-0.259889
IRGC73124	IRGC73124	-0.280646	-0.248892	-0.725485	-0.340625	-1.24832	-0.259889
IRGC74719	IRGC74719	-0.361969	0.703547	-0.259281	-0.280441	0.498286	-1.80063
IRGC74777	IRGC74777	0.207288	0.684593	-0.958587	-0.288777	-0.387837	-0.371943
IRGC752	IRGC752	0.857868	0.00224837	0.0903713	-1.14054	-0.18736	-0.427969
IRGC77530	IRGC77530	0.125966	-0.590065	-0.550658	-0.195671	0.661791	3.37701
IRGC78253	IRGC78253	0.207288	1.12054	0.0320959	1.12482	NA	NA
IRGC78257	IRGC78257	0.0446435	-0.528464	-0.201006	-0.339444	-1.7268	2.46341
IRGC78267	IRGC78267	0.207288	-0.215723	0.556575	0.0139935	-3.21317	NA
IRGC7919	IRGC7919	0.125966	-1.69414	1.13933	-0.220448	0.635527	-0.371943
IRGC8195	IRGC8195	1.02051	1.20583	-0.14273	-0.639258	0.505615	-0.483996
IRGC8227	IRGC8227	-0.280646	-0.296278	0.673126	-0.123391	-1.32173	-0.568036
IRGC8228	IRGC8228	-0.849904	-0.139907	0.323473	-0.458508	-0.778846	-1.54851
IRGC8231	IRGC8231	0.369933	0.964165	0.964503	0.973197	-0.940471	-1.15632
IRGC8234	IRGC8234	-0.118001	0.0591104	0.148647	0.360413	0.979537	0.608526
IRGC8238	IRGC8238	1.02051	-0.0309212	0.440024	1.13191	0.28693	0.748593
IRGC8242	IRGC8242	0.207288	0.400283	0.847952	-0.361323	-1.45997	-0.203862
IRGC8245	IRGC8245	-0.280646	0.0448949	-0.667209	-0.884331	0.0459443	-1.3244
IRGC8260	IRGC8260	0.857868	-0.443171	0.847952	1.23615	-1.08449	1.44893
IRGC8267	IRGC8267	0.776546	0.319728	-0.608934	-0.573943	0.600262	-0.259889
IRGC8268	IRGC8268	0.939191	0.191789	-1.07514	-0.344615	0.884257	-0.76413
IRGC8341	IRGC8341	-1.02533	0.00698688	0.758714	0.272021	-0.929092	1.25283
IRGC8896	IRGC8896	0.207288	0.774625	0.556575	-0.166377	-0.765642	2.95681
IRGC8952	IRGC8952	1.67109	-0.476341	0.148647	-0.734069	-0.0696228	0.80462
IRGC9069	IRGC9069	-1.25652	-1.00231	-0.0261796	-0.448282	0.448119	-0.399956
IRGC9175	IRGC9175	-0.0366789	-0.575849	0.440024	0.595485	0.0578114	-0.259889
IRGC9177	IRGC9177	-0.118001	0.575608	-1.01686	0.732335	-0.478427	0.0762718
IRGC9179	IRGC9179	-0.361969	0.968904	0.381748	1.24022	-0.602324	-0.147835
IRGC9790	IRGC9790	0.682441	0.139665	-0.375832	-0.25349	-0.639005	1.11277
IRGC9804	IRGC9804	-1.33784	1.39537	1.08105	2.16705	-1.30104	2.03721
IRIS66_333787	IRIS66-333787	-0.280646	0.267605	0.0320959	-1.0148	0.989208	0.104285
IRTP1231	IRTP1231	0.207288	1.0305	-0.317557	-0.432065	1.11851	-1.04426
IRTP13772	IRTP13772	-0.0366789	0.812533	-0.492383	-0.125879	-0.033171	1.28085
IRTP201	IRTP201	-0.849904	0.845702	-0.667209	1.29883	-0.493791	0.608526
IRTP24986	IRTP24986	2.14785	-0.187292	-1.07514	-0.421229	2.36457	-0.0357818
IRTP9542	IRTP9542	-1.41916	0.670378	1.08105	-1.08171	-0.561794	-0.315916
IRGC66970	IRGC66970	0.017536	-0.740118	-0.336982	-0.309979	0.335717	0.150974
S.Ulan1	IRGC122451	0.288611	-0.686414	-0.628359	-0.726512	0.232101	-0.502672

## Sheet: D
Datasheet D. Raw trait data Indica population dry conditions.
Plot Nr	Entry	IRGC_ID_DNA_Source	Accession	Replicate Nr	Block Nr	XHS	WUE	LOP	TNR	LRO	SSC	TGW	DTF	Flowering Success	Filled Grain Nr
82	e10	IRGC 121705	Apo	1	9	0.091922	-28.4	949	2	5	21.4997	14.5455	82	0	NA
33	e101	IRGC 12793	KITRANA 508	1	4	0.0778923	-27.8	719	3	3	29.4944	44.03	99	1	40
36	e102	IRGC 47383	KOTTEYARAN	1	4	0.854148	-28.2	603	7	5	14.2966	17.3531	65	1	88
39	e103	IRGC 752	KUMBI	1	4	0.73772	-27.3	582	5	5	14.4768	15.745	75	1	49
77	e104	IRGC 8195	KUN MIN TSIEH HUNAN	1	8	1.25719	-27.8	898	1	5	15.644	19.1069	68	0	NA
84	e106	IRGC 46202	LAL AMAN	1	9	0.645199	-28.2	773	8	7	34.4127	NA	NA	0	NA
64	e108	IRGC 78267	LEUANG DAM	1	7	0.327385	-28.3	920	18	7	14.5507	33.8935	NA	0	NA
220	e109	IRGC 27762	LEUANG PRATEW	1	22	0.278107	-27.4	864	8	3	52.1729	NA	NA	0	NA
37	e11	IRGC 43322	ARANG	1	4	0.0778443	-27.9	955	3	7	44.5337	NA	NA	0	NA
152	e110	IRGC 4541	LIEN-CHAN-SHA-PU-TSAN	1	16	0.0560676	-26.9	731	1	5	7.59618	11.3632	92	1	19
172	e112	IRGC 63726	LONG ZI 1	1	18	1.29782	-29.1	650	10	3	17.648	24.5003	68	1	74
142	e113	IRGC 68159	LU MAO ZHAN	1	15	0.892119	-27.6	763	10	3	10.8111	19.4516	45	1	387
7	e114	IRGC 16800	LUA CHAN HUONG	1	1	0.992966	-27.7	677	13	1	35.5615	28.3	NA	0	NA
3	e115	IRGC 16872	LUA TAU DUC	1	1	0.97227	-28.4	786	4	5	11.5377	18.0769	63	1	267
161	e117	IRGC 8245	MACAN BINUNDOK	1	17	0.631923	-28	731	5	5	NA	16.6939	63	1	281
164	e118	IRGC 6087	MAKALIOKA 34	1	17	0.755173	-28.2	812	4	5	25.3654	18.7382	82	1	101
68	e12	IRGC 12386	ARC 10177	1	7	0.882336	-27.1	759	3	3	6.58817	24.5427	82	0	NA
61	e120	IRGC 44600	MALINIS	1	7	0.0329575	-27.1	759	1	7	28.0891	NA	NA	0	NA
62	e121	IRGC 49885	MAN TROW	1	7	0.274424	-28.2	845	2	7	5.49454	NA	NA	0	NA
182	e124	IRGC 117271	Minghui 63	1	19	0.820305	-28.3	806	5	3	24.5758	NA	NA	0	NA
112	e126	IRGC 7919	MTU9	1	12	0.393277	-27.6	696	3	7	9.51516	16.8174	71	0	NA
189	e127	IRGC 72479	MUDGO	1	19	0.791786	-28.5	657	6	3	7.55712	26.6315	63	1	9
49	e129	IRGC 6264	N 22	1	5	1.28412	-28.5	728	6	3	6.37471	13.6214	63	1	148
155	e133	IRTP 1231	Nona Bokra	1	16	1.20112	-28.1	715	7	3	28.6969	22.5668	65	1	99
53	e134	IRGC 32559	NP125	1	6	1.49295	-28.1	810	3	5	13.419	7.48649	92	1	1
106	e138	IRGC 28134	P 660	1	11	1.37098	-28.6	799	7	3	NA	30.6185	75	0	NA
98	e141	IRGC 8267	PAGAIYAHAN	1	10	0.844347	-27.5	620	5	5	20.1187	15.3977	75	1	24
81	e145	IRGC 51400	Pao-Tou-Hung	1	9	0.313219	-27.1	853	3	7	NA	NA	NA	0	NA
55	e146	IRGC 8268	PAPPAKU	1	6	0.798391	-27.6	827	2	5	NA	20.2018	68	1	39
59	e148	IRGC 46531	PATNAI 23	1	6	0.877864	-28.2	758	7	7	19.8001	NA	95	0	NA
44	e149	IRGC 8238	PEH-KUH	1	5	0.639287	-28.1	759	8	5	10.4619	18.2551	99	1	78
108	e15	IRGC 117281	Aswina	1	11	0.14454	-28.1	943	3	3	26.404	NA	NA	0	NA
102	e151	IRGC 43540	PELITA JANGGUT	1	11	0.895667	-28.5	813	4	3	30.5629	NA	NA	0	NA
162	e152	IRGC 40673	PIN TAWNG	1	17	0.856446	-28.8	853	14	3	25.6879	22.925	99	0	NA
173	e153	IRTP 24986	Pokkali	1	18	0.949368	-27.5	724	7	5	38.3906	25.4638	77	0	NA
22	e154	IRTP 13772	PSBRC_1 or Makiling	1	3	0.370398	NA	618	3	5	20.0416	15.7804	NA	0	NA
38	e155	IRGC 6274	PTB9	1	4	0.890641	-28.4	724	12	5	12.8804	16.5617	68	1	122
114	e157	IRGC 77530	PULUTHI KARAN(MIXED)	1	12	0.458212	-28.1	433	14	5	16.0526	NA	NA	0	NA
46	e159	IRGC 8952	Rathuwee	1	5	1.01752	-28.4	919	11	5	12.6156	NA	NA	0	NA
116	e16	IRGC 29066	Aus 276	1	12	0.708121	-29.2	728	11	5	28.2858	21.9004	77	1	10
79	e162	IRGC 8234	RTS 12	1	8	1.75448	-28.4	975	7	5	20.8193	21.7164	79	0	NA
191	e163	IRGC 8896	S 624(AC 398)	1	20	1.31754	-27.7	651	4	3	12.3731	NA	NA	0	NA
135	e164	IRGC 73118	SADA SOLAY	1	14	0.944637	-28.8	750	3	3	20.6888	20.8641	75	1	84
132	e165	IRGC 117276	Sadu Cho	1	14	1.46368	-28.4	815	7	5	7.43733	17.8591	71	1	305
26	e166	IRGC 5423	Salumpikit	1	3	1.19253	-28.5	796	7	5	28.208	19.976	77	1	97
2	e167	IRGC 59849	SAN DU BAI MI HONG GU	1	1	0.742526	-27.6	873	5	3	19.8741	15.4326	71	1	139
128	e168	IRGC 117277	San Huang Zhan 2	1	13	0.781769	-28.7	635	3	7	72.1153	13.896	82	0	NA
146	e171	IRGC 8260	SERATOES HARI	1	15	0.230798	-27.5	687	8	7	61.3968	NA	NA	0	NA
111	e172	IRGC 74777	SHANKAR	1	12	0.172185	-27.7	845	1	3	5.60528	19.0113	77	0	NA
209	e174	IRGC 8242	SHUANG-CHIANG	1	21	0.104294	-28.5	897	1	5	67.9829	18.1148	68	0	NA
157	e175	IRGC 66640	SI ADULO	1	16	1.40702	-28	712	10	7	11.16	NA	NA	0	NA
158	e176	IRGC 51064	SINNA SITHIRA KALI	1	16	1.11926	-27.9	804	6	7	30.7053	NA	NA	0	NA
178	e177	IRGC 5418	SINTANE DIOFOR	1	18	1.04546	-28.5	731	8	5	5.78032	25.766	65	1	473
147	e178	IRGC 8227	SOM CAU 70 A	1	15	0.592723	-27.6	812	17	7	36.5885	13.1571	68	1	39
121	e18	IRGC 6590	BAGUAMON 14	1	13	1.01273	-28.4	834	8	5	35.9897	17.0028	77	0	NA
15	e180	IRGC 25924	SULTANJATA	1	2	1.52629	-28.4	669	5	5	20.331	13.7335	99	1	158
120	e181	IRGC 117278	Swarna	1	12	1.00492	-28.3	850	24	5	47.6822	NA	NA	0	NA
40	e182	IRGC 46768	T 26	1	4	0.131861	-27.3	750	4	7	17.582	NA	NA	0	NA
16	e183	IRGC 9804	Tadukan	1	2	1.45226	-28.5	694	8	5	NA	NA	NA	0	NA
211	e187	IRGC 73124	TAK	1	22	0.0612245	-26.6	797	2	3	8.70878	14.5745	85	1	11
136	e189	IRGC 8228	TAM CAU 9 A	1	14	0.0384615	-27.5	825	1	7	13.3095	17.4111	57	1	239
139	e190	IRGC 31	TANGKAI ROTAN	1	14	0.652467	-28	827	7	3	38.4529	26	NA	0	NA
212	e191	IRGC 13746	TAOTHABI	1	22	0.872918	-28.6	1448	3	3	NA	20.9054	71	0	NA
23	e193	IRGC 32362	TCHAMPA_Aus	1	3	0.439864	-27.5	737	6	5	36.9369	30.845	82	1	13
96	e196	IRGC 74719	Uryee Boota	1	10	0.996152	-28.1	815	7	5	5.00937	20.755	63	1	188
202	e197	IRGC 117398	VANDANA	1	21	0.0936281	-27.8	636	3	3	22.4099	20.4764	71	1	181
145	e198	IRGC 10968	VARY VATO 271	1	15	0.706642	-28	681	3	7	23.4668	13.4	NA	0	NA
122	e200	IRGC 122298	Way Rarem	1	13	1.20066	-28.5	652	3	5	26.0757	17.6521	82	1	6
193	e201	IRGC 53437	XIA-ZHI-BAI	1	20	0.91258	-28.3	789	3	3	18.2121	14.6097	57	1	265
57	e203	IRGC 117280	Zhenshan 97B	1	6	1.92772	-28.7	814	6	3	19.5839	17.2661	71	1	4
11	e204	IR83380-B-B-124-3	Breeding line1	1	2	1.11842	-28.2	970	4	5	74.3352	16.7028	91	1	121
113	e205	IR82589-B-B-84-3	Breeding line2	1	12	1.07731	-27.7	838	3	5	6.42903	18.1502	77	1	76
140	e206	IR83383-B-129-4	Breeding line3	1	14	0.6584	-28.6	636	7	5	38.3685	14.8699	92	1	67
138	e207	IR86781-3-3-1-1	Breeding line4	1	14	1.29227	-28.2	729	7	3	10.0484	20.1952	82	1	3
43	e208	IR86857-101-2-1-3	Breeding line5	1	5	0.847831	-28.2	625	3	7	11.2249	18.6309	77	0	NA
137	e209	IR81047-B-106-2-4	Breeding line6	1	14	0.638673	-28	698	3	7	14.9751	21.1233	71	1	85
181	e21	IRGC 6588	BHADOIA 303	1	19	0.863069	-28.7	734	3	5	18.6691	18.4532	75	1	117
90	e210	IR81412-B-B-82-1	Breeding line7	1	9	1.14785	-28.6	1001	5	7	27.2897	9.16286	99	1	33
75	e211	IR81023-B-116-1-2	Breeding line8	1	8	0.746712	-27.7	771	4	5	16.7587	14.6918	75	1	36
204	e212	IR74371-70-1-1	Breeding line9	1	21	0.378114	-27.9	795	5	3	11.2088	17.6633	71	1	290
124	e213	IR79913-B-176-B-4	Breeding line10	1	13	0.054039	-28.7	564	3	5	13.5583	19.7771	71	1	146
80	e214	IRGC 66970	IR64	1	8	0.496592	-28.4	719	3	7	25.5961	19.1316	82	1	4
67	e215	IRGC 66970	IR64	1	7	1.77585	-28.6	800	4	7	25.5712	15.9176	82	1	11
72	e216	IRGC 66970	IR64	1	8	0.167203	-28.2	797	5	7	37.9825	13.1481	82	1	3
35	e217	IRGC 122451	Sahod Ulan 1	1	4	0.408301	-27.9	784	11	5	14.3046	17.9838	77	1	114
5	e218	IRGC 122451	Sahod Ulan 1	1	1	0.915393	-27.8	775	7	3	12.0805	17.7733	79	1	26
125	e219	IRGC 122451	Sahod Ulan 1	1	13	0.747016	-27.7	583	7	5	22.2679	18.1257	75	1	125
89	e220	Filler	Filler	1	9	0.590632	-28.8	741	19	3	48.4705	13.7579	NA	0	NA
208	e24	IRGC 67429	BINUHANGIN	1	21	0.0582822	-27.8	896	2	3	NA	20.8017	77	0	NA
63	e26	IRGC 9790	BPI 76 NON-SENSITIVE(GREEN)	1	7	0.131963	-27.7	718	2	7	12.8735	NA	NA	0	NA
126	e29	IRGC 43369	CERE AIR	1	13	0.930238	-28.2	565	7	5	25.1115	27.1467	NA	1	30
168	e31	IRGC 30238	CHAMPA TONG 54	1	17	0.793484	-28.3	698	5	7	24.9586	NA	NA	0	NA
10	e32	IRGC 56036	CHAU	1	1	0.647665	-27.3	773	1	5	3.04622	21.0143	77	0	NA
28	e33	IRGC 6208	CHITRAJ(DA 23)	1	3	0.328403	-28.4	877	4	7	37.5179	8.37143	92	0	NA
130	e36	IRGC 6331	CO 18	1	13	1.13012	-28.3	710	10	7	15.5859	14.1116	75	0	NA
25	e37	IRGC 3697	CO 25	1	3	1.0385	-28.7	752	2	7	10.5126	21.24	102	0	NA
54	e38	IRGC 67096	CONG LIANG 1	1	6	1.02967	-28.5	782	8	5	25.4078	18.4505	95	1	12
133	e41	IRGC 45624	DA1	1	14	1.00939	-28.7	785	4	5	32.9569	14.779	95	1	191
71	e44	IRGC 8341	DHOLA AMAN(LOWLAND AMAN)	1	8	1.1085	-28.5	968	14	7	11.4585	NA	NA	0	NA
183	e45	IRGC 27513	DHOLI BORO	1	19	0.565053	-28.1	661	6	7	8.03858	16.4844	77	1	76
123	e5	IRGC 67034	AI LAN KE 1110	1	13	0.504191	-29	613	11	5	18.7444	22.7651	79	1	1
127	e50	IRGC 32561	DULAR	1	13	0.707568	-28.7	625	1	7	8.20398	19.8389	68	1	293
150	e51	IRGC 10984	FANDRAPOTSY 104	1	15	0.315508	-28.3	749	8	5	17.6948	19.1798	77	1	101
70	e54	IRIS 66-333787	FL478	1	7	0.35035	-27.8	778	3	7	15.0722	NA	NA	0	NA
105	e56	IRGC 117267	FR 13 A	1	11	0.81889	-28.5	893	2	3	42.9802	14.8625	NA	0	NA
217	e57	IRGC 32300	GERDEH	1	22	0.0963303	-28	739	1	1	13.0431	15.3143	92	1	118
154	e58	IRGC 58278	GHATI KAMMA NANGARHAR	1	16	0.0530635	-28.4	673	1	3	23.4091	23.4724	NA	0	NA
187	e59	IRGC 8231	GIE 57	1	19	0.913472	-27.9	797	1	5	13.4562	16.8101	57	1	87
200	e6	IRGC 63544	AI QING 99	1	20	0.585519	-28.6	797	4	3	20.2258	23.0899	65	1	152
13	e62	IRGC 61953	GOPAL	1	2	0.616002	-27.3	835	3	7	8.51052	23.2729	77	1	52
66	e63	IRGC 66792	GUL MURALI	1	7	0.931006	-28	759	3	5	17.4821	15.1069	71	1	46
203	e64	IRGC 71524	Gumpangar	1	21	0.674458	-27.9	889	4	3	45.3522	NA	NA	0	NA
83	e66	IRGC 16817	Hasawi	1	9	1	-28.3	806	3	5	21.8095	21.3419	63	1	47
175	e69	IRGC 43400	ILIS AIR	1	18	1.99825	-28.3	810	3	3	17.4823	NA	NA	0	NA
185	e73	IRTP 201	IR29	1	19	2.03124	-28.8	747	5	3	14.3654	18.1108	82	1	2
24	e74	IRGC 39292	IR36	1	3	0.742453	-28.2	844	12	7	6.71638	16.6482	77	1	92
134	e75	IRTP 9542	IR58	1	14	0.404092	-27.8	715	4	5	NA	15.5343	75	0	NA
156	e77	IRGC 9177	JC 91	1	16	0.466014	-27.7	827	2	5	14.916	19.4529	95	1	13
94	e78	IRGC 9175	JC 93	1	10	1.81575	-28.8	783	8	3	24.4946	18.0228	77	1	46
143	e81	IRGC 9179	JC117	1	15	1.23087	-28.5	791	5	5	14.9411	16.2402	71	1	138
188	e82	IRGC 9069	JC148	1	19	0.965644	-28.5	721	3	3	21.2331	19.6899	68	1	10
42	e84	IRGC 6307	Jhona 349	1	5	1.36587	-27.7	544	6	5	20.7379	16.772	75	1	143
30	e85	IRGC 34962	Kali Aus	1	3	0.680657	-28.6	756	10	7	16.4063	20.1396	92	0	NA
47	e86	IRGC 49746	KALU A. 30	1	5	1.08084	-28.5	731	10	7	16.0844	NA	NA	0	NA
99	e87	IRGC 67019	KAMOZ	1	10	0.548993	-28	702	5	5	32.1939	25.3621	71	1	12
17	e88	IRGC 4887	KAN-MI	1	2	1.32415	-27.9	758	8	5	NA	19.9364	57	1	48
100	e9	IRGC 71494	APIN-APIN	1	10	1.29443	-28.4	710	6	5	21.479	NA	NA	0	NA
87	e90	IRGC 117617	Kasalath	1	9	0.278708	-29.1	726	8	5	20.4605	12.3302	99	1	106
58	e91	IRGC 32565	KATAKTARA DA 2	1	6	1.38466	-28.4	673	3	5	19.7339	19.1105	71	1	170
69	e92	IRGC 27716	KAW LUYOENG	1	7	1.40306	-28.6	742	6	3	37.6475	15.781	89	0	NA
179	e93	IRGC 19972	KERITING TINGGI	1	18	0.709171	-27.4	593	4	5	19.8173	NA	NA	0	NA
107	e94	IRGC 27748	KHAO DAWK MALI 105	1	11	0.88179	-28	801	6	5	6.68006	35.8362	NA	0	NA
197	e95	IRGC 24224	KHAO GAEW	1	20	0.0924812	-28.2	821	2	3	28.1932	NA	NA	0	NA
56	e96	IRGC 78257	KHAO' HAWM	1	6	1.08885	-28.2	785	4	7	NA	NA	NA	0	NA
19	e97	IRGC 78253	KHAO SAMUD	1	2	1.74305	-27.7	792	10	5	39.9984	NA	NA	0	NA
192	e99	IRGC 44513	KINANDANG PUTI	1	20	0.0610169	-28.8	833	2	3	8.67156	19.1554	68	1	136
279	e10	IRGC 121705	Apo	2	6	1.10993	-28.3	358	7	3	13.0607	17.8465	85	1	96
371	e101	IRGC 12793	KITRANA 508	2	16	0.978092	-28.1	719	6	5	6.9224	29.6933	95	1	15
406	e102	IRGC 47383	KOTTEYARAN	2	19	0.662407	-27.8	618	6	5	10.5704	17.2161	63	1	342
368	e103	IRGC 752	KUMBI	2	15	0.5227	NA	850	1	5	10.5313	21.1402	85	0	NA
357	e104	IRGC 8195	KUN MIN TSIEH HUNAN	2	14	0.716619	-27.4	745	6	3	8.08465	18.7249	68	1	115
258	e106	IRGC 46202	LAL AMAN	2	4	0.956468	-28	819	3	3	17.1387	NA	NA	0	NA
292	e108	IRGC 78267	LEUANG DAM	2	8	1.33598	-28.1	622	10	3	31.5698	NA	NA	0	NA
423	e109	IRGC 27762	LEUANG PRATEW	2	21	0.86705	-28.1	632	10	5	9.06361	NA	NA	0	NA
421	e11	IRGC 43322	ARANG	2	21	1.08434	-27.6	638	12	5	10.3398	NA	NA	0	NA
315	e110	IRGC 4541	LIEN-CHAN-SHA-PU-TSAN	2	10	0.914231	-27.4	822	8	5	10.6665	9.88824	82	0	NA
238	e112	IRGC 63726	LONG ZI 1	2	2	0.791228	-28.5	915	18	3	6.14436	22.0824	75	1	125
390	e113	IRGC 68159	LU MAO ZHAN	2	17	0.566758	-27.7	835	14	3	6.23707	18.7328	52	1	136
364	e114	IRGC 16800	LUA CHAN HUONG	2	15	0.668484	-28.2	803	10	5	7.25117	NA	NA	0	NA
317	e115	IRGC 16872	LUA TAU DUC	2	10	0.834083	-28.4	649	NA	5	12.1477	16.6716	63	1	360
372	e117	IRGC 8245	MACAN BINUNDOK	2	16	1.19069	-28.4	765	5	7	3.97632	17.8166	63	1	595
427	e118	IRGC 6087	MAKALIOKA 34	2	21	0.91232	-28.7	885	6	7	7.87581	10.1554	82	0	NA
231	e12	IRGC 12386	ARC 10177	2	2	0.845048	-27.2	1127	3	3	24.1155	17.7574	85	1	220
407	e120	IRGC 44600	MALINIS	2	19	0.61585	-28	652	9	7	15.1578	23.6778	NA	0	NA
273	e121	IRGC 49885	MAN TROW	2	6	1.04409	-28.1	906	4	5	8.51198	NA	NA	0	NA
433	e124	IRGC 117271	Minghui 63	2	22	0.96351	-28	889	4	1	17.1952	NA	NA	0	NA
424	e126	IRGC 7919	MTU9	2	21	0.454165	-27.6	969	7	7	7.38553	7.3	92	1	7
261	e127	IRGC 72479	MUDGO	2	5	0.472835	-27.8	988	7	5	12.0421	20.5273	63	1	213
415	e129	IRGC 6264	N 22	2	20	1.09294	-28.2	646	7	3	NA	16.6229	65	1	241
240	e133	IRTP 1231	Nona Bokra	2	2	2.23408	-28.3	838	9	5	56.5959	23.2951	68	1	79
324	e134	IRGC 32559	NP125	2	11	0.734359	-28.5	652	10	3	6.877	10.8235	77	1	58
376	e138	IRGC 28134	P 660	2	16	1.14167	-28.7	425	7	3	10.2763	NA	85	0	NA
333	e141	IRGC 8267	PAGAIYAHAN	2	12	2.27038	-28.1	555	2	3	6.11081	19.5928	71	1	168
319	e145	IRGC 51400	Pao-Tou-Hung	2	10	0.841688	-28	667	9	5	22.8566	25.1224	99	0	NA
282	e146	IRGC 8268	PAPPAKU	2	7	1.32703	-27.8	704	5	3	21.8153	20.5986	68	1	214
254	e148	IRGC 46531	PATNAI 23	2	4	1.50907	-28.5	882	10	3	35.3852	11.5951	82	1	20
314	e149	IRGC 8238	PEH-KUH	2	10	1.32505	-27.8	686	10	3	24.6476	16.6673	85	1	13
234	e15	IRGC 117281	Aswina	2	2	0.573618	-27.3	790	1	3	68.2296	20.5192	NA	0	NA
236	e151	IRGC 43540	PELITA JANGGUT	2	2	0.752828	-27.9	847	9	3	NA	19.7245	99	0	NA
367	e152	IRGC 40673	PIN TAWNG	2	15	0.535033	-29.3	804	14	7	8.97957	32.3667	92	0	NA
323	e153	IRTP 24986	Pokkali	2	11	0.596498	-27	905	6	5	10.5916	23.4131	92	1	41
374	e154	IRTP 13772	PSBRC_1 or Makiling	2	16	1.40885	-29	708	6	3	NA	25.113	99	0	NA
331	e155	IRGC 6274	PTB9	2	12	1.87748	-28.1	731	8	5	3.38309	17.2968	68	1	397
288	e157	IRGC 77530	PULUTHI KARAN(MIXED)	2	7	0.862078	-27.6	600	8	3	39.6258	NA	NA	0	NA
322	e159	IRGC 8952	Rathuwee	2	11	0.458584	-28.2	707	10	5	5.78765	NA	NA	0	NA
313	e16	IRGC 29066	Aus 276	2	10	0.58184	-29	628	7	3	33.2017	23.765	77	1	27
242	e162	IRGC 8234	RTS 12	2	3	0.893156	-27.7	721	10	5	24.0512	31.36	92	1	34
280	e163	IRGC 8896	S 624(AC 398)	2	6	1.13336	-27.7	713	4	3	18.8428	NA	NA	0	NA
244	e164	IRGC 73118	SADA SOLAY	2	3	0.601376	-28.2	735	11	3	12.0123	20.649	71	1	332
225	e165	IRGC 117276	Sadu Cho	2	1	0.364341	-27.9	683	5	3	53.8546	17.7766	77	1	130
268	e166	IRGC 5423	Salumpikit	2	5	1.48983	-27.9	721	7	1	54.4504	27.3721	71	1	301
430	e167	IRGC 59849	SAN DU BAI MI HONG GU	2	21	0.397273	-27.2	411	6	3	13.4634	11.5174	71	1	772
385	e168	IRGC 117277	San Huang Zhan 2	2	17	1.31587	-28.5	598	4	7	8.31249	9.09796	89	1	48
392	e171	IRGC 8260	SERATOES HARI	2	18	0.825199	-27.9	618	16	5	6.70071	NA	NA	0	NA
275	e172	IRGC 74777	SHANKAR	2	6	1.12838	-27.9	769	4	3	6.43712	16.9255	79	1	114
412	e174	IRGC 8242	SHUANG-CHIANG	2	20	1.01116	-28.5	416	9	7	22.5191	19.1636	75	1	30
370	e175	IRGC 66640	SI ADULO	2	15	0.725229	-27.6	691	11	5	16.4949	NA	NA	0	NA
428	e176	IRGC 51064	SINNA SITHIRA KALI	2	21	0.789061	-27.1	786	3	5	15.4031	NA	NA	0	NA
381	e177	IRGC 5418	SINTANE DIOFOR	2	17	0.65904	-28.7	801	6	3	3.09713	26.7292	68	1	332
375	e178	IRGC 8227	SOM CAU 70 A	2	16	0.866357	-28.1	786	15	3	2.1265	12.3385	75	1	232
253	e18	IRGC 6590	BAGUAMON 14	2	4	0.515191	-27.8	781	10	5	38.5607	16.5605	82	1	15
290	e180	IRGC 25924	SULTANJATA	2	7	1.09607	-28.4	654	4	5	31.8986	14.9217	89	0	NA
343	e181	IRGC 117278	Swarna	2	13	1.12934	-28.8	658	12	5	9.46417	NA	NA	0	NA
227	e182	IRGC 46768	T 26	2	1	0.134222	-27.3	638	3	3	16.1782	NA	99	0	NA
257	e183	IRGC 9804	Tadukan	2	4	1.1205	-28	860	15	3	57.8781	10.7928	NA	1	44
262	e187	IRGC 73124	TAK	2	5	1.32607	-27.5	709	4	5	16.1581	12.7835	77	1	73
440	e189	IRGC 8228	TAM CAU 9 A	2	22	0.32563	-27.8	929	1	3	6.34872	16.1164	63	1	141
320	e190	IRGC 31	TANGKAI ROTAN	2	10	1.44133	-28.4	810	10	7	14.5794	NA	NA	0	NA
411	e191	IRGC 13746	TAOTHABI	2	20	0.684359	-28.8	666	3	5	9.58822	18.6328	63	1	160
223	e193	IRGC 32362	TCHAMPA_Aus	2	1	1.04284	-27.7	675	2	3	9.44733	20.7966	82	1	49
360	e196	IRGC 74719	Uryee Boota	2	14	0.699271	-27.9	704	2	3	7.89553	20.9943	52	1	233
326	e197	IRGC 117398	VANDANA	2	11	1.39008	-28.8	647	13	3	7.54259	22.2939	63	1	398
281	e198	IRGC 10968	VARY VATO 271	2	7	0.894708	-27.5	695	7	5	14.9307	24.0512	NA	1	101
402	e200	IRGC 122298	Way Rarem	2	19	1.10178	-29	341	5	3	18.8889	19.7243	79	0	NA
379	e201	IRGC 53437	XIA-ZHI-BAI	2	16	2.83988	-28.7	699	1	5	2.43616	14.5018	54	1	403
245	e203	IRGC 117280	Zhenshan 97B	2	3	0.734752	-28.7	877	10	3	23.5033	18.7433	77	1	175
251	e204	IR83380-B-B-124-3	Breeding line1	2	4	1.8204	-28.9	744	9	3	41.795	17.8289	85	1	224
342	e205	IR82589-B-B-84-3	Breeding line2	2	13	1.00383	-28	616	4	3	15.7265	17.0229	75	1	56
289	e206	IR83383-B-129-4	Breeding line3	2	7	0.927159	-28.5	692	6	5	53.0121	14.6943	99	0	NA
366	e207	IR86781-3-3-1-1	Breeding line4	2	15	0.712166	-28.8	771	9	5	14.5165	17.602	89	1	30
306	e208	IR86857-101-2-1-3	Breeding line5	2	9	1.72453	-28.4	654	4	3	13.1072	19.473	75	1	290
259	e209	IR81047-B-106-2-4	Breeding line6	2	4	0.990923	-28	703	7	3	11.3748	22.4164	71	1	81
337	e21	IRGC 6588	BHADOIA 303	2	12	1.03157	-28.4	696	5	7	9.26393	17.7835	79	1	69
373	e210	IR81412-B-B-82-1	Breeding line7	2	16	0.807623	-28.3	826	NA	5	7.90531	9.85789	89	0	NA
398	e211	IR81023-B-116-1-2	Breeding line8	2	18	0.892763	-28.6	1036	9	7	7.65662	18.5634	75	1	183
397	e212	IR74371-70-1-1	Breeding line9	2	18	0.930823	-28.7	707	6	3	13.2032	16.5344	71	1	187
363	e213	IR79913-B-176-B-4	Breeding line10	2	15	1.07644	-28.3	733	6	7	NA	16.7619	75	1	98
355	e214	IRGC 66970	IR64	2	14	0.753989	-28.4	698	5	7	6.49424	16.8146	77	1	85
252	e215	IRGC 66970	IR64	2	4	1.28967	-28.7	716	9	5	27.0496	17.8831	85	0	NA
304	e216	IRGC 66970	IR64	2	9	1.42793	-28.4	538	7	3	26.9984	16.8744	82	1	185
267	e217	IRGC 122451	Sahod Ulan 1	2	5	1.02447	-28.1	711	6	3	15.0025	18.79	71	1	261
394	e218	IRGC 122451	Sahod Ulan 1	2	18	1.35314	-28.6	611	4	3	8.35022	18.614	75	1	193
387	e219	IRGC 122451	Sahod Ulan 1	2	17	0.880568	-28.2	619	7	3	1.78	19.0102	71	1	192
380	e220	Filler	Filler	2	16	0.893791	-29	741	12	3	10.2834	NA	NA	0	NA
303	e24	IRGC 67429	BINUHANGIN	2	9	1.51093	-28.4	529	6	3	30.0989	20.1312	79	1	40
311	e26	IRGC 9790	BPI 76 NON-SENSITIVE(GREEN)	2	10	1.31405	-27.9	749	6	3	10.1303	NA	NA	0	NA
332	e29	IRGC 43369	CERE AIR	2	12	1.30225	-27.4	694	6	5	11.7983	NA	NA	0	NA
222	e31	IRGC 30238	CHAMPA TONG 54	2	1	0.226957	-28.1	769	8	3	31.2363	NA	NA	0	NA
241	e32	IRGC 56036	CHAU	2	3	0.418856	-27.3	905	12	5	18.0293	21.3397	75	1	31
354	e33	IRGC 6208	CHITRAJ(DA 23)	2	14	0.588634	-28.8	871	16	9	7.66982	NA	NA	0	NA
297	e36	IRGC 6331	CO 18	2	8	0.351248	-26.6	621	3	7	21.7456	19.2	77	1	12
316	e37	IRGC 3697	CO 25	2	10	1.09652	-27.7	756	3	7	20.0744	13.0669	89	1	171
233	e38	IRGC 67096	CONG LIANG 1	2	2	0.339062	-28.3	829	6	3	23.8486	16.4688	89	1	287
237	e41	IRGC 45624	DA1	2	2	0.882094	-27.6	937	17	3	30.3684	NA	NA	0	NA
327	e44	IRGC 8341	DHOLA AMAN(LOWLAND AMAN)	2	11	0.459385	-29.1	781	20	7	10.6178	25.1889	NA	0	NA
414	e45	IRGC 27513	DHOLI BORO	2	20	0.579414	-27.8	506	6	5	12.6765	15.8419	77	1	306
338	e5	IRGC 67034	AI LAN KE 1110	2	12	1.29803	-29.2	658	16	3	4.55811	22.0568	77	1	264
404	e50	IRGC 32561	DULAR	2	19	0.409299	-27.9	565	2	5	11.3739	21.8398	68	1	84
301	e51	IRGC 10984	FANDRAPOTSY 104	2	9	0.957513	-28.9	626	8	3	29.415	3.025	89	0	NA
248	e54	IRIS 66-333787	FL478	2	3	1.31679	-28.2	894	6	1	42.7589	22.0302	85	1	285
271	e56	IRGC 117267	FR 13 A	2	6	1.67536	-28.9	776	1	3	20.1566	NA	NA	0	NA
362	e57	IRGC 32300	GERDEH	2	15	1.11848	-27.9	654	5	3	7.10666	23.8274	79	1	15
307	e58	IRGC 58278	GHATI KAMMA NANGARHAR	2	9	1.4931	-28.1	667	7	3	18.48	19.9706	82	1	53
250	e59	IRGC 8231	GIE 57	2	3	1.48408	-27.3	846	16	7	4.75729	14.4165	63	1	279
295	e6	IRGC 63544	AI QING 99	2	8	0.76777	-28.2	734	3	3	NA	21.2346	65	1	169
260	e62	IRGC 61953	GOPAL	2	4	1.53083	-27.9	617	3	3	10.1486	19.0117	63	1	135
388	e63	IRGC 66792	GUL MURALI	2	17	0.763953	-27.8	694	7	3	5.0499	15.7929	63	1	462
436	e64	IRGC 71524	Gumpangar	2	22	0.759752	-27.9	793	3	3	29.8963	NA	NA	0	NA
395	e66	IRGC 16817	Hasawi	2	18	0.990828	-28.6	730	9	3	11.5601	21.6695	65	1	91
276	e69	IRGC 43400	ILIS AIR	2	6	1.15068	-27.8	773	5	3	7.42515	NA	NA	0	NA
437	e73	IRTP 201	IR29	2	22	0.731116	-28.1	692	6	3	19.0712	15.4845	92	1	37
321	e74	IRGC 39292	IR36	2	11	0.577642	-28.5	788	7	7	8.13655	15.8858	77	1	51
334	e75	IRTP 9542	IR58	2	12	0.876709	-28.6	634	14	3	10.8217	13.8127	77	1	243
256	e77	IRGC 9177	JC 91	2	4	1.27843	-27.6	749	5	3	21.8294	17.1216	89	1	32
266	e78	IRGC 9175	JC 93	2	5	1.21066	-27.8	651	4	3	23.5594	18.5562	77	1	140
350	e81	IRGC 9179	JC117	2	13	1.19403	-28.6	740	4	5	8.55623	14.9441	77	1	64
416	e82	IRGC 9069	JC148	2	20	0.924272	-28.2	745	12	3	16.6968	18.629	75	1	24
396	e84	IRGC 6307	Jhona 349	2	18	1.31158	-28.8	818	12	3	7.59807	19.7514	77	0	NA
232	e85	IRGC 34962	Kali Aus	2	2	0.416758	-28	987	13	5	34.6939	13.9983	95	1	193
344	e86	IRGC 49746	KALU A. 30	2	13	0.327886	-28.4	554	11	7	3.97997	NA	NA	0	NA
328	e87	IRGC 67019	KAMOZ	2	11	0.816558	-28.5	686	5	5	NA	23.6823	75	0	NA
405	e88	IRGC 4887	KAN-MI	2	19	0.357162	-28.2	559	13	5	6.91997	22.4049	52	1	474
263	e9	IRGC 71494	APIN-APIN	2	5	1.32565	-27.6	696	6	5	19.8916	NA	NA	0	NA
272	e90	IRGC 117617	Kasalath	2	6	1.20633	-25.8	814	2	3	43.4687	10.1425	NA	1	32
249	e91	IRGC 32565	KATAKTARA DA 2	2	3	0.788225	-28.3	735	1	5	35.5264	21.5929	71	0	NA
335	e92	IRGC 27716	KAW LUYOENG	2	12	0.330887	-27.6	753	3	3	11.2971	15.9649	95	0	NA
299	e93	IRGC 19972	KERITING TINGGI	2	8	0.939274	-27.4	688	6	3	12.8903	NA	NA	0	NA
293	e94	IRGC 27748	KHAO DAWK MALI 105	2	8	1.01853	-27.7	700	13	3	35.3897	NA	92	0	NA
274	e95	IRGC 24224	KHAO GAEW	2	6	0.428046	-27.5	727	14	3	21.187	NA	NA	0	NA
296	e96	IRGC 78257	KHAO' HAWM	2	8	1.75893	-26.8	604	1	5	12.8861	NA	NA	0	NA
221	e97	IRGC 78253	KHAO SAMUD	2	1	1.43739	-28.5	740	5	3	42.598	NA	NA	0	NA
312	e99	IRGC 44513	KINANDANG PUTI	2	10	0.721143	-27.6	711	8	3	40.4501	18.3039	71	1	57
603	e10	IRGC 121705	Apo	3	17	0.0822729	-28.7	663	9	3	13.0639	20.7014	75	1	76
622	e101	IRGC 12793	KITRANA 508	3	19	1.30151	-29.3	916	5	3	13.6727	14.2172	92	0	NA
498	e102	IRGC 47383	KOTTEYARAN	3	6	0.962696	-28.8	627	8	5	2.49576	17.1674	63	1	550
594	e103	IRGC 752	KUMBI	3	16	0.868644	-27.5	801	6	5	10.0114	18.0653	75	1	60
521	e104	IRGC 8195	KUN MIN TSIEH HUNAN	3	9	0.308196	-28.2	699	5	5	8.51158	18.8436	63	1	431
504	e106	IRGC 46202	LAL AMAN	3	7	1.36592	-28.9	724	11	5	8.71785	NA	NA	0	NA
484	e108	IRGC 78267	LEUANG DAM	3	5	1.68644	-28.6	749	10	5	10.2084	NA	NA	0	NA
483	e109	IRGC 27762	LEUANG PRATEW	3	5	1.42041	-28.3	714	17	5	5.42342	NA	NA	0	NA
567	e11	IRGC 43322	ARANG	3	13	1.176	-28.2	800	13	5	20.5049	30.775	NA	0	NA
518	e110	IRGC 4541	LIEN-CHAN-SHA-PU-TSAN	3	8	0.177693	-28	696	7	7	5.30488	16.5276	77	1	19
630	e112	IRGC 63726	LONG ZI 1	3	19	1.902	-29.6	753	11	1	11.496	19.7709	74	1	291
502	e113	IRGC 68159	LU MAO ZHAN	3	7	0.165625	-28.2	705	9	3	6.05896	18.1873	45	1	494
615	e114	IRGC 16800	LUA CHAN HUONG	3	18	0.595824	-28.8	601	12	1	13.3151	NA	NA	0	NA
497	e115	IRGC 16872	LUA TAU DUC	3	6	1.30909	-29	605	14	5	9.30921	17.9552	57	1	99
546	e117	IRGC 8245	MACAN BINUNDOK	3	11	0.160424	NA	703	6	5	10.6653	17.7152	57	1	597
592	e118	IRGC 6087	MAKALIOKA 34	3	16	0.377273	-29.5	829	10	7	12.9272	15.418	89	1	17
541	e12	IRGC 12386	ARC 10177	3	11	0.36792	-28.4	539	7	5	11.5633	17.4354	75	1	53
513	e120	IRGC 44600	MALINIS	3	8	0.229741	-29.1	539	12	5	8.96175	NA	NA	0	NA
612	e121	IRGC 49885	MAN TROW	3	18	0.262075	-28.5	405	8	5	11.321	NA	NA	0	NA
600	e124	IRGC 117271	Minghui 63	3	16	0.785664	-28.7	595	12	1	9.99582	NA	NA	0	NA
562	e126	IRGC 7919	MTU9	3	13	0.0555897	-29.1	705	11	5	5.49544	16.0554	68	1	309
474	e127	IRGC 72479	MUDGO	3	4	0.6187	-29	744	7	3	10.1275	21.4101	63	1	667
587	e129	IRGC 6264	N 22	3	15	0.180283	-28.6	747	10	3	7.83928	13.1307	65	1	670
639	e133	IRTP 1231	Nona Bokra	3	20	1.25283	-28.3	648	12	5	12.7583	21.8195	63	1	591
560	e134	IRGC 32559	NP125	3	12	1.03816	-28.9	720	3	5	6.4085	11.7482	77	1	85
511	e138	IRGC 28134	P 660	3	8	0.779669	-29.4	718	9	1	17.3047	26.3957	77	1	99
519	e141	IRGC 8267	PAGAIYAHAN	3	8	1.02905	-28.9	667	5	5	10.5452	18.3194	68	1	115
508	e145	IRGC 51400	Pao-Tou-Hung	3	7	0.8582	-28.1	770	16	3	10.2879	15.6067	92	0	NA
542	e146	IRGC 8268	PAPPAKU	3	11	0.270554	-28.2	709	4	5	6.95171	20.6806	68	1	354
652	e148	IRGC 46531	PATNAI 23	3	22	0.935467	-29.1	768	10	3	24.6089	20.3729	79	1	25
457	e149	IRGC 8238	PEH-KUH	3	2	2.93031	-29	742	12	5	8.86949	14.2254	89	1	9
505	e15	IRGC 117281	Aswina	3	7	0.155021	-28.9	848	4	5	11.8679	21.886	99	0	NA
486	e151	IRGC 43540	PELITA JANGGUT	3	5	0.564221	-29.4	673	6	7	5.62537	NA	NA	0	NA
619	e152	IRGC 40673	PIN TAWNG	3	18	1.32212	-29.1	803	12	3	12.6984	28.4625	85	0	NA
468	e153	IRTP 24986	Pokkali	3	3	1.41977	-27.5	650	5	3	10.1058	30.1164	85	1	36
537	e154	IRTP 13772	PSBRC_1 or Makiling	3	10	0.938171	-28.9	749	5	7	11.2942	18.519	95	1	44
532	e155	IRGC 6274	PTB9	3	10	0.200514	-28.8	758	12	5	6.66979	16.2007	68	1	638
496	e157	IRGC 77530	PULUTHI KARAN(MIXED)	3	6	2.09905	-29.3	782	10	5	5.5338	34.2667	NA	1	6
531	e159	IRGC 8952	Rathuwee	3	10	0.508381	-29.3	752	12	5	5.53014	10.0071	NA	0	NA
446	e16	IRGC 29066	Aus 276	3	1	1.2251	-29.2	561	4	3	18.8394	24.9869	89	1	72
563	e162	IRGC 8234	RTS 12	3	13	0.124767	-28.8	587	7	5	15.2763	NA	79	0	NA
571	e163	IRGC 8896	S 624(AC 398)	3	14	0.454107	-29	757	7	5	8.90959	NA	NA	0	NA
631	e164	IRGC 73118	SADA SOLAY	3	20	1.30273	-28.5	754	12	3	14.6956	10.3397	71	0	NA
591	e165	IRGC 117276	Sadu Cho	3	16	0.608224	-28.6	832	7	5	8.72445	17.59	71	1	423
588	e166	IRGC 5423	Salumpikit	3	15	1.37113	-28.7	806	12	3	9.90979	21.4452	71	1	224
490	e167	IRGC 59849	SAN DU BAI MI HONG GU	3	5	0.590887	-28.8	606	4	5	5.56452	15.1943	71	1	238
526	e168	IRGC 117277	San Huang Zhan 2	3	9	0.255069	-28.9	729	8	5	10.8491	13.4344	75	1	472
578	e171	IRGC 8260	SERATOES HARI	3	14	0.2807	-28.6	653	10	7	15.9791	33	NA	1	4
598	e172	IRGC 74777	SHANKAR	3	16	0.806146	-29.1	896	6	1	14.8645	17.1857	85	1	43
575	e174	IRGC 8242	SHUANG-CHIANG	3	14	0.8542	-28.6	712	18	7	11.0647	14.7943	68	1	240
611	e175	IRGC 66640	SI ADULO	3	18	1.58981	-29.1	664	17	3	11.1499	48.58	NA	0	NA
655	e176	IRGC 51064	SINNA SITHIRA KALI	3	22	1.25683	-28.3	743	4	1	14.5922	29.1077	NA	0	NA
561	e177	IRGC 5418	SINTANE DIOFOR	3	13	0.17684	-29.1	681	6	5	6.91547	24.5664	63	1	307
604	e178	IRGC 8227	SOM CAU 70 A	3	17	1.74212	-28.3	842	15	3	8.07672	12.4444	68	1	832
487	e18	IRGC 6590	BAGUAMON 14	3	5	1.06655	-29	664	16	7	3.70192	16.1257	71	1	139
628	e180	IRGC 25924	SULTANJATA	3	19	0.348016	-29.4	733	5	5	NA	10.4528	85	1	11
550	e181	IRGC 117278	Swarna	3	11	1.44095	-29	684	18	5	6.76591	NA	NA	0	NA
613	e182	IRGC 46768	T 26	3	18	0.914927	-28.8	609	3	5	5.08639	12.26	99	0	NA
641	e183	IRGC 9804	Tadukan	3	21	1.01031	-29.2	705	11	5	11.1916	NA	NA	0	NA
605	e187	IRGC 73124	TAK	3	17	1.05309	-28.9	783	5	5	14.0128	13.0613	79	1	142
635	e189	IRGC 8228	TAM CAU 9 A	3	20	0.879827	-27.5	876	3	3	15.2658	14.8786	54	1	246
516	e190	IRGC 31	TANGKAI ROTAN	3	8	1.02178	-29.2	795	7	5	11.728	NA	NA	0	NA
648	e191	IRGC 13746	TAOTHABI	3	21	1.72878	-29	466	2	3	6.48809	20.7833	63	1	347
638	e193	IRGC 32362	TCHAMPA_Aus	3	20	0.91657	-28.5	671	1	5	7.86453	31.3179	77	1	9
582	e196	IRGC 74719	Uryee Boota	3	15	0.624128	-28.8	790	11	5	13.1991	20.8241	52	1	205
616	e197	IRGC 117398	VANDANA	3	18	0.701797	-29.5	710	3	3	2.41008	21.2054	65	1	268
441	e198	IRGC 10968	VARY VATO 271	3	1	1.00087	-27.9	692	3	1	11.3699	NA	NA	0	NA
506	e200	IRGC 122298	Way Rarem	3	7	0.747496	-29.5	666	8	3	11.4581	18.5512	77	1	104
657	e201	IRGC 53437	XIA-ZHI-BAI	3	22	0.411747	-28.1	768	10	3	16.2054	14.4438	52	1	534
555	e203	IRGC 117280	Zhenshan 97B	3	12	0.665802	-29.1	699	8	3	6.67456	18.2097	75	1	174
625	e204	IR83380-B-B-124-3	Breeding line1	3	19	1.21612	-29.4	819	4	7	13.2506	16.1615	82	0	NA
535	e205	IR82589-B-B-84-3	Breeding line2	3	10	0.232643	-28.4	715	3	5	4.54225	15.76	75	1	267
522	e206	IR83383-B-129-4	Breeding line3	3	9	0.299437	-29.3	590	27	5	12.5087	16.6672	82	1	82
570	e207	IR86781-3-3-1-1	Breeding line4	3	13	0.198446	-28.7	748	9	5	NA	15.3207	75	0	NA
512	e208	IR86857-101-2-1-3	Breeding line5	3	8	0.880958	-29	645	5	3	11.6209	18.8503	71	1	223
443	e209	IR81047-B-106-2-4	Breeding line6	3	1	0.373945	-27.8	658	3	5	5.17827	23.7087	71	1	140
617	e21	IRGC 6588	BHADOIA 303	3	18	1.25701	-28.5	686	4	7	6.06116	19.1144	77	1	64
569	e210	IR81412-B-B-82-1	Breeding line7	3	13	0.290178	-29.6	808	10	5	12.3874	16.9085	77	1	19
466	e211	IR81023-B-116-1-2	Breeding line8	3	3	0.775607	-28.4	543	3	3	5.70323	18.2296	79	1	160
458	e212	IR74371-70-1-1	Breeding line9	3	2	1.31433	-28.4	748	7	5	8.65531	15.3016	71	1	456
451	e213	IR79913-B-176-B-4	Breeding line10	3	2	0.268894	-28.4	679	3	5	14.2165	19.8245	71	1	137
566	e214	IRGC 66970	IR64	3	13	1.32245	-28.9	607	16	5	12.3783	15.2782	77	1	11
493	e215	IRGC 66970	IR64	3	6	0.816891	-29.2	781	5	7	NA	18.8104	77	1	77
509	e216	IRGC 66970	IR64	3	7	0.194322	-29.4	728	14	5	4.867	15.0392	77	1	218
545	e217	IRGC 122451	Sahod Ulan 1	3	11	0.341694	-28.3	859	5	5	NA	15.3367	71	1	243
564	e218	IRGC 122451	Sahod Ulan 1	3	13	0.243351	-28.9	652	7	3	11.0247	17.5052	68	1	352
654	e219	IRGC 122451	Sahod Ulan 1	3	22	0.74219	-28.9	753	2	3	10.2812	18.8877	68	1	91
460	e220	Filler	Filler	3	2	0.354649	-29.3	698	20	5	12.1691	NA	NA	0	NA
538	e24	IRGC 67429	BINUHANGIN	3	10	1.63394	-28.6	777	16	5	7.18879	16.362	71	1	301
586	e26	IRGC 9790	BPI 76 NON-SENSITIVE(GREEN)	3	15	1.28234	-29	767	3	1	8.81353	NA	NA	0	NA
553	e29	IRGC 43369	CERE AIR	3	12	0.949704	-29.3	580	5	5	9.11433	NA	NA	0	NA
454	e31	IRGC 30238	CHAMPA TONG 54	3	2	0.526016	-29	776	11	5	10.1203	NA	NA	0	NA
445	e32	IRGC 56036	CHAU	3	1	1.2274	-28	693	19	7	14.0496	17.7843	68	1	256
478	e33	IRGC 6208	CHITRAJ(DA 23)	3	4	1.31733	-29.7	483	25	7	8.76648	NA	89	0	NA
624	e36	IRGC 6331	CO 18	3	19	1.00529	-28.6	745	17	7	8.34043	15.7182	79	0	NA
651	e37	IRGC 3697	CO 25	3	22	2.12291	-28.9	751	11	5	13.675	18.2284	82	1	177
448	e38	IRGC 67096	CONG LIANG 1	3	1	0.485198	NA	779	5	3	NA	17.55	82	1	23
608	e41	IRGC 45624	DA1	3	17	1.63034	-28.6	824	9	3	8.25096	NA	95	0	NA
568	e44	IRGC 8341	DHOLA AMAN(LOWLAND AMAN)	3	13	1.44237	-29.9	611	18	7	15.8407	21.3117	NA	1	113
581	e45	IRGC 27513	DHOLI BORO	3	15	0.449589	-28.7	709	10	5	13.6609	16.0756	75	1	160
583	e5	IRGC 67034	AI LAN KE 1110	3	15	0.819717	-30	876	9	1	14.3759	21.9062	79	1	370
579	e50	IRGC 32561	DULAR	3	14	0.11383	-29	611	3	5	7.7613	18.9908	71	1	70
573	e51	IRGC 10984	FANDRAPOTSY 104	3	14	1.34735	-29.1	844	12	5	6.02962	21.1896	77	0	NA
459	e54	IRIS 66-333787	FL478	3	2	1.77923	-29	667	4	3	21.4893	18.3072	82	1	18
529	e56	IRGC 117267	FR 13 A	3	9	0.795615	-29.6	708	6	5	13.4902	NA	NA	0	NA
539	e57	IRGC 32300	GERDEH	3	10	0.193518	-28.2	695	9	5	8.821	24.2843	77	1	99
465	e58	IRGC 58278	GHATI KAMMA NANGARHAR	3	3	1.13646	-28.4	592	3	3	NA	23.0961	85	0	NA
528	e59	IRGC 8231	GIE 57	3	9	0.347658	-28.3	809	15	5	16.5279	13.9891	54	1	912
495	e6	IRGC 63544	AI QING 99	3	6	0.226129	-29.4	760	7	3	7.5435	18.2303	65	1	71
462	e62	IRGC 61953	GOPAL	3	3	0.866358	-28.3	660	4	5	7.11684	17.942	63	1	233
544	e63	IRGC 66792	GUL MURALI	3	11	1.19122	-28.7	684	15	5	13.0848	14.3593	63	1	568
557	e64	IRGC 71524	Gumpangar	3	12	1.0522	-28.2	868	22	5	13.0934	NA	NA	0	NA
645	e66	IRGC 16817	Hasawi	3	21	1.17177	-28.6	453	4	1	17.3639	24.2836	63	1	97
453	e69	IRGC 43400	ILIS AIR	3	2	1.23296	-28.6	761	5	5	11.2592	NA	NA	0	NA
601	e73	IRTP 201	IR29	3	17	0.237055	-29.3	871	15	3	16.7812	14.8904	85	1	3
599	e74	IRGC 39292	IR36	3	16	1.01448	-29.1	793	11	5	9.95256	20.0264	77	1	46
450	e75	IRTP 9542	IR58	3	1	1.16496	-28.8	815	6	5	22.3894	14.248	77	1	140
632	e77	IRGC 9177	JC 91	3	20	1.48745	-28.3	883	9	7	5.62277	17.2393	75	1	102
527	e78	IRGC 9175	JC 93	3	9	0.819088	-29.3	768	7	5	9.47044	17.1034	75	1	239
595	e81	IRGC 9179	JC117	3	16	1.3877	-29.3	838	6	5	16.3736	15.1973	71	1	84
576	e82	IRGC 9069	JC148	3	14	0.582675	-29.1	816	10	5	9.59833	20.0093	68	0	NA
449	e84	IRGC 6307	Jhona 349	3	1	1.55663	-28	721	10	3	10.1573	21.6311	71	1	186
577	e85	IRGC 34962	Kali Aus	3	14	0.360763	-29	779	9	7	10.1893	14.909	85	1	9
642	e86	IRGC 49746	KALU A. 30	3	21	0.284142	-29.7	699	13	3	13.0744	10.1	95	0	NA
479	e87	IRGC 67019	KAMOZ	3	4	0.335866	-28.9	815	8	5	9.94822	23.5872	71	1	117
610	e88	IRGC 4887	KAN-MI	3	17	1.0246	-28.6	427	11	3	NA	21.419	52	1	221
574	e9	IRGC 71494	APIN-APIN	3	14	0.218391	-28.9	727	3	7	13.1651	NA	NA	0	NA
517	e90	IRGC 117617	Kasalath	3	8	3.04856	-29.7	741	5	5	10.02	NA	85	0	NA
534	e91	IRGC 32565	KATAKTARA DA 2	3	10	0.648252	-29.1	772	3	5	7.90735	20.3176	71	1	183
547	e92	IRGC 27716	KAW LUYOENG	3	11	1.63954	-28.1	725	2	5	8.69916	NA	95	0	NA
637	e93	IRGC 19972	KERITING TINGGI	3	20	0.922622	-28.4	534	4	5	13.2135	NA	NA	0	NA
618	e94	IRGC 27748	KHAO DAWK MALI 105	3	18	1.2755	-28.4	657	19	5	13.7968	20.0783	85	0	NA
650	e95	IRGC 24224	KHAO GAEW	3	21	1.18418	-28.9	555	9	5	8.2551	NA	NA	0	NA
489	e96	IRGC 78257	KHAO' HAWM	3	5	0.454875	-28.8	680	9	5	9.89482	NA	NA	0	NA
580	e97	IRGC 78253	KHAO SAMUD	3	14	0.218045	-28.4	750	11	5	6.53376	NA	NA	0	NA
549	e99	IRGC 44513	KINANDANG PUTI	3	11	0.130475	-28.2	797	7	3	NA	18.3743	65	1	501

## Sheet: E
Datasheet E. Scaled trait data Indica population dry conditions.
ID_VCF_File	IRGC_ID_DNA_Source	XHS			WUE			LOP			TNR			LRO			SSC			TGW			DTF
		Replicate1	Replicate2	Replicate3	Replicate1	Replicate2	Replicate3	Replicate1	Replicate2	Replicate3	Replicate1	Replicate2	Replicate3	Replicate1	Replicate2	Replicate3	Replicate1	Replicate2	Replicate3	Replicate1	Replicate2	Replicate3	Replicate1	Replicate2	Replicate3
BrdngL1	IR83380-B-B-124-3	0.551141	2.0567	0.760676	0.241613	-0.930895	-1.7684	2.29471	0.095736	0.825484	-0.74052	0.453867	-0.74052	0.316629	-0.949886	1.58314	NA	2.6472	-0.239725	-0.388364	-0.148312	-0.503734	1.31653	0.777333	0.507733
BrdngL10	IR79913-B-176-B-4	-1.73165	0.461104	-1.27085	-0.595893	0.0741118	-0.0933894	-1.65566	-0.0112937	-0.536712	-0.979397	-0.262765	-0.979397	0.316629	1.58314	0.316629	-0.208605	NA	-0.142034	0.266986	-0.37575	0.2771	-0.480803	-0.121335	-0.480803
BrdngL2	IR82589-B-B-84-3	0.462984	0.30538	-1.3486	1.07912	0.576615	-0.0933894	1.01035	-1.1497	-0.186433	-0.979397	-0.74052	-0.979397	0.316629	-0.949886	0.316629	-0.929639	0.0106858	-1.12046	-0.0798262	-0.320118	-0.589325	0.0583983	-0.121335	-0.121335
BrdngL3	IR83383-B-129-4	-0.435467	0.140945	-1.20534	-0.428392	-0.260891	-1.6009	-0.955101	-0.410223	-1.40268	-0.0238877	-0.262765	NA	0.316629	0.316629	0.316629	2.30065	3.78167	-0.314755	-0.779077	-0.816509	-0.395951	1.4064	2.03547	0.507733
BrdngL4	IR86781-3-3-1-1	0.924004	-0.320154	-1.42194	0.241613	-0.763394	-0.595893	-0.0502136	0.358445	0.134656	-0.0238877	0.453867	0.453867	-0.949886	0.316629	0.316629	-0.563589	-0.11169	NA	0.356106	-0.196671	-0.682979	0.507733	1.1368	-0.121335
BrdngL5	IR86857-101-2-1-3	-0.0291908	1.85108	0.0418555	0.241613	-0.0933894	-1.0984	-1.06213	-0.779961	-0.867531	-0.979397	-0.74052	-0.501642	1.58314	-0.949886	-0.949886	-0.4446	-0.254222	-0.404543	0.0226573	0.202171	0.069431	0.0583983	-0.121335	-0.480803
BrdngL6	IR81047-B-106-2-4	-0.477775	0.277701	-1.04554	0.576615	0.576615	0.911618	-0.351843	-0.303193	-0.741041	-0.979397	-0.0238877	-0.979397	1.58314	-0.949886	0.316629	-0.0653139	-0.429436	-1.05614	0.553956	0.829589	1.10508	-0.480803	-0.480803	-0.480803
BrdngL7	IR81412-B-B-82-1	0.614265	-0.115427	-1.2252	-0.428392	0.0741118	-2.1034	2.59634	0.893594	0.718454	-0.501642	NA	0.692744	1.58314	0.316629	0.316629	1.18016	-0.780332	-0.327023	-1.99563	-1.84747	-0.344497	2.03547	1.1368	0.0583983
BrdngL8	IR81023-B-116-1-2	-0.246064	0.0671753	-0.184092	1.07912	-0.428392	-0.0933894	0.358445	2.93689	-1.85999	-0.74052	0.453867	-0.979397	0.316629	1.58314	-0.949886	0.115075	-0.805483	-1.00304	-0.817025	0.00826665	-0.0628971	-0.121335	-0.121335	0.238132
BrdngL9	IR74371-70-1-1	-1.0366	0.148802	0.97132	0.744116	-0.595893	-0.0933894	0.591964	-0.264273	0.134656	-0.501642	-0.262765	-0.0238877	-0.949886	-0.949886	0.316629	-0.446226	-0.244515	-0.704479	-0.1836	-0.424255	-0.687041	-0.480803	-0.480803	-0.480803
IRGC10968	IRGC 10968	-0.332002	0.0713457	0.299043	0.576615	1.41412	0.744116	-0.517252	-0.381033	-0.410223	-0.979397	-0.0238877	-0.979397	1.58314	0.316629	-2.2164	0.793519	-0.0697995	-0.429932	-1.0924	1.17809	NA	NA	NA	NA
IRGC10984	IRGC 10984	-1.17087	0.206046	1.04213	0.0741118	-0.930895	-1.2659	0.144386	-1.0524	1.06873	0.21499	0.21499	1.1705	0.316629	-0.949886	0.316629	0.20975	1.39511	-0.970034	0.13967	-3.30402	0.568082	0.0583983	1.1368	0.0583983
IRGC117267	IRGC 117267	-0.0912608	1.74562	-0.141181	-0.260891	-0.930895	-2.1034	1.5455	0.407095	-0.254543	-1.21827	-1.45715	-0.262765	-0.949886	-0.949886	0.316629	2.76707	0.458733	-0.215484	-0.780647	NA	NA	NA	NA	NA
IRGC117271	IRGC 117271	-0.0882268	0.218908	-0.162521	0.0741118	0.576615	-0.595893	0.698994	1.50658	-1.35403	-0.501642	-0.74052	1.1705	-0.949886	-2.2164	-2.2164	0.905682	0.159224	-0.568902	NA	NA	NA	NA	NA	NA
IRGC117276	IRGC 117276	1.29162	-1.06614	-0.543081	-0.0933894	0.744116	-0.428392	0.786564	-0.497792	0.951973	-0.0238877	-0.501642	-0.0238877	0.316629	-0.949886	0.316629	-0.827662	NA	-0.697486	-0.141869	-0.159454	-0.199226	-0.480803	0.0583983	-0.480803
IRGC117277	IRGC 117277	-0.170876	0.974619	-1.3005	-0.595893	-0.260891	-0.930895	-0.964831	-1.32484	-0.0502136	-0.979397	-0.74052	0.21499	1.58314	1.58314	0.316629	NA	-0.73915	-0.482605	-0.986679	-2.00946	-1.08507	0.507733	1.1368	-0.121335
IRGC117278	IRGC 117278	0.307721	0.574575	1.24289	0.0741118	-0.763394	-1.0984	1.12711	-0.741041	-0.488062	NA	1.1705	2.60376	0.316629	0.316629	0.316629	3.24262	-0.622672	-0.895568	NA	NA	NA	NA	NA	NA
IRGC117280	IRGC 117280	2.28687	-0.271715	-0.419592	-0.595893	-0.595893	-1.2659	0.776834	1.38982	-0.342113	-0.262765	0.692744	0.21499	-0.949886	-0.949886	-0.949886	0.400818	0.797218	-0.904807	-0.268286	0.0466136	-0.0671289	-0.480803	0.0583983	-0.121335
IRGC117281	IRGC 117281	-1.53755	-0.617301	-1.51507	0.409114	1.74912	-0.930895	2.032	0.543315	1.10765	-0.979397	-1.45715	-0.74052	-0.949886	-0.949886	0.316629	1.09058	NA	-0.37956	NA	0.425184	0.716539	NA	NA	2.03547
IRGC117398	IRGC 117398	-1.64674	1.13378	-0.342394	0.911618	-0.763394	-1.9359	-0.955101	-0.848071	-0.235083	-0.979397	1.40938	-0.979397	-0.949886	-0.949886	-0.949886	0.686626	-0.817016	-1.33611	0.416044	0.803483	0.571452	-0.480803	-1.19974	-1.02
IRGC117617	IRGC 117617	-1.2498	0.739692	NA	-1.2659	NA	-2.2709	-0.0794035	0.776834	0.066546	0.21499	-1.21827	-0.501642	0.316629	-0.949886	0.316629	0.489467	2.81646	-0.566453	-1.32045	-1.78679	NA	2.03547	NA	0.777333
IRGC121705	IRGC 121705	-1.6504	0.532939	-1.6711	-0.0933894	0.0741118	-0.595893	2.09038	NA	-0.692392	-1.21827	-0.0238877	0.453867	0.316629	-0.949886	-0.949886	0.594575	-0.258923	-0.258604	-0.848231	-0.144553	0.464025	0.507733	0.777333	-0.121335
IRGC122298	IRGC 122298	0.72752	0.515463	-0.244382	-0.260891	-1.0984	-1.9359	-0.799421	NA	-0.663202	-0.979397	-0.501642	0.21499	0.316629	-0.949886	-0.949886	1.05738	0.330528	-0.421012	-0.185998	0.255736	0.00566977	0.507733	0.238132	0.0583983
IRGC12386	IRGC 12386	0.0448125	-0.035161	-1.05846	2.08413	1.91662	-0.0933894	0.241686	NA	-1.89891	-0.979397	-0.979397	-0.0238877	-0.949886	-0.949886	0.316629	-0.913544	0.85913	-0.410376	1.28286	-0.163543	-0.232183	0.507733	0.777333	-0.121335
IRGC12793	IRGC 12793	-1.68049	0.250181	0.943821	0.911618	0.409114	-1.6009	-0.147513	-0.147513	1.76929	-0.979397	-0.262765	-0.501642	-0.949886	0.316629	-0.949886	1.40314	-0.879741	-0.197034	NA	2.38081	-0.918195	2.03547	1.676	1.4064
IRGC13746	IRGC 13746	0.024613	-0.379792	1.86019	-0.428392	-0.763394	-1.0984	NA	-0.663202	-2.6092	-0.979397	-0.979397	-1.21827	-0.949886	0.316629	-0.949886	NA	-0.610126	-0.923666	0.507504	0.0230596	0.481478	-0.480803	-1.19974	-1.19974
IRGC16800	IRGC 16800	0.282082	-0.41384	-0.569674	1.07912	0.241613	-0.763394	-0.556172	0.669804	-1.29565	1.40938	0.692744	1.1705	-2.2164	0.316629	-2.2164	2.01675	-0.84649	-0.233193	2.08379	NA	NA	NA	NA	NA
IRGC16872	IRGC 16872	0.237696	-0.0586778	0.960084	-0.0933894	-0.0933894	-1.0984	0.504395	-0.828611	-1.25673	-0.74052	NA	1.64825	0.316629	0.316629	0.316629	-0.412961	-0.351267	-0.638344	-0.0954382	-0.395	-0.12139	-1.19974	-1.19974	-1.73894
IRGC19972	IRGC 19972	-0.326578	0.166927	0.131214	1.58162	1.58162	-0.0933894	-1.37349	-0.449142	-1.94756	-0.74052	-0.262765	-0.74052	0.316629	-0.949886	0.316629	0.424421	-0.276159	-0.243472	NA	NA	NA	NA	NA	NA
IRGC24224	IRGC 24224	-1.6492	-0.929512	0.692179	0.241613	1.41412	-0.930895	0.844944	-0.0696735	-1.74323	-1.21827	1.64825	0.453867	-0.949886	-0.949886	0.316629	1.27154	0.562953	-0.744955	NA	NA	NA	NA	NA	NA
IRGC25924	IRGC 25924	1.42591	0.503212	-1.10115	-0.0933894	-0.0933894	-1.7684	-0.634012	-0.779961	-0.0112937	-0.501642	-0.74052	-0.501642	0.316629	0.316629	0.316629	0.476377	1.6463	NA	-1.02132	-0.768022	-1.72066	2.03547	1.1368	0.777333
IRGC27513	IRGC 27513	-0.635671	-0.60487	-0.883308	0.409114	0.911618	-0.595893	-0.711852	-2.22	-0.244813	-0.262765	-0.262765	0.692744	1.58314	0.316629	0.316629	-0.766853	-0.297783	-0.198221	-0.434902	-0.571871	-0.522062	0.0583983	0.0583983	-0.121335
IRGC27716	IRGC 27716	1.16163	-1.13789	1.6688	-0.428392	1.24662	0.409114	0.076276	0.183306	-0.0891335	-0.262765	-0.979397	-1.21827	-0.949886	-0.949886	0.316629	2.22773	-0.437293	-0.700044	-0.584863	-0.545659	NA	1.1368	1.676	1.676
IRGC27748	IRGC 27748	0.0436401	0.33691	0.888028	0.576615	1.07912	-0.0933894	0.650344	-0.332383	-0.750771	-0.262765	1.40938	2.84264	0.316629	-0.949886	0.316629	-0.90425	1.99938	-0.184483	NA	NA	0.331193	NA	1.4064	0.777333
IRGC27762	IRGC 27762	-1.25109	0.012027	1.19883	1.58162	0.409114	0.0741118	1.26333	-0.994021	-0.196163	0.21499	0.692744	2.36489	-0.949886	0.316629	0.316629	3.6968	-0.663184	-1.03134	NA	NA	NA	NA	NA	NA
IRGC28134	IRGC 28134	1.0928	0.601011	-0.17538	-0.428392	-0.595893	-1.7684	0.630884	-3.00812	-0.157243	-0.0238877	-0.0238877	0.453867	-0.949886	-0.949886	-2.2164	NA	-0.540536	0.170306	2.57802	NA	1.67787	-0.121335	0.777333	0.0583983
IRGC29066	IRGC 29066	-0.32883	-0.599668	0.779949	-1.4334	-1.0984	-1.4334	-0.0599436	-1.03294	-1.68485	0.931622	-0.0238877	-0.74052	0.316629	-0.949886	-0.949886	1.28091	1.77809	0.325516	0.719612	1.11707	1.37754	0.0583983	0.0583983	1.1368
IRGC30238	IRGC 30238	-0.14575	-1.36079	-0.719393	0.0741118	0.409114	-1.0984	-0.351843	0.338985	0.407095	-0.501642	0.21499	0.931622	1.58314	-0.949886	0.316629	0.944399	1.57932	-0.556311	NA	NA	NA	NA	NA	NA
IRGC31	IRGC 31	-0.448193	1.2437	0.34388	0.576615	-0.0933894	-1.4334	0.903324	0.737914	0.591964	-0.0238877	0.692744	-0.0238877	-0.949886	1.58314	0.316629	2.30919	-0.10533	-0.393716	1.59351	NA	NA	NA	NA	NA
IRGC32300	IRGC 32300	-1.64095	0.551284	-1.43251	0.576615	0.744116	0.241613	0.0470861	-0.779961	-0.381033	-1.45715	-0.501642	0.453867	-2.2164	-0.949886	0.316629	-0.260711	-0.861105	-0.68772	-0.68433	1.13037	1.22777	1.4064	0.238132	0.0583983
IRGC32362	IRGC 32362	-0.904165	0.389056	0.118235	1.41412	1.07912	-0.260891	0.0276262	-0.575632	-0.614552	-0.262765	-1.21827	-1.45715	0.316629	-0.949886	0.316629	2.15585	-0.624376	-0.784456	2.6263	0.4843	2.72712	0.507733	0.507733	0.0583983
IRGC32559	IRGC 32559	1.35441	-0.272557	0.379008	0.409114	-0.260891	-0.930895	0.737914	-0.799421	-0.137783	-0.979397	0.692744	-0.979397	0.316629	-0.949886	0.316629	-0.222691	-0.884333	-0.931716	-2.35297	-1.64164	-1.44452	1.4064	0.0583983	0.0583983
IRGC32561	IRGC 32561	-0.330016	-0.969718	-1.60342	-0.595893	0.744116	-1.0984	-1.06213	-1.64593	-1.19835	-1.45715	-1.21827	-0.979397	1.58314	0.316629	0.316629	-0.750125	-0.429522	-0.794897	0.280169	0.706682	0.0993801	-0.750403	-0.750403	-0.480803
IRGC32565	IRGC 32565	1.12214	-0.15703	-0.457232	-0.0933894	0.0741118	-1.2659	-0.595092	0.00816622	0.368175	-0.979397	-1.45715	-0.979397	0.316629	0.316629	0.316629	0.415982	2.0132	-0.780126	0.124896	0.654066	0.382213	-0.480803	-0.480803	-0.480803
IRGC34962	IRGC 34962	-0.387733	-0.95372	-1.07381	-0.428392	0.576615	-1.0984	0.212496	2.46012	0.436285	0.692744	1.40938	0.453867	1.58314	0.316629	1.58314	0.0794391	1.929	-0.549334	0.344256	-0.964868	-0.770735	1.4064	1.676	0.777333
IRGC3697	IRGC 3697	0.379741	0.50417	2.70548	-0.595893	1.07912	-0.930895	0.173576	0.212496	0.163846	-1.21827	-0.979397	0.931622	1.58314	1.58314	0.316629	-0.516633	0.450418	-0.196799	0.578829	-1.16341	-0.0631422	2.30507	1.1368	0.507733
IRGC39292	IRGC 39292	-0.255198	-0.608671	0.328219	0.241613	-0.260891	-1.2659	1.06873	0.523855	0.572505	1.1705	-0.0238877	0.931622	1.58314	1.58314	0.316629	-0.900577	-0.756945	-0.573278	-0.400002	-0.562516	0.320136	0.0583983	0.0583983	0.0583983
IRGC40673	IRGC 40673	-0.0107157	-0.700054	0.988034	-0.763394	-1.6009	-1.2659	1.1563	0.679534	0.669804	1.64825	1.64825	1.1705	-0.949886	1.58314	-0.949886	1.01815	-0.671683	-0.295569	0.938016	2.95067	2.11843	2.03547	1.4064	0.777333
IRGC43322	IRGC 43322	-1.6806	0.478062	0.674644	0.744116	1.24662	0.241613	2.14876	-0.935641	0.640614	-0.979397	1.1705	1.40938	1.58314	0.316629	0.316629	2.92418	-0.53411	0.493964	NA	NA	2.61138	NA	NA	NA
IRGC43369	IRGC 43369	0.147549	0.945409	0.189298	0.241613	1.58162	-1.6009	-1.64593	-0.390763	-1.49998	-0.0238877	-0.262765	-0.501642	0.316629	0.316629	0.316629	0.959864	-0.3866	-0.658054	1.83794	NA	NA	NA	NA	NA
IRGC43400	IRGC 43400	2.43812	0.620326	0.796791	0.0741118	0.911618	-0.428392	0.737914	0.377905	0.261145	-0.979397	-0.501642	-0.501642	-0.949886	-0.949886	0.316629	0.188268	-0.828894	-0.441123	NA	NA	NA	NA	NA	NA
IRGC43540	IRGC 43540	0.0734027	-0.232945	-0.637454	-0.260891	0.744116	-1.7684	0.767104	1.09792	-0.595092	-0.74052	0.453867	-0.262765	-0.949886	-0.949886	1.58314	1.5112	NA	-1.01092	NA	0.25577	NA	NA	2.03547	NA
IRGC44513	IRGC 44513	-1.71669	-0.300901	-1.56772	-0.763394	1.24662	0.241613	0.961703	-0.225353	0.611424	-1.21827	0.21499	-0.0238877	-0.949886	-0.949886	-0.949886	-0.702835	2.51117	NA	0.134452	-0.0470446	-0.0320559	-0.750403	-0.480803	-1.02
IRGC44600	IRGC 44600	-1.77686	-0.526725	-1.35482	2.08413	0.576615	-1.2659	0.241686	-0.799421	-1.89891	-1.45715	0.453867	1.1705	1.58314	1.58314	0.316629	1.26101	-0.0468272	-0.673486	NA	1.09848	NA	NA	NA	NA
IRGC4541	IRGC 4541	-1.7273	0.113219	-1.46645	2.41913	1.58162	0.576615	-0.0307537	0.854674	-0.371303	-1.45715	0.21499	-0.0238877	0.316629	0.316629	1.58314	-0.811597	-0.501072	-1.04333	-1.52659	-1.841	-0.425693	1.4064	0.507733	0.0583983
IRGC45624	IRGC 45624	0.3173	0.0442938	1.64906	-0.595893	1.24662	-0.428392	0.494665	1.97362	0.874134	-0.74052	2.36489	0.453867	0.316629	-0.949886	-0.949886	1.75333	1.49154	-0.745374	-0.798452	NA	NA	1.676	NA	1.676
IRGC46531	IRGC 46531	0.0352219	1.38897	0.158764	0.241613	-0.260891	-1.2659	0.231956	1.43847	0.329255	-0.0238877	0.692744	0.692744	1.58314	-0.949886	-0.949886	0.422682	1.99893	0.909031	NA	-1.47715	0.393985	1.676	0.507733	0.238132
IRGC46768	IRGC 46768	-1.56474	-1.55968	0.11471	1.74912	1.74912	-0.763394	0.154116	-0.935641	-1.21781	-0.74052	-0.979397	-0.979397	1.58314	-0.949886	0.316629	0.198346	0.0563747	-1.06543	NA	NA	-1.33542	NA	2.03547	2.03547
IRGC47383	IRGC 47383	-0.0156422	-0.426874	0.217161	0.241613	0.911618	-0.763394	-1.27619	-1.13024	-1.04267	-0.0238877	-0.262765	0.21499	0.316629	0.316629	0.316629	-0.133929	-0.510792	-1.32744	-0.249734	-0.278937	-0.289313	-1.02	-1.19974	-1.19974
IRGC4887	IRGC 4887	0.992375	-1.08154	0.349921	0.744116	0.241613	-0.428392	0.231956	-1.70431	-2.98866	0.21499	1.40938	0.931622	0.316629	0.316629	-0.949886	NA	-0.879986	NA	0.300934	0.827141	0.616993	-1.73894	-2.18827	-2.18827
IRGC49746	IRGC 49746	0.470556	-1.14433	-1.23815	-0.260891	-0.0933894	-2.2709	-0.0307537	-1.75296	-0.342113	0.692744	0.931622	1.40938	1.58314	1.58314	-0.949886	0.0468874	-1.17733	-0.25754	NA	NA	-1.79586	NA	NA	1.676
IRGC51064	IRGC 51064	0.55294	-0.155237	0.848003	0.744116	2.08413	0.0741118	0.679534	0.504395	0.086006	-0.262765	-0.979397	-0.74052	1.58314	0.316629	-2.2164	1.52561	-0.0220214	-0.104037	NA	NA	2.25597	NA	NA	NA
IRGC51400	IRGC 51400	-1.17578	-0.0423655	-0.00695361	2.08413	0.576615	0.409114	1.1563	-0.653472	0.348715	-0.979397	0.453867	2.12601	1.58314	0.316629	-0.949886	NA	0.731812	-0.539364	NA	1.40644	-0.622015	NA	2.03547	1.4064
IRGC53437	IRGC 53437	0.109678	NA	-0.964468	0.0741118	-0.595893	0.409114	0.533585	-0.342113	0.329255	-0.979397	-1.45715	0.692744	-0.949886	0.316629	-0.949886	0.262071	-1.33347	0.0591216	-0.834535	-0.857538	-0.86989	-1.73894	-2.00854	-2.18827
IRGC5418	IRGC 5418	0.39466	-0.434095	-1.46828	-0.260891	-0.595893	-1.2659	-0.0307537	0.650344	-0.517252	0.21499	-0.262765	-0.262765	0.316629	-0.949886	0.316629	-0.995248	-1.26662	-0.880442	1.54363	1.74895	1.28792	-1.02	-0.750403	-1.19974
IRGC5423	IRGC 5423	0.710088	1.34771	1.09313	-0.260891	0.744116	-0.595893	0.601694	-0.128053	0.698994	-0.0238877	-0.0238877	1.1705	0.316629	-2.2164	-0.949886	1.27304	NA	-0.577603	0.309381	1.886	0.62258	0.0583983	-0.480803	-0.480803
IRGC56036	IRGC 56036	-0.458491	-0.949222	0.784876	1.74912	1.74912	0.576615	0.377905	1.66226	-0.400493	-1.45715	1.1705	2.84264	0.316629	0.316629	1.58314	-1.27177	0.243581	-0.158908	0.530714	0.600091	-0.157818	0.0583983	-0.121335	-0.750403
IRGC58278	IRGC 58278	-1.73374	1.35472	0.589845	-0.0933894	0.409114	-0.0933894	-0.595092	-0.653472	-1.38322	-1.45715	-0.0238877	-0.979397	-0.949886	-0.949886	-0.949886	0.787687	0.289171	NA	1.05471	0.308235	0.974485	NA	0.507733	0.777333
IRGC59849	IRGC 59849	-0.255041	-0.99551	-0.580263	1.24662	1.91662	-0.763394	1.3509	-3.14434	-1.247	-0.501642	-0.262765	-0.74052	-0.949886	-0.949886	0.316629	0.43016	-0.218198	-1.01707	-0.659113	-1.49372	-0.709908	-0.480803	-0.480803	-0.480803
IRGC6087	IRGC 6087	-0.227917	0.109119	-1.03841	0.241613	-0.595893	-1.9359	0.757374	1.46766	0.922783	-0.74052	-0.262765	0.692744	0.316629	1.58314	1.58314	0.985538	-0.783315	-0.272434	0.0455328	-1.78405	-0.662226	0.507733	0.507733	1.1368
IRGC61953	IRGC 61953	-0.526398	1.43566	0.0105436	1.74912	0.744116	0.0741118	0.981163	-1.13997	-0.721582	-0.979397	-0.979397	-0.74052	1.58314	-0.949886	0.316629	-0.719122	-0.553455	-0.860076	1.01219	0.103826	-0.124188	0.0583983	-1.19974	-1.19974
IRGC6208	IRGC 6208	-1.14322	-0.585096	0.977761	-0.0933894	-0.763394	-2.2709	1.38982	1.33144	-2.44379	-0.74052	2.12601	NA	1.58314	2.84966	1.58314	2.21462	-0.804149	-0.693234	-2.16433	NA	NA	1.4064	NA	1.1368
IRGC6264	IRGC 6264	0.906531	0.496493	-1.46089	-0.260891	0.241613	-0.428392	-0.0599436	-0.857801	0.124926	-0.262765	-0.0238877	0.692744	-0.949886	-0.949886	-0.949886	-0.935133	NA	-0.78701	-1.0452	-0.405394	-1.14981	-1.19974	-1.02	-1.02
IRGC6274	IRGC 6274	0.0626229	2.17911	-1.4175	-0.0933894	0.409114	-0.763394	-0.0988634	-0.0307537	0.231956	1.1705	0.21499	1.1705	0.316629	0.316629	0.316629	-0.277161	-1.2377	-0.905289	-0.418442	-0.261738	-0.495397	-0.750403	-0.750403	-0.750403
IRGC6307	IRGC 6307	1.08186	0.965409	1.49098	1.07912	-0.763394	0.576615	-1.85026	0.815754	-0.128053	-0.262765	1.1705	0.692744	0.316629	-0.949886	-0.949886	0.51753	-0.811405	-0.552573	-0.373604	0.261499	0.662199	-0.121335	0.0583983	-0.480803
IRGC6331	IRGC 6331	0.576244	-1.09422	0.308516	0.0741118	2.92163	-0.428392	-0.235083	-1.10105	0.105466	0.692744	-0.979397	2.36489	1.58314	1.58314	1.58314	-0.00353527	0.61944	-0.736324	-0.940705	0.143967	-0.598244	-0.121335	0.0583983	0.238132
IRGC63544	IRGC 63544	-0.591776	-0.200901	-1.36257	-0.428392	0.241613	-1.7684	0.611424	-0.00156375	0.251415	-0.74052	-0.979397	-0.0238877	-0.949886	-0.949886	-0.949886	0.46573	NA	-0.816924	0.97316	0.577685	-0.0627349	-1.02	-1.02	-1.02
IRGC63726	IRGC 63726	0.935898	-0.150589	2.2317	-1.2659	-0.260891	-2.1034	-0.818881	1.75956	0.183306	0.692744	2.60376	0.931622	-0.949886	-0.949886	-2.2164	0.205021	-0.95843	-0.417182	1.27381	0.7584	0.26567	-0.750403	-0.121335	-0.211202
IRGC6588	IRGC 6588	0.00349081	0.364866	0.848389	-0.595893	-0.0933894	-0.260891	-0.00156375	-0.371303	-0.468602	-0.979397	-0.501642	-0.74052	0.316629	1.58314	1.58314	0.308297	-0.642924	-0.966845	-0.0152275	-0.157978	0.125717	-0.121335	0.238132	0.0583983
IRGC6590	IRGC 6590	0.324475	-0.74261	0.43989	-0.0933894	0.911618	-1.0984	0.971433	0.455745	-0.682662	0.21499	0.692744	2.12601	0.316629	0.316629	1.58314	2.06006	2.32009	-1.20545	-0.324412	-0.418681	-0.511371	0.0583983	0.507733	-0.480803
IRGC66640	IRGC 66640	1.1701	-0.292138	1.56214	0.576615	1.24662	-1.2659	-0.215623	-0.419952	-0.682662	0.692744	0.931622	2.36489	1.58314	0.316629	-0.949886	-0.451158	0.0884039	-0.452186	NA	NA	NA	NA	NA	NA
IRGC66792	IRGC 66792	0.149195	-0.209085	0.707276	0.576615	0.911618	-0.595893	0.241686	-0.390763	-0.488062	-0.979397	-0.0238877	1.88713	0.316629	-0.949886	0.316629	0.188239	-1.06912	-0.25649	-0.728544	-0.582313	-0.887908	-0.480803	-1.19974	-1.19974
IRGC66970	IRGC 66970	-0.103433	0.634311	-0.179204	-0.0933894	-0.260891	-1.37756	0.368175	-0.812395	-0.28049	-0.74052	-0.0238877	1.09087	1.58314	0.316629	0.738801	2.26161	1.1507	-1.08762	-0.524144	-0.284356	-0.458032	0.507733	0.447821	0.0583983
IRGC67019	IRGC 67019	-0.670115	-0.0962634	-1.12721	0.576615	-0.260891	-0.930895	-0.312923	-0.468602	0.786564	-0.501642	-0.501642	0.21499	0.316629	0.316629	0.316629	1.67616	NA	-0.573716	1.45753	1.09945	1.07917	-0.480803	-0.121335	-0.480803
IRGC67034	IRGC 67034	-0.766202	0.936366	-0.0894876	-1.0984	-1.4334	-2.77341	-1.17889	-0.741041	1.38009	0.931622	2.12601	0.453867	0.316629	-0.949886	-2.2164	0.315906	-1.11886	-0.125915	0.903923	0.752947	0.720833	0.238132	0.0583983	0.238132
IRGC67096	IRGC 67096	0.360804	-1.12036	-0.806937	-0.260891	0.0741118	NA	0.465475	0.922783	0.436285	0.21499	-0.262765	-0.501642	0.316629	-0.949886	-0.949886	0.989826	0.83214	NA	-0.0158108	-0.438244	-0.207759	1.676	1.1368	0.507733
IRGC67429	IRGC 67429	-1.72255	1.39296	1.65679	0.911618	-0.0933894	-0.428392	1.57469	-1.99621	0.416825	-1.21827	-0.262765	2.12601	-0.949886	-0.949886	0.316629	NA	1.46428	-0.852799	0.485394	0.342467	-0.460998	0.0583983	0.238132	-0.480803
IRGC68159	IRGC 68159	0.0657931	-0.632014	-1.49233	1.24662	1.07912	0.241613	0.280605	0.981163	-0.283733	0.692744	1.64825	0.453867	-0.949886	-0.949886	-0.949886	-0.48645	-0.949054	-0.967067	0.197596	0.0443719	-0.0719175	-2.81734	-2.18827	-2.81734
IRGC71494	IRGC 71494	0.928642	0.995586	-1.37916	-0.0933894	1.24662	-0.930895	-0.235083	-0.371303	-0.0696735	-0.262765	-0.262765	-0.979397	0.316629	0.316629	1.58314	0.592484	0.431936	-0.248367	NA	NA	NA	NA	NA	NA
IRGC71524	IRGC 71524	-0.401027	-0.218096	0.409128	0.744116	0.744116	0.241613	1.50658	0.572505	1.30225	-0.74052	-0.979397	NA	-0.949886	-0.949886	0.316629	3.00697	1.44378	-0.25562	NA	NA	NA	NA	NA	NA
IRGC72479	IRGC 72479	-0.149392	-0.833452	-0.520613	-0.260891	0.911618	-1.0984	-0.750771	2.46985	0.095736	-0.262765	-0.0238877	-0.0238877	-0.949886	0.316629	-0.949886	-0.815547	-0.361948	-0.555587	1.72813	0.426901	0.615087	-1.19974	-1.19974	-1.19974
IRGC73118	IRGC 73118	0.178429	-0.557768	0.946441	-0.763394	0.241613	-0.260891	0.154116	0.00816622	0.193036	-0.979397	0.931622	1.1705	-0.949886	-0.949886	-0.949886	0.512565	-0.364955	-0.093576	0.498699	0.452851	-1.74477	-0.121335	-0.480803	-0.480803
IRGC73124	IRGC 73124	-1.71624	0.996504	0.411031	2.92163	1.41412	-0.930895	0.611424	-0.244813	0.475205	-1.21827	-0.74052	-0.501642	-0.949886	0.316629	0.316629	-0.699071	0.0543389	-0.162634	-0.842048	-1.22382	-1.16461	0.777333	0.0583983	0.238132
IRGC74719	IRGC 74719	0.288915	-0.347811	-0.508972	0.409114	0.744116	-0.763394	0.786564	-0.293463	0.543315	-0.0238877	-1.21827	0.931622	0.316629	-0.949886	0.316629	-1.07322	-0.781321	-0.244928	0.475445	0.52645	0.49017	-1.19974	-2.18827	-2.18827
IRGC74777	IRGC 74777	-1.47826	0.572501	-0.118594	1.07912	0.744116	-1.2659	1.07846	0.338985	1.57469	-1.45715	-0.74052	-0.262765	-0.949886	-0.949886	-2.2164	-1.01295	-0.928821	-0.0764982	0.103734	-0.340874	-0.285413	0.0583983	0.238132	0.777333
IRGC752	IRGC 752	-0.265348	-0.726505	0.0154467	1.74912	NA	1.41412	-1.48052	1.12711	0.650344	-0.501642	-1.45715	-0.262765	0.316629	0.316629	0.316629	-0.115703	-0.51475	-0.567328	-0.592527	0.557557	-0.0979077	-0.121335	0.777333	-0.121335
IRGC77530	IRGC 77530	-0.864814	0.00136425	2.65431	0.409114	1.24662	-1.6009	-2.93028	-1.30538	0.465475	1.64825	0.21499	0.692744	0.316629	-0.949886	0.316629	0.0436681	2.42781	-1.02018	NA	NA	3.35569	NA	NA	NA
IRGC78253	IRGC 78253	1.89079	1.23524	-1.3799	1.07912	-0.260891	-0.0933894	0.562775	0.0568161	0.154116	0.692744	-0.501642	0.931622	0.316629	-0.949886	0.316629	2.46549	2.72841	-0.919048	NA	NA	NA	NA	NA	NA
IRGC78257	IRGC 78257	0.487729	1.92486	-0.871971	0.241613	2.58663	-0.763394	0.494665	-1.26646	-0.526982	-0.74052	-1.45715	0.453867	1.58314	0.316629	0.316629	NA	-0.276581	-0.579118	NA	NA	NA	NA	NA	NA
IRGC78267	IRGC 78267	-1.1454	1.01775	1.76939	0.0741118	0.409114	-0.428392	1.80821	-1.09132	0.144386	2.60376	0.692744	0.692744	1.58314	-0.949886	0.316629	-0.108235	1.61304	-0.5474	3.27615	NA	NA	NA	NA	NA
IRGC7919	IRGC 7919	-1.00408	-0.873493	-1.72833	1.24662	1.24662	-1.2659	-0.371303	2.28498	-0.283733	-0.979397	-0.0238877	0.931622	1.58314	1.58314	0.316629	-0.617515	-0.832901	-1.02406	-0.363935	-2.39273	-0.526364	-0.480803	1.4064	-0.750403
IRGC8195	IRGC 8195	0.848759	-0.310603	-1.18656	0.911618	1.58162	0.241613	1.59415	0.105466	-0.342113	-1.45715	-0.262765	-0.501642	0.316629	-0.949886	0.316629	0.00234006	-0.762194	-0.719015	0.12412	0.0427015	0.0679902	-0.750403	-0.750403	-1.19974
IRGC8227	IRGC 8227	-0.576327	0.0105422	1.8888	1.24662	0.409114	0.0741118	0.757374	0.504395	1.04927	2.36489	1.88713	1.88713	1.58314	-0.949886	-0.949886	2.12062	-1.36479	-0.762996	-1.14418	-1.31868	-1.2961	-0.750403	-0.121335	-0.750403
IRGC8228	IRGC 8228	-1.76506	-1.14916	0.0394317	1.41412	0.911618	1.41412	0.883864	1.89578	1.38009	-1.45715	-1.45715	-0.979397	1.58314	-0.949886	-0.949886	-0.233763	-0.937762	-0.035907	-0.23737	-0.513364	-0.777214	-1.73894	-1.19974	-2.00854
IRGC8231	IRGC 8231	0.111591	1.33539	-1.10192	0.744116	1.74912	0.0741118	0.611424	1.08819	0.728184	-1.45715	2.12601	1.88713	0.316629	1.58314	0.316629	-0.218925	-1.09871	0.0917356	-0.365492	-0.875729	-0.966826	-1.73894	-1.19974	-2.00854
IRGC8234	IRGC 8234	1.91531	0.0680185	-1.57996	-0.0933894	1.07912	-0.763394	2.34336	-0.128053	-1.43187	-0.0238877	0.692744	-0.0238877	0.316629	0.316629	0.316629	0.525762	0.852629	-0.0348422	0.680374	2.73608	NA	0.238132	1.4064	0.238132
IRGC8238	IRGC 8238	-0.47646	0.994316	NA	0.409114	0.911618	-1.0984	0.241686	-0.468602	0.076276	0.21499	0.692744	1.1705	0.316629	-0.949886	0.316629	-0.521763	0.912944	-0.682816	-0.0574489	-0.395919	-0.916451	2.03547	0.777333	1.1368
IRGC8242	IRGC 8242	-1.62387	0.321093	-0.0155312	-0.260891	-0.260891	-0.428392	1.58442	-3.09569	-0.215623	-1.45715	0.453867	2.60376	0.316629	1.58314	1.58314	NA	0.697675	-0.4608	-0.0873704	0.136204	-0.79518	-0.750403	-0.121335	-0.750403
IRGC8245	IRGC 8245	-0.492253	0.706142	-1.50348	0.576615	-0.0933894	NA	-0.0307537	0.300065	-0.303193	-0.501642	-0.501642	-0.262765	0.316629	1.58314	0.316629	NA	-1.1777	-0.501196	-0.390256	-0.150923	-0.172544	-1.19974	-1.19974	-1.73894
IRGC8260	IRGC 8260	-1.35255	-0.0777304	-1.24553	1.41412	0.744116	-0.428392	-0.458872	-1.13024	-0.789691	0.21499	2.12601	0.692744	1.58314	0.316629	1.58314	NA	-0.902163	0.0362297	NA	NA	3.08568	NA	NA	NA
IRGC8267	IRGC 8267	-0.0366642	3.02176	0.359468	1.41412	0.409114	-0.930895	-1.11078	-1.74323	-0.653472	-0.501642	-1.21827	-0.501642	0.316629	-0.949886	0.316629	0.454906	-0.961824	-0.51334	-0.666565	0.227699	-0.0437434	-0.121335	-0.480803	-0.750403
IRGC8268	IRGC 8268	-0.135226	0.99855	-1.26729	1.24662	0.911618	0.241613	0.903324	-0.293463	-0.244813	-1.21827	-0.501642	-0.74052	0.316629	-0.949886	0.316629	NA	0.626497	-0.876776	0.357527	0.442097	0.459588	-0.750403	-0.750403	-0.750403
IRGC8341	IRGC 8341	0.529867	-0.862297	1.24593	-0.260891	-1.2659	-2.60591	2.27525	0.455745	-1.19835	1.64825	3.08152	2.60376	1.58314	1.58314	1.58314	-0.420965	-0.505995	0.0222326	NA	1.4206	0.594108	NA	NA	NA
IRGC8896	IRGC 8896	0.978199	0.583182	-0.873619	1.07912	1.07912	-1.0984	-0.809151	-0.205893	0.222226	-0.74052	-0.74052	-0.0238877	-0.949886	-0.949886	0.316629	-0.328472	0.32586	-0.678761	NA	NA	NA	NA	NA	NA
IRGC8952	IRGC 8952	0.33475	-0.864016	-0.757216	-0.0933894	0.241613	-1.6009	1.79848	-0.264273	0.173576	0.931622	0.692744	1.1705	0.316629	0.316629	0.316629	-0.303943	-0.994507	-1.02055	NA	NA	-1.81565	NA	NA	NA
IRGC9069	IRGC 9069	0.223484	0.134754	-0.597875	-0.260891	0.241613	-1.2659	-0.128053	0.105466	0.796294	-0.979397	1.1705	0.692744	-0.949886	-0.949886	0.316629	0.56761	0.108816	-0.609104	0.248389	0.0222488	0.316489	-0.750403	-0.121335	-0.750403
IRGC9175	IRGC 9175	2.04671	0.748984	-0.0908379	-0.763394	0.911618	-1.6009	0.475205	-0.809151	0.329255	0.21499	-0.74052	-0.0238877	-0.949886	-0.949886	0.316629	0.897472	0.802888	-0.622038	-0.106983	0.00672925	-0.302968	0.0583983	0.0583983	-0.121335
IRGC9177	IRGC 9177	-0.848081	0.894315	1.3426	1.07912	1.24662	0.0741118	0.903324	0.144386	1.4482	-1.21827	-0.501642	0.453867	0.316629	-0.949886	1.58314	-0.0712892	0.627917	-1.01118	0.197886	-0.299086	-0.273988	1.676	1.1368	-0.121335
IRGC9179	IRGC 9179	0.792318	0.713316	1.12868	-0.260891	-0.428392	-1.6009	0.553045	0.0568161	1.01035	-0.501642	-0.74052	-0.262765	0.316629	0.316629	0.316629	-0.0687431	-0.714499	0.076129	-0.48696	-0.763256	-0.70927	-0.480803	0.0583983	-0.480803
IRGC9790	IRGC 9790	-1.56453	0.970724	0.902707	1.07912	0.744116	-1.0984	-0.157243	0.144386	0.319525	-1.21827	-0.262765	-0.979397	1.58314	-0.949886	-2.2164	-0.277858	-0.555303	-0.688477	NA	NA	NA	NA	NA	NA
IRGC9804	IRGC 9804	1.26714	0.5556	0.319273	-0.260891	0.576615	-1.4334	-0.390763	1.22441	-0.283733	0.21499	1.88713	0.931622	0.316629	-0.949886	0.316629	NA	NA	-0.447963	NA	-1.64817	NA	NA	NA	NA
IRIS66_333787	IRIS 66_333787	-1.09615	0.976596	1.9684	0.911618	0.241613	-1.0984	0.426555	1.55523	-0.653472	-0.979397	-0.262765	-0.74052	1.58314	-2.2164	-0.949886	-0.0554883	2.74468	0.59352	NA	0.747275	-0.0463511	NA	0.777333	0.507733
IRTP1231	IRTP 1231	0.728518	2.94392	0.839423	0.409114	0.0741118	0.0741118	-0.186433	1.01035	-0.838341	-0.0238877	0.453867	1.1705	-0.949886	0.316629	0.316629	1.32248	NA	-0.289508	0.86165	1.01692	0.702366	-1.02	-0.750403	-1.19974
IRTP13772	IRTP 13772	-1.05315	1.17403	0.164562	NA	-1.0984	-0.930895	-1.13024	-0.254543	0.144386	-0.979397	-0.262765	-0.501642	0.316629	-0.949886	1.58314	0.447104	NA	-0.437586	-0.584982	1.40444	-0.00118983	NA	2.03547	1.676
IRTP201	IRTP 201	2.50888	-0.279513	-1.33913	-0.763394	0.409114	-1.6009	0.124926	-0.410223	1.33144	-0.501642	-0.262765	1.88713	-0.949886	-0.949886	-0.949886	-0.126969	0.348956	0.117351	-0.0882102	-0.648063	-0.774708	0.507733	1.4064	0.777333
IRTP24986	IRTP 24986	0.188578	-0.568229	1.19746	1.41412	2.25163	1.41412	-0.0988634	1.66226	-0.818881	-0.0238877	-0.262765	-0.501642	0.316629	0.316629	-0.949886	2.30288	-0.508649	-0.557783	1.4792	1.04206	2.47099	0.0583983	1.4064	0.777333
IRTP9542	IRTP 9542	-0.980885	0.0327431	0.650958	0.911618	-0.428392	-0.763394	-0.186433	-0.974561	0.786564	-0.74052	1.64825	-0.262765	0.316629	-0.949886	0.316629	NA	-0.485372	0.684552	-0.637446	-1.00442	-0.91164	-0.121335	0.0583983	0.0583983
S.Ulan1	IRGC 122451	-0.367187	0.48174	-0.898701	0.911618	0.0741118	-0.595893	-0.196163	-0.848071	0.199522	0.294615	-0.342391	-0.581268	-0.105543	-0.949886	-0.527715	0.0603602	-0.732567	-0.502441	-0.120159	0.0597106	-0.273159	0.0583983	-0.36098	-0.660536

## Sheet: F
Datasheet F. LSmeans trait data Indica population dry conditions.
ID_VCF_File	IRGC_ID_DNA_Source	XHS	WUE	LOP	TNR	LRO	SSC	TGW	DTF
BrdngL1	IR83380-B-B-124-3	1.12284	-0.819228	1.07198	-0.342391	0.316629	1.43222	-0.346803	0.8672
BrdngL10	IR79913-B-176-B-4	-0.847131	-0.205057	-0.734555	-0.74052	0.738801	-0.142782	0.0561118	-0.36098
BrdngL2	IR82589-B-B-84-3	-0.193411	0.520781	-0.108593	-0.899771	-0.105543	-0.679806	-0.329757	-0.0614241
BrdngL3	IR83383-B-129-4	-0.499955	-0.763394	-0.922668	0.0164796	0.316629	1.92252	-0.663846	1.31653
BrdngL4	IR86781-3-3-1-1	-0.272696	-0.372558	0.147629	0.294615	-0.105543	-0.598657	-0.174515	0.507733
BrdngL5	IR86857-101-2-1-3	0.621249	-0.316724	-0.903208	-0.74052	-0.105543	-0.367788	0.0980865	-0.181247
BrdngL6	IR81047-B-106-2-4	-0.415206	0.688283	-0.465359	-0.660894	0.316629	-0.516963	0.82954	-0.480803
BrdngL7	IR81412-B-B-82-1	-0.242121	-0.819228	1.4028	0.130019	0.738801	0.0242697	-1.39586	1.07689
BrdngL8	IR81023-B-116-1-2	-0.120994	0.185779	0.478448	-0.422017	0.316629	-0.564484	-0.290552	-0.00151291
BrdngL9	IR74371-70-1-1	0.02784	0.018278	0.154116	-0.262765	-0.527715	-0.465073	-0.431632	-0.480803
IRGC10968	IRGC10968	0.0127956	0.911618	-0.436169	-0.660894	-0.105543	0.0979289	0.0222234	NA
IRGC10984	IRGC10984	0.0257685	-0.70756	0.0535728	0.533493	-0.105543	0.21161	-0.865422	0.417866
IRGC117267	IRGC117267	0.504393	-1.0984	0.566018	-0.979397	-0.527715	1.00344	-0.820005	NA
IRGC117271	IRGC117271	-0.0106132	0.018278	0.283849	-0.0238877	-1.79423	0.165334	NA	NA
IRGC117276	IRGC117276	-0.105866	0.0741118	0.413582	-0.183139	-0.105543	-0.730037	-0.16685	-0.301069
IRGC117277	IRGC117277	-0.165585	-0.595893	-0.779961	-0.501642	1.16097	-0.382397	-1.3604	0.507733
IRGC117278	IRGC117278	0.708395	-0.595893	-0.033997	1.69286	0.316629	0.574792	NA	NA
IRGC117280	IRGC117280	0.531855	-0.819228	0.608181	0.21499	-0.949886	0.097743	-0.096267	-0.181247
IRGC117281	IRGC117281	-1.22331	0.409114	1.22766	-1.05902	-0.527715	0.388048	0.590541	2.26694
IRGC117398	IRGC117398	-0.285119	-0.595893	-0.679418	-0.183139	-0.949886	-0.488832	0.596993	-0.900181
IRGC117617	IRGC117617	-0.279961	-1.55773	0.254659	-0.501642	-0.105543	0.913159	-1.57424	1.46436
IRGC121705	IRGC121705	-0.92952	-0.205057	0.65304	-0.262765	-0.527715	0.0256827	-0.176253	0.38791
IRGC122298	IRGC122298	0.332867	-1.0984	-0.777266	-0.422017	-0.527715	0.322298	0.0251358	0.268088
IRGC12386	IRGC12386	-0.349604	1.30245	-0.874565	-0.660894	-0.527715	-0.15493	0.295712	0.38791
IRGC12793	IRGC12793	-0.162163	-0.0933894	0.491421	-0.581268	-0.527715	0.108788	0.750984	1.70596
IRGC13746	IRGC13746	0.501669	-0.763394	-1.51118	-1.05902	-0.527715	-0.538416	0.337347	-0.960093
IRGC16800	IRGC16800	-0.233811	0.185779	-0.394006	1.09087	-1.37206	0.312356	2.04443	NA
IRGC16817	IRGC16817	NA	NA	NA	NA	NA	NA	NA	NA
IRGC16872	IRGC16872	0.379701	-0.428392	-0.526982	0.488335	0.316629	-0.467524	-0.203943	-1.37947
IRGC19972	IRGC19972	-0.00947904	1.02328	-1.25673	-0.581268	-0.105543	-0.0317364	NA	NA
IRGC24224	IRGC24224	-0.628845	0.241613	-0.322653	0.294615	-0.527715	0.36318	NA	NA
IRGC25924	IRGC25924	0.27599	-0.651727	-0.475089	-0.581268	0.316629	0.800321	-1.17	1.31653
IRGC27513	IRGC27513	-0.707949	0.241613	-1.05889	0.055738	0.738801	-0.420952	-0.509612	-0.00151291
IRGC27716	IRGC27716	0.56418	0.409114	0.0568161	-0.820146	-0.527715	0.363464	-0.585882	1.49627
IRGC27748	IRGC27748	0.422859	0.520781	-0.14427	1.32975	-0.105543	0.303548	0.372434	1.14964
IRGC27762	IRGC27762	-0.013411	0.688283	0.0243828	1.09087	-0.105543	0.667423	NA	NA
IRGC28134	IRGC28134	0.506145	-0.930895	-0.844828	0.135364	-1.37206	0.0433649	2.12889	0.238132
IRGC29066	IRGC29066	-0.0495162	-1.32173	-0.925911	0.055738	-0.527715	1.12817	1.07141	0.417866
IRGC30238	IRGC30238	-0.741978	-0.205057	0.131413	0.21499	0.316629	0.655801	NA	NA
IRGC31	IRGC31	0.379795	-0.316724	0.744401	0.21499	0.316629	0.60338	1.55415	NA
IRGC32300	IRGC32300	-0.840724	0.520781	-0.371303	-0.501642	-0.949886	-0.603179	0.557939	0.567644
IRGC32362	IRGC32362	-0.132291	0.744116	-0.387519	-0.979397	-0.105543	0.249008	1.94591	0.357954
IRGC32559	IRGC32559	0.486954	-0.260891	-0.0664302	-0.422017	-0.105543	-0.67958	-1.81304	0.507733
IRGC32561	IRGC32561	-0.967716	-0.316724	-1.30214	-1.21827	0.738801	-0.658181	0.362077	-0.660536
IRGC32565	IRGC32565	0.169294	-0.428392	-0.0729169	-1.13865	0.316629	0.549687	0.387058	-0.480803
IRGC34962	IRGC34962	-0.805089	-0.316724	1.0363	0.851996	1.16097	0.486369	-0.463782	1.28658
IRGC3697	IRGC3697	1.19646	-0.149223	0.183306	-0.422017	1.16097	-0.0876709	-0.215909	1.31653
IRGC39292	IRGC39292	-0.17855	-0.428392	0.721697	0.692744	1.16097	-0.7436	-0.214127	0.0583983
IRGC40673	IRGC40673	0.0924214	-1.21006	0.835214	1.489	-0.105543	0.0169677	2.00237	1.4064
IRGC43322	IRGC43322	-0.175963	0.744116	0.617911	0.533493	0.738801	0.961344	2.65262	NA
IRGC43369	IRGC43369	0.427419	0.0741118	-1.17889	-0.262765	0.316629	-0.0282635	1.79858	NA
IRGC43400	IRGC43400	1.28508	0.185779	0.458988	-0.660894	-0.527715	-0.360583	NA	NA
IRGC43540	IRGC43540	-0.265665	-0.428392	0.423312	-0.183139	-0.105543	0.282678	0.253886	1.91955
IRGC44513	IRGC44513	-1.1951	0.241613	0.449258	-0.342391	-0.949886	0.643151	0.0184507	-0.750403
IRGC44600	IRGC44600	-1.21947	0.464948	-0.818881	0.055738	1.16097	0.180233	1.0966	NA
IRGC4541	IRGC4541	-1.02684	1.52579	0.150872	-0.422017	0.738801	-0.785334	-1.26443	0.657511
IRGC45624	IRGC45624	0.670218	0.0741118	1.11414	0.692744	-0.527715	0.833164	-0.83781	1.73396
IRGC46202	IRGC46202	NA	NA	NA	NA	NA	NA	NA	NA
IRGC46531	IRGC46531	0.527653	-0.428392	0.666561	0.453867	-0.105543	1.11021	-0.521902	0.807289
IRGC46768	IRGC46768	-1.00324	0.911618	-0.666445	-0.899771	0.316629	-0.270237	-1.29417	2.09325
IRGC47383	IRGC47383	-0.0751185	0.129945	-1.1497	-0.0238877	0.316629	-0.657387	-0.272661	-1.13983
IRGC4887	IRGC4887	0.0869191	0.185779	-1.48701	0.851996	-0.105543	-0.945061	0.581689	-2.03849
IRGC49746	IRGC49746	-0.637305	-0.875061	-0.708608	1.01125	0.738801	-0.462661	-1.75462	1.90748
IRGC49885	IRGC49885	NA	NA	NA	NA	NA	NA	NA	NA
IRGC51064	IRGC51064	0.415235	0.967451	0.423312	-0.660894	-0.105543	0.466517	2.29721	NA
IRGC51400	IRGC51400	-0.408367	1.02328	0.283849	0.533493	0.316629	0.324704	0.411892	1.77871
IRGC53437	IRGC53437	-0.336615	-0.0375557	0.173576	-0.581268	-0.527715	-0.337425	-0.853988	-1.97858
IRGC5418	IRGC5418	-0.502571	-0.70756	0.0341128	-0.103514	-0.105543	-1.04744	1.52683	-0.990048
IRGC5423	IRGC5423	1.05031	-0.0375557	0.390878	0.374241	-0.949886	0.380255	0.93932	-0.301069
IRGC56036	IRGC56036	-0.207613	1.35829	0.546558	0.851996	0.738801	-0.395699	0.324329	-0.271113
IRGC58278	IRGC58278	0.0702748	0.0741118	-0.877261	-0.820146	-0.949886	0.277412	0.779145	0.700309
IRGC59849	IRGC59849	-0.610271	0.79995	-1.01348	-0.501642	-0.527715	-0.268371	-0.954249	-0.480803
IRGC6087	IRGC6087	-0.385734	-0.763394	1.04927	-0.103514	1.16097	-0.0234036	-0.800247	0.717422
IRGC61953	IRGC61953	0.3066	0.855784	-0.293463	-0.899771	0.316629	-0.710884	0.330608	-0.780359
IRGC6208	IRGC6208	-0.250184	-1.04256	0.0924926	0.85255	2.00532	0.23908	-2.20369	1.32956
IRGC6264	IRGC6264	-0.0192897	-0.149223	-0.264273	0.135364	-0.949886	-0.828534	-0.866801	-1.07992
IRGC6274	IRGC6274	0.274742	-0.149223	0.0341128	0.851996	0.316629	-0.806716	-0.391859	-0.750403
IRGC6307	IRGC6307	1.17942	0.297447	-0.387519	0.533493	-0.527715	-0.282149	0.183365	-0.181247
IRGC6331	IRGC6331	-0.0698208	0.855784	-0.410223	0.692744	1.58314	-0.04014	-0.464994	0.0583983
IRGC63544	IRGC63544	-0.718415	-0.651727	0.287092	-0.581268	-0.949886	-0.143059	0.496037	-1.02
IRGC63726	IRGC63726	1.00567	-1.21006	0.374662	1.40938	-1.37206	-0.390197	0.765961	-0.36098
IRGC6588	IRGC6588	0.405582	-0.316724	-0.28049	-0.74052	1.16097	-0.433824	-0.0158296	0.0583983
IRGC6590	IRGC6590	0.00725129	-0.0933894	0.248172	1.01125	0.738801	1.05823	-0.418154	0.0284427
IRGC66640	IRGC66640	0.813368	0.185779	-0.439412	1.32975	0.316629	-0.271647	NA	NA
IRGC66792	IRGC66792	0.215795	0.297447	-0.21238	0.294615	-0.105543	-0.379124	-0.732922	-0.960093
IRGC67019	IRGC67019	-0.631196	-0.205057	0.00167958	-0.262765	0.316629	0.583759	1.21205	-0.36098
IRGC67034	IRGC67034	0.0268922	-1.7684	-0.179947	1.1705	-0.949886	-0.309623	0.792568	0.178221
IRGC67096	IRGC67096	-0.522163	-0.479467	0.608181	-0.183139	-0.527715	0.649965	-0.220605	1.10684
IRGC67429	IRGC67429	0.442401	0.129945	-0.00156375	0.21499	-0.527715	0.534219	0.122288	-0.0614241
IRGC68159	IRGC68159	-0.686184	0.855784	0.326012	0.931622	-0.949886	-0.800857	0.0566833	-2.60765
IRGC71494	IRGC71494	0.181688	0.0741118	-0.225353	-0.501642	0.738801	0.258684	NA	NA
IRGC71524	IRGC71524	-0.0699984	0.576615	1.12711	-0.700152	-0.527715	1.39838	NA	NA
IRGC72479	IRGC72479	-0.501152	-0.149223	0.604938	-0.103514	-0.527715	-0.577694	0.923372	-1.19974
IRGC73118	IRGC73118	0.189034	-0.260891	0.118439	0.374241	-0.949886	0.0180111	-0.264406	-0.36098
IRGC73124	IRGC73124	-0.102902	1.13495	0.280605	-0.820146	-0.105543	-0.269122	-1.07683	0.357954
IRGC74719	IRGC74719	-0.189289	0.129945	0.345472	-0.103514	-0.105543	-0.699823	0.497355	-1.85876
IRGC74777	IRGC74777	-0.341451	0.185779	0.99738	-0.820146	-1.37206	-0.672757	-0.174184	0.357954
IRGC752	IRGC752	-0.325469	1.7923	0.0989793	-0.74052	0.316629	-0.39926	-0.0442924	0.178221
IRGC77530	IRGC77530	0.596955	0.018278	-1.25673	0.851996	-0.105543	0.483764	3.39693	NA
IRGC78253	IRGC78253	0.582041	0.241613	0.257902	0.374241	-0.105543	1.42495	NA	NA
IRGC78257	IRGC78257	0.513537	0.688283	-0.432926	-0.581268	0.738801	-0.199369	NA	NA
IRGC78267	IRGC78267	0.547243	0.018278	0.287092	1.32975	0.316629	0.319134	3.2368	NA
IRGC7919	IRGC7919	-1.20197	0.409114	0.543315	-0.0238877	1.16097	-0.824825	-1.09434	0.0583983
IRGC8195	IRGC8195	-0.216133	0.911618	0.452502	-0.74052	-0.105543	-0.492956	0.0782707	-0.900181
IRGC8227	IRGC8227	0.441006	0.576615	0.770347	2.04638	-0.105543	-0.00238767	-1.25299	-0.540714
IRGC8228	IRGC8228	-0.958264	1.24662	1.38658	-1.2979	-0.105543	-0.402477	-0.509316	-1.64907
IRGC8231	IRGC8231	0.115019	0.855784	0.809267	0.851996	0.738801	-0.408635	-0.736016	-1.64907
IRGC8234	IRGC8234	0.134458	0.0741118	0.261145	0.21499	0.316629	0.44785	1.68761	0.627555
IRGC8238	IRGC8238	0.234021	0.0741118	-0.0502136	0.692744	-0.105543	-0.0972117	-0.456606	1.31653
IRGC8242	IRGC8242	-0.439435	-0.316724	-0.575632	0.533493	1.16097	0.346918	-0.248782	-0.540714
IRGC8245	IRGC8245	-0.429865	-0.144464	-0.0112937	-0.422017	0.738801	-0.610968	-0.237908	-1.37947
IRGC8260	IRGC8260	-0.891937	0.576615	-0.792935	1.01125	1.16097	-0.204486	3.12692	NA
IRGC8267	IRGC8267	1.11486	0.297447	-1.16916	-0.74052	-0.105543	-0.340086	-0.16087	-0.450847
IRGC8268	IRGC8268	-0.134655	0.79995	0.121683	-0.820146	-0.105543	0.10334	0.419737	-0.750403
IRGC8341	IRGC8341	0.304501	-1.37756	0.510881	2.44451	1.58314	-0.301576	1.02703	NA
IRGC8896	IRGC8896	0.229254	0.35328	-0.264273	-0.501642	-0.527715	-0.227124	NA	NA
IRGC8952	IRGC8952	-0.428827	-0.484225	0.569261	0.931622	0.316629	-0.773	-1.77441	NA
IRGC9069	IRGC9069	-0.0798792	-0.428392	0.257902	0.294615	-0.527715	0.0224408	0.195709	-0.540714
IRGC9175	IRGC9175	0.90162	-0.484225	-0.00156375	-0.183139	-0.527715	0.359441	-0.134407	-0.00151291
IRGC9177	IRGC9177	0.462946	0.79995	0.83197	-0.422017	0.316629	-0.151518	-0.125063	0.897156
IRGC9179	IRGC9179	0.878105	-0.763394	0.540071	-0.501642	0.316629	-0.235704	-0.653162	-0.301069
IRGC9790	IRGC9790	0.102969	0.241613	0.102223	-0.820146	-0.527715	-0.507213	NA	NA
IRGC9804	IRGC9804	0.714005	-0.372558	0.183306	1.01125	-0.105543	0.0740718	-1.65006	NA
IRIS66_333787	IRIS66-333787	0.616283	0.018278	0.442772	-0.660894	-0.527715	1.09424	0.370141	0.700309
IRTP1231	IRTP1231	1.50395	0.185779	-0.00480707	0.533493	-0.105543	0.549023	0.860311	-0.990048
IRTP13772	IRTP13772	0.0951459	-0.839242	-0.413466	-0.581268	0.316629	0.0372965	0.272755	1.91351
IRTP201	IRTP201	0.296744	-0.651727	0.348715	0.374241	-0.949886	0.113113	-0.50366	0.897156
IRTP24986	IRTP24986	0.272604	1.69329	0.248172	-0.262765	-0.105543	0.41215	1.66408	0.747377
IRTP9542	IRTP9542	-0.0990614	-0.0933894	-0.12481	0.21499	-0.105543	0.32807	-0.85117	-0.00151291
IRGC66970	IRGC66970	0.117225	-0.577282	-0.24157	0.108822	0.879524	0.774895	-0.422178	0.337984
S.Ulan1	IRGC122451	-0.261383	0.129945	-0.281571	-0.209681	-0.527715	-0.391549	-0.111203	-0.321039

## Sheet: G
Datasheet G. Raw trait data Japonica population wet conditions.
Plot Nr	Entry	IRGC_ID_DNA_Source	Accession	Replicate Nr	Block Nr	WUE	LOP	TNR	SSC	TGW	DTF	Flowering Success	Filled Grain Nr
109	e1	IRGC 14917	280	1	11	NA	681	2	41.514	12.5744	95	0	NA
65	e100	IRGC 3849	KINASTANO	1	7	-27.8	527	2	13.6931	16.0355	92	1	37
73	e105	IRGC 14957	LAC23	1	8	-29.5	555	2	27.6366	26.2406	77	1	366
219	e107	IRGC 44076	LASAT PUTIH	1	22	-28.5	612	3	45.3998	20.8622	108	1	54
194	e111	IRGC 117269	Li-Jiang-Xin-Tuan-Hei-Gu	1	20	-28.3	681	6	6.7589	17.6427	63	1	271
18	e116	IRGC 77142	M 202	1	2	-29.2	573	8	49.9758	22.1225	65	0	NA
74	e119	IRGC 8182	MALAGKIT PIRURUTONG	1	8	-29.4	605	3	NA	20.3404	98	1	148
153	e122	IRGC 8191	MANSAKU	1	16	-28.3	650	4	16.1211	21.6531	65	1	337
195	e123	IRGC 25897	MIMIDAM	1	20	-28.8	626	3	13.9218	29.449	85	1	130
215	e125	IRGC 12048	MOROBEREKAN	1	22	-28.2	551	2	10.5108	20.9529	98	1	273
51	e128	IRGC 6298	N 12	1	6	-29.4	570	11	18.2474	18.7479	85	1	462
117	e13	IRGC 42469	ARC 13829	1	12	-29.7	520	16	38.5172	15.8811	79	1	445
85	e130	IRGC 8269	Nabeshi	1	9	-29.2	628	16	11.2525	19.3095	63	1	138
169	e131	IRGC 40748	NEP HOA VANG	1	17	-28.9	633	3	40.5226	29.107	108	1	13
93	e132	IRGC 12731	NIPPON-BARE	1	10	-29.3	605	3	6.87456	20.6366	57	1	132
86	e135	IRGC 38698	NPE844	1	9	-28	527	9	15.3715	22.5904	68	1	358
12	e136	IRGC 8257	OIRAN	1	2	-29.8	625	4	35.179	19.3606	74	1	127
45	e137	IRGC 55418	ONOY	1	5	-28	629	2	5.0451	34.8611	87	1	203
186	e139	IRGC 9147	PADI BOENAR	1	19	-28.9	681	4	NA	23.1067	108	0	NA
180	e14	IRGC 12331	ARC 7229	1	18	-29.5	725	8	62.7148	15.8656	87	1	144
206	e140	IRGC 8261	PADI KASALLE	1	21	-29.1	660	7	65.5261	18.8632	102	1	125
115	e142	IRGC 4020	Palawan	1	12	-28.6	521	5	77.716	18.4934	98	1	120
165	e143	IRGC 35834	Pandan Wangi	1	17	-28.9	785	6	28.9191	20.525	123	1	30
14	e144	IRGC 5999	PANKHARI 203	1	2	-30.4	633	11	16.4589	17.1428	79	1	337
131	e147	IRGC 54333	PARE TORO	1	14	-29.3	590	8	NA	17.5823	92	0	NA
199	e150	IRGC 8266	PEH-PI-NUO	1	20	-28.8	700	4	NA	12.8111	68	1	235
104	e156	IRGC 71589	PULUT BERJANGUT	1	11	-28.9	623	4	16.8581	NA	NA	0	NA
171	e158	IRGC 71598	PURAK SIRIBA	1	18	-28	725	2	32.7018	23.2949	106	1	52
149	e160	IRGC 410	RIKUTO NORIN MOCHI 20	1	15	-29.4	637	3	25.8187	21.9532	71	1	168
101	e161	IRGC 15092	RT1031-69	1	11	-28.1	673	3	82.9036	22.6134	91	1	55
76	e169	IRGC 61467	SAO	1	8	-28.8	654	5	NA	18.3802	85	0	NA
92	e17	IRGC 328	AZUCENA	1	10	-29.1	587	7	26.4373	25.3277	95	1	84
160	e170	IRGC 1667	SD120 SELN (CI 12320)	1	16	-29.2	649	3	NA	26.0682	89	0	NA
20	e173	IRGC 10430	Shinchiku-iku 103	1	2	-29.4	649	10	8.81897	23.4451	71	1	624
170	e179	IRGC 53931	SONA CHUR	1	17	-30.1	749	13	58.6565	10.7956	75	1	953
95	e184	IRGC 65293	TAICHUNG 163	1	10	-28.6	571	5	68.8907	20.6137	68	1	208
176	e185	IRGC 117279	Tainung 67	1	18	-29.6	602	3	67.1866	13.6444	85	1	110
190	e186	IRGC 42576	TAIPEI 309	1	19	-29.3	572	5	43.7649	17.5909	89	1	83
210	e188	IRGC 73126	TAK SIAH	1	21	-29.9	692	13	NA	18.8572	68	1	256
97	e19	IRGC 27798	BASMATI 1	1	10	-29.4	671	12	41.4816	17.6806	85	1	375
207	e192	IRGC 32368	TCHAMPA_Admx	1	21	-29.3	650	8	30.7582	17.4645	71	1	529
214	e194	IRGC 59930	TIE SI WU	1	22	-29.6	626	14	43.3851	26.8244	63	1	197
201	e195	IRGC 59932	TIE WANG DA DAO	1	21	-29	686	5	51.3251	26.9197	63	1	131
110	e199	IRGC 14779	WARABEHATOMOCHI	1	11	-29	361	5	14.7039	23.0629	68	1	262
216	e2	IRGC 15100	63-104	1	22	-28.3	697	10	NA	19.7183	85	0	NA
144	e20	IRGC 27819	BASMATI 334	1	15	-29.1	700	5	57.7517	20.1205	82	1	459
27	e202	IRGC 33888	YELAIK MEEDON	1	3	-29.5	608	8	25.9053	NA	NA	0	NA
163	e22	IRGC 38994	Bico Branco	1	17	-28.1	644	7	NA	23.8361	85	0	NA
174	e23	IRGC 67428	BINABAE(GLUT.)	1	18	-28.8	668	2	NA	13.1603	95	0	NA
60	e25	IRGC 26872	Binulawan	1	6	-28.8	512	3	17.4582	19.6525	92	1	243
166	e27	IRGC 50448	Canela de Ferro	1	17	-29.6	485	7	41.5896	10.525	98	0	NA
103	e28	IRGC 1724	CAROLINA GOLD SELN (CI 12033)	1	11	-28.8	683	7	NA	23.7257	91	0	NA
151	e3	IRGC 60162	81 A 32	1	16	-28.3	600	4	6.96958	28.0208	63	1	162
91	e30	IRGC 27869	Chahora 144	1	10	-29.3	583	10	51.9598	21.3863	77	1	600
213	e34	IRGC 1427	CHUNG YI	1	22	-28.9	719	3	8.80021	22.8707	63	1	266
167	e35	IRGC 43372	CICIH BETON	1	17	-28.6	698	8	57.972	15.5461	108	1	75
119	e39	IRGC 10658	CUBA 65	1	12	NA	590	8	34.1941	21.0842	95	1	205
129	e4	IRGC 177	Aday Sel	1	13	-30	659	8	73.3673	18.1683	75	1	128
1	e40	IRGC 117282	Cypress	1	1	-28.8	551	3	7.67631	18.0847	73	1	180
48	e42	IRGC 4860	DAN-YAN-NUO	1	5	-28.3	612	4	NA	17.1193	79	1	223
21	e43	IRGC 8244	DAVAO	1	3	-29.6	659	6	31.2488	18.8472	95	1	38
88	e46	IRGC 67431	DINOLORES	1	9	-28.3	585	2	NA	19.9858	85	0	NA
6	e47	IRGC 74606	DINUNGGIT(K. PUTI)	1	1	-28.3	630	8	NA	20.5734	87	0	NA
118	e48	IRGC 117265	Dom Sufid	1	12	-29.4	578	7	49.2496	20.7232	75	1	298
177	e49	IRGC 12881	DOM-ZARD	1	18	-28.7	631	8	62.0747	23.4676	82	1	168
148	e52	IRGC 32390	FARANGEY	1	15	-29.6	693	10	81.5168	26.4349	68	1	334
184	e53	IRGC 39261	FIROOZ	1	19	-29.3	680	8	20.1856	20.4494	82	1	384
198	e55	IRGC 14413	FORTUNA	1	20	-28.9	618	3	56.2897	15.0532	106	0	NA
9	e60	IRGC 43394	GOGO LEMPUK	1	1	-28.6	626	2	9.12879	30.7545	79	1	141
34	e61	IRGC 12894	Gompa 2	1	4	-29.5	571	6	8.37028	18.0305	71	1	274
78	e65	IRGC 27129	GUNDIL KUNING	1	8	-28.7	715	7	23.127	22.4367	108	1	176
29	e67	IRGC 5508	HSINCHU 51	1	3	-29	631	4	48.257	23.0365	82	1	94
32	e68	IRGC 59673	HU SHAN NUO	1	4	-29.2	571	2	NA	18.5708	71	1	212
8	e7	IRGC 40252	AICHI ASAHI	1	1	-29.4	684	15	9.96387	19.8463	65	1	182
52	e70	IRGC 44455	IMMARANG	1	6	-27.7	578	3	5.75584	22.5238	85	1	168
159	e71	IRGC 33130	INDANE	1	16	-28.5	759	2	47.937	13.4205	71	1	135
4	e72	IRGC 71528	INDUROK	1	1	-28.7	644	8	52.4841	21.7594	77	1	427
196	e76	IRGC 47017	IS49	1	20	-29	780	6	39.2058	19.4056	45	1	189
141	e79	IRGC 9091	JC1	1	15	-29.4	748	6	NA	24.088	68	0	NA
50	e8	IRGC 9389	Amarelo	1	5	-28.7	603	6	17.571	24.4556	43	1	101
41	e80	IRGC 9062	JC111	1	5	-29.3	710	8	28.3311	14.908	73	1	513
218	e83	IRGC 9070	JC149	1	22	-29.7	646	7	30.0879	16.9071	79	1	1059
31	e89	IRGC 8196	Karasukara-Surankasu	1	4	-30	676	4	15.3159	20.0564	63	1	101
205	e98	IRGC 23364	Kinandang patong	1	21	-29	629	3	29.9936	19.0088	87	1	405
277	e1	IRGC 14917	280	2	6	-28.1	503	3	58.1341	12.3492	95	1	19
255	e100	IRGC 3849	KINASTANO	2	4	-28.1	586	3	18.881	12.5479	102	1	45
409	e105	IRGC 14957	LAC23	2	19	-28.9	440	4	31.7745	22.95	73	1	42
400	e107	IRGC 44076	LASAT PUTIH	2	18	-28.6	580	4	NA	17.732	102	0	NA
408	e111	IRGC 117269	Li-Jiang-Xin-Tuan-Hei-Gu	2	19	-28.5	530	6	17.2068	19.966	65	1	36
420	e116	IRGC 77142	M 202	2	20	-29.1	667	5	13.8788	21.6472	68	1	60
270	e119	IRGC 8182	MALAGKIT PIRURUTONG	2	5	-29.8	592	4	42.5139	24.6616	95	0	NA
336	e122	IRGC 8191	MANSAKU	2	12	-27.9	621	2	20.6525	20.1003	65	1	223
426	e123	IRGC 25897	MIMIDAM	2	21	-29.4	595	5	23.0999	28.9725	85	1	171
339	e125	IRGC 12048	MOROBEREKAN	2	12	NA	672	5	27.4674	18.2005	75	1	127
393	e128	IRGC 6298	N 12	2	18	-29.5	580	12	81.2088	18.7309	77	1	383
386	e13	IRGC 42469	ARC 13829	2	17	-29.7	765	16	53.8881	20.0028	85	1	471
410	e130	IRGC 8269	Nabeshi	2	19	-30	532	2	34.8652	19.9812	63	1	124
308	e131	IRGC 40748	NEP HOA VANG	2	9	-28.7	619	7	54.9944	21.6295	108	1	124
278	e132	IRGC 12731	NIPPON-BARE	2	6	-28.5	575	8	21.6294	22.1537	54	1	102
429	e135	IRGC 38698	NPE844	2	21	-28.9	523	7	11.5005	22.5917	68	1	278
224	e136	IRGC 8257	OIRAN	2	1	-29.8	485	4	34.6899	25.721	73	1	125
359	e137	IRGC 55418	ONOY	2	14	-28.1	681	13	22.2032	17.8541	92	1	40
286	e139	IRGC 9147	PADI BOENAR	2	7	-28	493	13	65.6696	18.5761	108	1	78
318	e14	IRGC 12331	ARC 7229	2	10	-29.5	736	15	23.9536	17.7851	85	1	31
369	e140	IRGC 8261	PADI KASALLE	2	15	-29.3	697	15	19.6889	26.9519	106	1	173
439	e142	IRGC 4020	Palawan	2	22	-28	645	5	NA	22.4675	98	0	NA
228	e143	IRGC 35834	Pandan Wangi	2	1	-28.9	591	7	8.32215	9.21231	NA	1	109
269	e144	IRGC 5999	PANKHARI 203	2	5	-30.3	615	22	43.0987	17.0738	82	1	538
284	e147	IRGC 54333	PARE TORO	2	7	-28.9	498	7	40.1428	15.3855	85	1	254
247	e150	IRGC 8266	PEH-PI-NUO	2	3	-29.1	703	4	43.0349	31.8849	65	1	90
309	e156	IRGC 71589	PULUT BERJANGUT	2	9	-28.5	657	6	30.142	2.53222	NA	1	2
389	e158	IRGC 71598	PURAK SIRIBA	2	17	-28.8	509	29	110.893	23.938	102	1	90
418	e160	IRGC 410	RIKUTO NORIN MOCHI 20	2	20	-29.4	588	9	38.8987	21.4522	73	1	404
438	e161	IRGC 15092	RT1031-69	2	22	-28.5	596	2	43.314	28.0391	89	1	389
431	e169	IRGC 61467	SAO	2	22	-29.3	673	3	25.6469	18.9307	79	0	NA
346	e17	IRGC 328	AZUCENA	2	13	-28.5	632	6	21.6496	19.7326	89	1	348
382	e170	IRGC 1667	SD120 SELN (CI 12320)	2	17	-28.5	670	3	28.9329	24.0081	87	1	508
305	e173	IRGC 10430	Shinchiku-iku 103	2	9	-29	546	5	39.6808	21.9895	71	1	313
361	e179	IRGC 53931	SONA CHUR	2	15	-30.4	727	6	60.374	11.3908	79	1	917
325	e184	IRGC 65293	TAICHUNG 163	2	11	-28.7	567	10	38.8229	19.1455	79	1	180
347	e185	IRGC 117279	Tainung 67	2	13	-28.9	702	9	43.2091	11.7482	87	1	211
300	e186	IRGC 42576	TAIPEI 309	2	8	-28.8	537	3	57.4451	16.6663	85	1	291
419	e188	IRGC 73126	TAK SIAH	2	20	-29.8	621	27	7.58996	23.0343	68	1	481
378	e19	IRGC 27798	BASMATI 1	2	16	-29.7	699	29	64.4758	18.7961	77	1	1159
351	e192	IRGC 32368	TCHAMPA_Admx	2	14	-29	693	8	36.2458	19.2411	75	1	679
302	e194	IRGC 59930	TIE SI WU	2	9	-28.9	438	9	20.0401	26.4249	63	1	51
229	e195	IRGC 59932	TIE WANG DA DAO	2	1	-29.1	605	7	30.2854	30.6686	63	1	124
340	e199	IRGC 14779	WARABEHATOMOCHI	2	12	-28.6	636	8	17.4335	24.5696	65	1	213
401	e2	IRGC 15100	63-104	2	19	-28	534	5	NA	26.6473	87	0	NA
329	e20	IRGC 27819	BASMATI 334	2	11	-28.7	500	20	25.57	19.2212	79	1	828
287	e202	IRGC 33888	YELAIK MEEDON	2	7	-29.7	557	7	21.9881	17.0239	NA	1	540
265	e22	IRGC 38994	Bico Branco	2	5	-28.6	614	7	61.6822	24.2242	85	1	222
349	e23	IRGC 67428	BINABAE(GLUT.)	2	13	-28.7	625	7	NA	18.5577	89	0	NA
425	e25	IRGC 26872	Binulawan	2	21	-28.9	545	5	26.5275	16.1978	87	1	34
239	e27	IRGC 50448	Canela de Ferro	2	2	NA	652	5	33.4008	19.457	98	1	40
434	e28	IRGC 1724	CAROLINA GOLD SELN (CI 12033)	2	22	-28.3	719	2	61.6231	23.5905	85	1	354
348	e3	IRGC 60162	81 A 32	2	13	-28.3	694	4	21.0811	26.2285	68	1	216
310	e30	IRGC 27869	Chahora 144	2	9	NA	550	13	14.1706	20.6897	77	1	806
358	e34	IRGC 1427	CHUNG YI	2	14	-29.4	816	3	7.68071	23.3225	65	1	152
243	e35	IRGC 43372	CICIH BETON	2	3	-28.9	621	6	62.2531	22.7394	108	1	48
291	e39	IRGC 10658	CUBA 65	2	8	-28.4	538	7	NA	13.4664	102	0	NA
283	e4	IRGC 177	Aday Sel	2	7	-29.6	648	14	61.6294	10.7959	73	1	1012
391	e40	IRGC 117282	Cypress	2	18	-28.7	482	28	12.8871	19.5283	75	1	214
399	e42	IRGC 4860	DAN-YAN-NUO	2	18	-28.2	581	11	16.6515	19.7662	75	1	592
417	e43	IRGC 8244	DAVAO	2	20	-28.3	596	31	21.5642	17.9179	75	1	155
345	e46	IRGC 67431	DINOLORES	2	13	-28.4	606	3	26.6466	19.4999	85	1	221
298	e47	IRGC 74606	DINUNGGIT(K. PUTI)	2	8	-28.2	563	2	62.6434	23.3627	87	1	146
377	e48	IRGC 117265	Dom Sufid	2	16	-28.8	736	22	20.9944	22.0633	79	1	407
330	e49	IRGC 12881	DOM-ZARD	2	11	-28.7	491	14	52.1297	23.5833	79	1	190
246	e52	IRGC 32390	FARANGEY	2	3	-29.5	678	22	61.9687	20.3699	65	1	726
422	e53	IRGC 39261	FIROOZ	2	21	-29.6	597	5	51.4126	17.9817	75	1	365
403	e55	IRGC 14413	FORTUNA	2	19	NA	490	3	9.37086	23.2698	102	1	60
383	e60	IRGC 43394	GOGO LEMPUK	2	17	-28.9	555	4	36.5483	23.4562	75	1	426
264	e61	IRGC 12894	Gompa 2	2	5	-29.2	603	9	26.7727	20.0795	71	1	233
230	e65	IRGC 27129	GUNDIL KUNING	2	1	-28.6	655	6	42.4805	21.9186	112	1	106
226	e67	IRGC 5508	HSINCHU 51	2	1	-29.2	331	3	44.8925	33.4754	82	1	324
353	e68	IRGC 59673	HU SHAN NUO	2	14	-29.6	697	37	NA	20.208	75	1	544
352	e7	IRGC 40252	AICHI ASAHI	2	14	-29.5	673	3	41.9311	19.5771	63	1	71
285	e70	IRGC 44455	IMMARANG	2	7	-28.2	564	3	21.2943	26.0614	85	1	315
365	e71	IRGC 33130	INDANE	2	15	-28.5	795	7	50.3996	15.5763	68	1	193
413	e72	IRGC 71528	INDUROK	2	20	-29.1	491	3	NA	22.995	82	0	NA
435	e76	IRGC 47017	IS49	2	22	-29.3	648	4	NA	23.0326	57	0	NA
235	e79	IRGC 9091	JC1	2	2	-29.5	650	11	24.8003	17.1482	68	1	435
341	e8	IRGC 9389	Amarelo	2	13	-28.3	621	5	NA	24.1373	52	0	NA
432	e80	IRGC 9062	JC111	2	22	-29.8	644	11	NA	11.2804	73	1	717
294	e83	IRGC 9070	JC149	2	8	-29.6	626	13	15.6965	18.4921	75	1	1082
384	e89	IRGC 8196	Karasukara-Surankasu	2	17	-28.8	601	24	15.0827	18.2637	54	1	180
356	e98	IRGC 23364	Kinandang patong	2	14	-28.5	619	23	19.3897	18.2925	85	1	237
524	e1	IRGC 14917	280	3	9	-28.3	642	4	17.8295	20.1171	95	1	221
447	e100	IRGC 3849	KINASTANO	3	1	-28.1	555	4	NA	18.6209	95	0	NA
653	e105	IRGC 14957	LAC23	3	22	-28.6	684	2	44.1522	21.5274	98	1	405
491	e107	IRGC 44076	LASAT PUTIH	3	6	-28.1	551	3	41.2995	22.3726	71	1	269
442	e111	IRGC 117269	Li-Jiang-Xin-Tuan-Hei-Gu	3	1	-28.8	466	6	18.2694	18.4375	68	1	65
659	e116	IRGC 77142	M 202	3	22	-29.4	857	4	NA	25.7435	63	1	302
492	e119	IRGC 8182	MALAGKIT PIRURUTONG	3	6	-29.4	621	8	NA	17.4812	95	0	NA
510	e122	IRGC 8191	MANSAKU	3	7	-28.7	639	3	13.0784	23.3124	68	1	34
609	e123	IRGC 25897	MIMIDAM	3	17	-29.5	694	3	35.4782	28.2658	85	1	30
472	e125	IRGC 12048	MOROBEREKAN	3	4	-28	599	2	7.81243	15.3671	98	1	40
656	e128	IRGC 6298	N 12	3	22	-29.8	728	6	45.2904	19.1083	79	1	683
643	e13	IRGC 42469	ARC 13829	3	21	-29.8	693	8	41.4114	21.6684	85	1	122
614	e130	IRGC 8269	Nabeshi	3	18	-29.4	693	5	30.3444	22.5924	63	1	114
533	e131	IRGC 40748	NEP HOA VANG	3	10	-28.6	645	10	22.6863	23.2181	108	1	68
482	e132	IRGC 12731	NIPPON-BARE	3	5	-28.8	588	6	13.6449	21.3933	52	1	104
551	e135	IRGC 38698	NPE844	3	12	-28.6	496	10	23.0992	24.6337	73	1	431
646	e136	IRGC 8257	OIRAN	3	21	-29.8	674	6	74.6165	20.7716	71	1	300
476	e137	IRGC 55418	ONOY	3	4	-28.6	587	3	15.7526	24.7605	95	0	NA
540	e139	IRGC 9147	PADI BOENAR	3	10	-28.3	683	4	19.9917	24.2817	108	1	162
606	e14	IRGC 12331	ARC 7229	3	17	-29.9	771	14	26.0011	22.4977	85	1	95
464	e140	IRGC 8261	PADI KASALLE	3	3	-29.2	554	9	31.0073	22.2107	98	1	38
593	e142	IRGC 4020	Palawan	3	16	-28.5	601	8	33.2826	25.6212	95	1	275
658	e143	IRGC 35834	Pandan Wangi	3	22	-29.1	713	8	15.2891	23.2661	112	1	254
480	e144	IRGC 5999	PANKHARI 203	3	4	NA	608	16	35.1932	17.4082	77	1	278
469	e147	IRGC 54333	PARE TORO	3	3	-28.9	718	4	21.598	15.6605	87	1	361
596	e150	IRGC 8266	PEH-PI-NUO	3	16	-28.6	555	4	55.5263	31.5985	63	1	197
554	e156	IRGC 71589	PULUT BERJANGUT	3	12	-28.7	597	8	15.4895	18.5982	123	1	111
636	e158	IRGC 71598	PURAK SIRIBA	3	20	-28.8	829	5	28.5561	25.9344	102	1	91
644	e160	IRGC 410	RIKUTO NORIN MOCHI 20	3	21	-29.8	640	3	21.4078	23.9312	71	1	37
647	e161	IRGC 15092	RT1031-69	3	21	-28.8	707	3	58.7921	44.8883	89	1	64
548	e169	IRGC 61467	SAO	3	11	-29.4	589	3	42.9526	20.4467	82	1	449
477	e17	IRGC 328	AZUCENA	3	4	-28.5	600	1	13.0374	23.4269	89	1	79
467	e170	IRGC 1667	SD120 SELN (CI 12320)	3	3	-28.3	615	7	14.4232	25.4706	87	1	5
589	e173	IRGC 10430	Shinchiku-iku 103	3	15	-28.9	717	5	45.4581	21.145	71	1	659
514	e179	IRGC 53931	SONA CHUR	3	8	-29.6	691	11	25.9277	10.881	73	1	2833
607	e184	IRGC 65293	TAICHUNG 163	3	17	-28.9	550	5	80.7333	19.3352	82	1	263
444	e185	IRGC 117279	Tainung 67	3	1	-29	707	3	66.0199	14.7011	87	1	244
470	e186	IRGC 42576	TAIPEI 309	3	3	-28.3	565	5	52.1279	15.6176	87	1	449
501	e188	IRGC 73126	TAK SIAH	3	7	-29.9	639	22	19.2751	21.1005	68	1	344
626	e19	IRGC 27798	BASMATI 1	3	19	-30.2	657	17	67.3913	18.7705	82	1	740
525	e192	IRGC 32368	TCHAMPA_Admx	3	9	-29.1	851	6	28.5079	15.4268	73	1	759
621	e194	IRGC 59930	TIE SI WU	3	19	-29	684	9	37.522	29.3529	57	1	186
485	e195	IRGC 59932	TIE WANG DA DAO	3	5	-28.3	570	8	49.7995	29.9839	63	1	77
543	e199	IRGC 14779	WARABEHATOMOCHI	3	11	-28.8	737	1	27.4477	26.5062	63	1	214
565	e2	IRGC 15100	63-104	3	13	-28.6	559	6	8.29025	24.2407	82	1	166
536	e20	IRGC 27819	BASMATI 334	3	10	-29	664	12	33.5767	19.3824	82	1	766
559	e202	IRGC 33888	YELAIK MEEDON	3	12	-29.8	606	12	51.5707	25.7531	NA	1	530
452	e22	IRGC 38994	Bico Branco	3	2	-29.3	677	5	50.121	25.4569	87	1	246
590	e23	IRGC 67428	BINABAE(GLUT.)	3	15	-28.6	643	2	64.0062	20.4781	89	1	9
471	e25	IRGC 26872	Binulawan	3	4	-28.7	572	3	8.99963	18.2069	92	1	316
461	e27	IRGC 50448	Canela de Ferro	3	3	-29.3	604	6	NA	6.67458	102	0	NA
494	e28	IRGC 1724	CAROLINA GOLD SELN (CI 12033)	3	6	-28.6	632	3	20.0584	29.0308	85	1	647
572	e3	IRGC 60162	81 A 32	3	14	-28	760	6	7.48809	25.7733	63	1	95
499	e30	IRGC 27869	Chahora 144	3	6	-29	599	9	75.2571	16.5375	75	1	1079
455	e34	IRGC 1427	CHUNG YI	3	2	-28.4	451	8	14.8451	21.7496	52	1	245
627	e35	IRGC 43372	CICIH BETON	3	19	-29	759	4	36.4855	27.2026	106	1	206
507	e39	IRGC 10658	CUBA 65	3	7	NA	656	3	26.0813	21.4818	98	0	NA
660	e4	IRGC 177	Aday Sel	3	22	-29.9	740	8	72.5271	19.1845	77	1	530
629	e40	IRGC 117282	Cypress	3	19	-28.5	651	6	39.8837	20.2615	75	1	88
503	e42	IRGC 4860	DAN-YAN-NUO	3	7	-28.3	552	5	13.8726	22.6413	79	1	247
620	e43	IRGC 8244	DAVAO	3	18	-28.2	668	4	69.2291	20.284	95	1	116
558	e46	IRGC 67431	DINOLORES	3	12	-28.7	502	2	70.0445	20.2122	87	0	NA
602	e47	IRGC 74606	DINUNGGIT(K. PUTI)	3	17	-28.6	641	5	76.9613	22.2107	87	1	205
500	e48	IRGC 117265	Dom Sufid	3	6	-28.7	672	9	23.1596	21.1139	77	1	338
552	e49	IRGC 12881	DOM-ZARD	3	12	-28.9	412	9	88.0153	20.6217	79	1	627
623	e52	IRGC 32390	FARANGEY	3	19	-29.6	555	12	28.5105	22.2173	68	1	411
640	e53	IRGC 39261	FIROOZ	3	20	-29.1	609	7	12.4785	22.519	75	1	307
475	e55	IRGC 14413	FORTUNA	3	4	-28.9	625	2	11.9408	19.6318	98	1	295
481	e60	IRGC 43394	GOGO LEMPUK	3	5	-29.2	708	6	13.0379	23.175	82	1	326
463	e61	IRGC 12894	Gompa 2	3	3	-29.1	696	12	17.2495	20.516	73	1	358
584	e65	IRGC 27129	GUNDIL KUNING	3	15	-28.4	707	8	47.0547	23.3573	108	1	190
515	e67	IRGC 5508	HSINCHU 51	3	8	-28	581	9	67.1113	23.4467	82	1	282
585	e68	IRGC 59673	HU SHAN NUO	3	15	-28.9	688	6	27.3584	19.2306	75	1	365
597	e7	IRGC 40252	AICHI ASAHI	3	16	-29	580	11	11.6553	22.8418	57	1	226
473	e70	IRGC 44455	IMMARANG	3	4	-29.2	608	3	8.04197	25.7411	89	1	122
488	e71	IRGC 33130	INDANE	3	5	-27.9	665	3	7.25643	16.1255	71	1	71
556	e72	IRGC 71528	INDUROK	3	12	-28.5	525	5	51.5049	24.1594	79	1	570
523	e76	IRGC 47017	IS49	3	9	-29.2	888	5	NA	19.6573	45	1	380
633	e79	IRGC 9091	JC1	3	20	-29.7	688	8	26.1924	17.4507	68	1	914
520	e8	IRGC 9389	Amarelo	3	8	-28.2	593	5	NA	26.8663	52	0	NA
649	e80	IRGC 9062	JC111	3	21	-29.6	618	4	69.1862	11.406	79	1	401
530	e83	IRGC 9070	JC149	3	9	-29.2	683	7	29.0803	16.1783	75	1	1280
456	e89	IRGC 8196	Karasukara-Surankasu	3	2	-29.6	727	3	NA	22.5599	57	1	126
634	e98	IRGC 23364	Kinandang patong	3	20	-28.6	621	5	74.6462	17.2789	87	1	230

## Sheet: H
Datasheet H. Scaled trait data Japonica population wet conditions.
ID_VCF_File	IRGC_ID_DNA_Source	WUE			LOP			TNR			SSC			TGW			DTF
		Replicate1	Replicate2	Replicate3	Replicate1	Replicate2	Replicate3	Replicate1	Replicate2	Replicate3	Replicate1	Replicate2	Replicate3	Replicate1	Replicate2	Replicate3	Replicate1	Replicate2	Replicate3
IRGC14917	IRGC 14917	NA	1.50521	1.15078	0.69346	-1.66226	0.177319	-1.09047	-0.860851	-0.631228	0.341109	1.155	-0.818726	-1.83451	-1.88489	-0.147419	0.962504	0.962504	0.962504
IRGC15100	IRGC 15100	1.15078	1.68242	0.619142	0.90521	-1.25199	-0.921134	0.746512	-0.401605	-0.171981	NA	NA	-1.28587	-0.236629	1.3132	0.774909	0.284763	0.420311	0.0814405
IRGC60162	IRGC 60162	1.15078	1.15078	1.68242	-0.378525	0.865507	1.73898	-0.631228	-0.631228	-0.171981	-1.35054	-0.659492	-1.32515	1.62042	1.21953	1.11771	-1.20627	-0.867397	-1.20627
IRGC177	IRGC 177	-1.86184	-1.15299	-1.68463	0.402304	0.256725	1.47429	0.287265	1.66501	0.287265	1.90098	1.32617	1.85983	-0.58332	-2.23232	-0.356024	-0.392978	-0.528526	-0.25743
IRGC40252	IRGC 40252	-0.798561	-0.975774	-0.0897094	0.733163	0.587585	-0.643212	1.89463	-0.860851	0.976136	-1.20391	0.361535	-1.12108	-0.207983	-0.268209	0.462014	-1.07072	-1.20627	-1.61291
IRGC9389	IRGC 9389	0.441929	1.15078	1.32799	-0.338822	-0.100603	-0.471165	-0.171981	-0.401605	-0.401605	-0.831385	NA	NA	0.822994	0.751778	1.36218	-2.56175	-1.95178	-1.95178
IRGC42469	IRGC 42469	-1.3302	-1.3302	-1.50741	-1.43727	1.80515	0.852272	2.12425	2.12425	0.287265	0.194356	0.947074	0.336084	-1.09488	-0.172987	0.19957	-0.121882	0.284763	0.284763
IRGC12331	IRGC 12331	-0.975774	-0.975774	-1.68463	1.27577	1.42135	1.88455	0.287265	1.89463	1.66501	1.37932	-0.518825	-0.418559	-1.09835	-0.669029	0.385048	0.420311	0.284763	0.284763
IRGC328	IRGC 328	-0.266922	0.796355	0.796355	-0.550572	0.0449754	-0.378525	0.0576421	-0.171981	-1.3201	-0.397199	-0.631653	-1.0534	1.01804	-0.233415	0.592886	0.962504	0.555859	0.555859
IRGC27798	IRGC 27798	-0.798561	-1.3302	-2.21626	0.561116	0.931679	0.375835	1.20576	NA	2.35388	0.339522	1.46555	1.60833	-0.692402	-0.442881	-0.448608	0.284763	-0.25743	0.0814405
IRGC27819	IRGC 27819	-0.266922	0.441929	-0.0897094	0.944913	-1.70196	0.468475	-0.401605	3.04275	1.20576	1.13628	-0.439671	-0.0475824	-0.146656	-0.3478	-0.311741	0.0814405	-0.121882	0.0814405
IRGC38994	IRGC 38994	1.50521	0.619142	-0.621348	0.203788	-0.193243	0.640522	0.0576421	0.0576421	-0.401605	NA	1.32875	0.762597	0.684411	0.771227	1.04696	0.284763	0.284763	0.420311
IRGC67428	IRGC 67428	0.264716	0.441929	0.619142	0.521413	-0.0476653	0.190554	-1.09047	0.0576421	-1.09047	NA	NA	1.44256	-1.70347	-0.496211	-0.0666777	0.962504	0.555859	0.555859
IRGC26872	IRGC 26872	0.264716	0.0875035	0.441929	-1.54315	-1.10642	-0.749087	-0.860851	-0.401605	-0.860851	-0.836906	-0.392785	-1.25113	-0.251341	-1.02406	-0.57468	0.759181	0.420311	0.759181
IRGC50448	IRGC 50448	-1.15299	NA	-0.621348	-1.90048	0.309663	-0.325587	0.0576421	-0.401605	-0.171981	0.344813	-0.0561959	NA	-2.2929	-0.295073	-3.15414	1.16583	1.16583	1.43692
IRGC1724	IRGC 1724	0.264716	1.15078	0.619142	0.719929	1.19637	0.0449754	0.0576421	-1.09047	-0.860851	NA	1.32586	-0.709577	0.659731	0.629485	1.84633	0.691407	0.284763	0.284763
IRGC27869	IRGC 27869	-0.621348	NA	-0.0897094	-0.603509	-1.04024	-0.391759	0.746512	1.43538	0.516889	0.852641	-0.997902	1.99352	0.13646	-0.0193443	-0.948078	-0.25743	-0.25743	-0.392978
IRGC1427	IRGC 1427	0.0875035	-0.798561	0.973568	1.19637	2.4801	-2.35045	-0.860851	-0.860851	0.287265	-1.26089	-1.31571	-0.964872	0.468482	0.569547	0.217718	-1.20627	-1.07072	-1.95178
IRGC43372	IRGC 43372	0.619142	0.0875035	-0.0897094	0.918444	-0.100603	1.72574	0.287265	-0.171981	-0.631228	1.14706	1.35671	0.0948634	-1.16982	0.439117	1.43742	1.84357	1.84357	1.70802
IRGC10658	IRGC 10658	NA	0.973568	NA	-0.510869	-1.19906	0.3626	0.287265	0.0576421	-0.860851	-0.017347	NA	-0.414633	0.0688865	-1.635	0.157819	0.962504	1.43692	1.16583
IRGC117282	IRGC 117282	0.264716	0.441929	0.796355	-1.02701	-1.94018	0.296429	-0.860851	NA	-0.171981	-1.31593	-1.06076	0.261275	-0.602006	-0.27912	-0.115129	-0.528526	-0.392978	-0.392978
IRGC4860	IRGC 4860	1.15078	1.32799	1.15078	-0.219712	-0.629978	-1.01377	-0.631228	0.976136	-0.401605	NA	-0.876415	-1.0125	-0.817935	-0.225905	0.41718	-0.121882	-0.392978	-0.121882
IRGC8244	IRGC 8244	-1.15299	1.15078	1.32799	0.402304	-0.431462	0.521413	-0.171981	NA	-0.631228	-0.161578	-0.635837	1.69833	-0.431458	-0.639308	-0.110086	0.962504	-0.392978	0.962504
IRGC67431	IRGC 67431	1.15078	0.973568	0.441929	-0.57704	-0.299118	-1.67549	-1.09047	-0.860851	-1.09047	NA	-0.38695	1.73826	-0.17678	-0.285468	-0.126146	0.284763	0.284763	0.420311
IRGC74606	IRGC 74606	1.15078	1.32799	0.619142	0.0185066	-0.868197	0.164085	0.287265	-1.09047	-0.401605	NA	1.37582	2.07697	-0.0453531	0.57854	0.320863	0.420311	0.420311	0.420311
IRGC117265	IRGC 117265	-0.798561	0.264716	0.441929	-0.669681	1.42135	0.57435	0.0576421	3.50199	0.516889	0.719923	-0.663738	-0.557712	-0.0118396	0.287884	0.075544	-0.392978	-0.121882	-0.25743
IRGC12881	IRGC 12881	0.441929	0.441929	0.0875035	0.031741	-1.82107	-2.86659	0.287265	1.66501	0.516889	1.34797	0.860963	2.61829	0.601987	0.627871	-0.0345616	0.0814405	-0.121882	-0.121882
IRGC32390	IRGC 32390	-1.15299	-0.975774	-1.15299	0.852272	0.653757	-0.974072	0.746512	3.50199	1.20576	2.30006	1.34278	-0.295673	1.26569	-0.0908657	0.322329	-0.867397	-1.07072	-0.867397
IRGC39261	IRGC 39261	-0.621348	-1.15299	-0.266922	0.680226	-0.418228	-0.259415	0.287265	-0.401605	0.0576421	-0.703348	0.825847	-1.08077	-0.0731026	-0.625039	0.389825	0.0814405	-0.392978	-0.392978
IRGC14413	IRGC 14413	0.0875035	NA	0.0875035	-0.140306	-1.83431	-0.0476653	-0.860851	-0.860851	-1.09047	1.06468	-1.23295	-1.1071	-1.28007	0.557759	-0.255977	1.70802	1.43692	1.16583
IRGC43394	IRGC 43394	0.619142	0.0875035	-0.444135	-0.0344309	-0.974072	1.05079	-1.09047	-0.631228	-0.171981	-1.2448	0.0979366	-1.05337	2.23188	0.599451	0.536559	-0.121882	-0.392978	0.0814405
IRGC12894	IRGC 12894	-0.975774	-0.444135	-0.266922	-0.762322	-0.338822	0.891976	-0.171981	0.516889	1.20576	-1.28195	-0.380776	-0.847131	-0.614132	-0.155832	-0.0581849	-0.664075	-0.664075	-0.528526
IRGC27129	IRGC 27129	0.441929	0.619142	0.973568	1.14343	0.349366	1.03755	0.0576421	-0.171981	0.287265	-0.559305	0.388438	0.61244	0.371406	0.255522	0.577333	1.84357	2.11466	1.84357
IRGC5508	IRGC 5508	-0.0897094	-0.444135	1.68242	0.031741	NA	-0.629978	-0.631228	-0.860851	0.516889	0.671318	0.506556	1.59461	0.505579	2.84047	0.597327	0.0814405	0.0814405	0.0814405
IRGC59673	IRGC 59673	-0.444135	-1.15299	0.0875035	-0.762322	0.90521	0.786101	-1.09047	NA	-0.171981	NA	NA	-0.352095	-0.493278	-0.127081	-0.345696	-0.664075	-0.392978	-0.392978
IRGC44455	IRGC 44455	2.21406	1.32799	-0.444135	-0.669681	-0.854962	-0.27265	-0.860851	-0.860851	-0.860851	-1.40998	-0.649054	-1.29802	0.3909	1.18215	1.1105	0.284763	0.284763	0.555859
IRGC33130	IRGC 33130	0.796355	0.796355	1.85963	1.72574	2.20218	0.48171	-1.09047	0.0576421	-0.860851	0.655645	0.776238	-1.33649	-1.64527	-1.16307	-1.04022	-0.664075	-0.867397	-0.664075
IRGC71528	IRGC 71528	0.441929	-0.266922	0.796355	0.203788	-1.82107	-1.3711	0.287265	-0.860851	-0.401605	0.878316	NA	0.830365	0.219928	0.496284	0.756739	-0.25743	0.0814405	-0.121882
IRGC47017	IRGC 47017	-0.0897094	-0.621348	-0.444135	2.00366	0.256725	NA	-0.171981	-0.631228	-0.401605	0.228074	NA	NA	-0.306552	0.504709	-0.250263	-2.4262	-1.61291	-2.4262
IRGC9091	IRGC 9091	-0.798561	-0.975774	-1.3302	1.58016	0.283194	0.786101	-0.171981	0.976136	0.287265	NA	-0.477363	-0.409195	0.740767	-0.811478	-0.743827	-0.867397	-0.867397	-0.867397
IRGC9062	IRGC 9062	-0.621348	-1.50741	-1.15299	1.07726	0.203788	-0.140306	0.287265	0.976136	-0.631228	-0.304462	NA	1.69622	-1.31255	-2.12393	-2.09584	-0.528526	-0.528526	-0.121882
IRGC9070	IRGC 9070	-1.3302	-1.15299	-0.444135	0.230257	-0.0344309	0.719929	0.0576421	1.43538	0.0576421	-0.218427	-0.923177	-0.267769	-0.86541	-0.510883	-1.02843	-0.121882	-0.392978	-0.392978
IRGC8196	IRGC 8196	-1.86184	0.264716	-1.15299	0.627288	-0.36529	1.30224	-0.631228	3.96124	-0.860851	-0.94182	-0.953238	NA	-0.161005	-0.561976	0.398976	-1.20627	-1.81623	-1.61291
IRGC23364	IRGC 23364	-0.0897094	0.796355	0.619142	0.00527223	-0.127072	-0.100603	-0.860851	3.73162	-0.401605	-0.223047	-0.742324	1.9636	-0.395312	-0.555524	-0.782247	0.420311	0.284763	0.420311
IRGC3849	IRGC 3849	2.03685	1.50521	1.50521	-1.34463	-0.563806	-0.974072	-1.09047	-0.860851	-0.631228	-1.02129	-0.767232	NA	-1.06035	-1.84043	-0.482066	0.759181	1.43692	0.962504
IRGC44076	IRGC 44076	0.796355	0.619142	1.50521	-0.219712	-0.643212	-1.02701	-0.860851	-0.631228	-0.860851	0.531399	NA	0.330608	0.019241	-0.680893	0.357073	1.84357	1.43692	-0.664075
IRGC117269	IRGC 117269	1.15078	0.796355	0.264716	0.69346	-1.30493	-2.15193	-0.171981	-0.171981	-0.171981	-1.36086	-0.849218	-0.797182	-0.700875	-0.181206	-0.523107	-1.20627	-1.07072	-0.867397
IRGC77142	IRGC 77142	-0.444135	-0.266922	-0.798561	-0.735853	0.508179	3.02271	0.287265	-0.401605	-0.631228	0.755487	-1.01219	NA	0.301125	0.194828	1.11106	-1.07072	-0.867397	-1.20627
IRGC8182	IRGC 8182	-0.798561	-1.50741	-0.798561	-0.312353	-0.4844	-0.100603	-0.860851	-0.631228	0.287265	NA	0.390076	NA	-0.0974802	0.869052	-0.736988	1.16583	0.962504	0.962504
IRGC8191	IRGC 8191	1.15078	1.85963	0.441929	0.283194	-0.100603	0.137616	-0.631228	-1.09047	-0.860851	-0.902386	-0.680485	-1.05139	0.196133	-0.151174	0.567285	-1.07072	-1.07072	-0.867397
IRGC25897	IRGC 25897	0.264716	-0.798561	-0.975774	-0.0344309	-0.444697	0.865507	-0.860851	-0.401605	-0.860851	-1.01008	-0.560634	0.0455334	1.93987	1.83328	1.67522	0.284763	0.284763	0.284763
IRGC12048	IRGC 12048	1.32799	NA	1.68242	-1.02701	0.57435	-0.391759	-1.09047	-0.401605	-1.09047	-1.17712	-0.346758	-1.30926	0.0395174	-0.576115	-1.20986	1.16583	-0.392978	1.16583
IRGC6298	IRGC 6298	-0.798561	-0.975774	-1.50741	-0.775556	-0.643212	1.31548	0.976136	1.20576	-0.171981	-0.79826	2.28498	0.526043	-0.453669	-0.457483	-0.373068	0.284763	-0.25743	-0.121882
IRGC8269	IRGC 8269	-0.444135	-1.86184	-0.798561	-0.00796215	-1.27846	0.852272	2.12425	-1.09047	-0.401605	-1.1408	0.015516	-0.205869	-0.32806	-0.177812	0.406244	-1.20627	-1.20627	-1.20627
IRGC40748	IRGC 40748	0.0875035	0.441929	0.619142	0.0582097	-0.127072	0.217022	-0.860851	0.0576421	0.746512	0.29256	1.00125	-0.580887	1.86337	0.19087	0.546179	1.84357	1.84357	1.84357
IRGC12731	IRGC 12731	-0.621348	0.796355	0.264716	-0.312353	-0.709384	-0.537337	-0.860851	0.287265	-0.171981	-1.35519	-0.632643	-1.02365	-0.0312213	0.30811	0.138033	-1.61291	-1.81623	-1.95178
IRGC38698	IRGC 38698	1.68242	0.0875035	0.619142	-1.34463	-1.39757	-1.7549	0.516889	0.0576421	0.746512	-0.939095	-1.12866	-0.560667	0.405786	0.406085	0.862816	-0.867397	-0.867397	-0.528526
IRGC8257	IRGC 8257	-1.50741	-1.50741	-1.50741	-0.0476653	-1.90048	0.600819	-0.631228	-0.631228	-0.171981	0.0308829	0.00693351	1.96215	-0.316632	1.10602	-0.00103162	-0.460752	-0.528526	-0.664075
IRGC55418	IRGC 55418	1.68242	1.50521	0.619142	0.00527223	0.69346	-0.550572	-1.09047	1.43538	-0.860851	-1.44478	-0.604547	-0.920432	3.1504	-0.653586	0.891184	0.420311	0.759181	0.962504
IRGC9147	IRGC 9147	0.0875035	1.68242	1.15078	0.69346	-1.7946	0.719929	-0.631228	1.43538	-0.631228	NA	1.52402	-0.712843	0.521263	-0.492102	0.784091	1.84357	1.84357	1.84357
IRGC8261	IRGC 8261	-0.266922	-0.621348	-0.444135	0.415538	0.90521	-0.987306	0.0576421	1.89463	0.516889	1.51699	-0.727671	-0.173408	-0.427873	1.38133	0.320873	1.43692	1.70802	1.16583
IRGC4020	IRGC 4020	0.619142	1.68242	0.796355	-1.42404	0.217022	-0.36529	-0.401605	-0.401605	0.287265	2.11393	NA	-0.0619862	-0.510585	0.378293	1.0837	1.16583	1.16583	0.962504
IRGC35834	IRGC 35834	0.0875035	0.0875035	-0.266922	2.06984	-0.497634	1.11696	-0.171981	0.0576421	0.287265	-0.275667	-1.2843	-0.943128	-0.0561823	-2.58652	0.556929	2.86018	NA	2.11466
IRGC5999	IRGC 5999	-2.57069	-2.39348	NA	0.0582097	-0.180009	-0.27265	0.976136	3.50199	2.12425	-0.885845	0.418712	0.0315766	-0.81268	-0.828121	-0.753323	-0.121882	0.0814405	-0.25743
IRGC54333	IRGC 54333	-0.621348	0.0875035	0.0875035	-0.510869	-1.72843	1.18313	0.287265	0.0576421	-0.631228	NA	0.273963	-0.634181	-0.714392	-1.20574	-1.14423	0.759181	0.284763	0.420311
IRGC8266	IRGC 8266	0.264716	-0.266922	0.619142	0.944913	0.984616	-0.974072	-0.631228	-0.631228	-0.631228	NA	0.415589	1.02729	-1.78156	2.48471	2.42066	-0.867397	-1.07072	-1.20627
IRGC71589	IRGC 71589	0.0875035	0.796355	0.441929	-0.074134	0.375835	-0.418228	-0.631228	-0.171981	0.287265	-0.866295	-0.215781	-0.933314	NA	NA	-0.48716	NA	NA	2.86018
IRGC71598	IRGC 71598	1.68242	0.264716	0.264716	1.27577	-1.58285	2.65215	-1.09047	NA	-0.401605	-0.090424	NA	-0.293444	0.56337	0.707203	1.15375	1.70802	1.43692	1.43692
IRGC410	IRGC 410	-0.798561	-0.798561	-1.50741	0.111147	-0.537337	0.15085	-0.860851	0.516889	-0.860851	-0.427494	0.213037	-0.643495	0.263257	0.151214	0.7057	-0.664075	-0.528526	-0.664075
IRGC15092	IRGC 15092	1.50521	0.796355	0.264716	0.587585	-0.431462	1.03755	-0.860851	-1.09047	-0.860851	2.36797	0.429257	1.18722	0.410938	1.62451	NA	0.691407	0.555859	0.555859
IRGC61467	IRGC 61467	0.264716	-0.621348	-0.798561	0.336132	0.587585	-0.524103	-0.401605	-0.860851	-0.860851	NA	-0.435906	0.411558	-0.535916	-0.412781	-0.0736905	0.284763	-0.121882	0.0814405
IRGC1667	IRGC 1667	-0.444135	0.796355	1.15078	0.26996	0.547882	-0.180009	-0.860851	-0.860851	0.0576421	NA	-0.274989	-0.985532	1.18368	0.722896	1.05001	0.555859	0.420311	0.420311
IRGC10430	IRGC 10430	-0.798561	-0.0897094	0.0875035	0.26996	-1.09318	1.1699	0.746512	-0.401605	-0.401605	-1.25997	0.25134	0.534256	0.596959	0.271391	0.0824985	-0.664075	-0.664075	-0.664075
IRGC53931	IRGC 53931	-2.03905	-2.57069	-1.15299	1.5934	1.30224	0.825804	1.43538	-0.171981	0.976136	1.18058	1.26469	-0.422156	-2.23238	-2.09926	-2.21327	-0.392978	-0.121882	-0.528526
IRGC65293	IRGC 65293	0.619142	0.441929	0.0875035	-0.762322	-0.815259	-1.04024	-0.401605	0.746512	-0.401605	1.68175	0.209328	2.26169	-0.0363372	-0.364729	-0.322298	-0.867397	-0.121882	0.0814405
IRGC117279	IRGC 117279	-1.15299	0.0875035	-0.0897094	-0.352056	0.971382	1.03755	-0.860851	0.516889	-0.860851	1.5983	0.424119	1.54117	-1.59518	-2.01932	-1.35882	0.284763	0.420311	0.420311
IRGC42576	IRGC 42576	-0.621348	0.264716	1.15078	-0.749087	-1.21229	-0.841728	-0.401605	-0.860851	-0.401605	0.451338	1.12126	0.860875	-0.712458	-0.919276	-1.15382	0.555859	0.284763	0.420311
IRGC73126	IRGC 73126	-1.68463	-1.50741	-1.68463	0.839038	-0.100603	0.137616	1.43538	NA	3.50199	NA	-1.32016	-0.747933	-0.429226	0.505087	0.0725337	-0.867397	-0.867397	-0.867397
IRGC32368	IRGC 32368	-0.621348	-0.0897094	-0.266922	0.283194	0.852272	2.9433	0.287265	0.287265	-0.171981	-0.185606	0.083123	-0.295802	-0.740729	-0.343346	-1.19651	-0.664075	-0.392978	-0.528526
IRGC59930	IRGC 59930	-1.15299	0.0875035	-0.0897094	-0.0344309	-2.52249	0.733163	1.66501	0.516889	0.516889	0.432738	-0.710471	0.145619	1.35281	1.26346	1.91836	-1.20627	-1.20627	-1.61291
IRGC59932	IRGC 59932	-0.0897094	-0.266922	1.15078	0.759632	-0.312353	-0.775556	-0.401605	0.0576421	0.287265	0.82156	-0.208759	0.746855	1.37414	2.21265	2.05951	-1.20627	-1.20627	-1.20627
IRGC14779	IRGC 14779	-0.0897094	0.619142	0.264716	NA	0.0979129	1.43459	-0.401605	0.287265	-1.3201	-0.971789	-0.838116	-0.347721	0.511477	0.848489	1.28163	-0.867397	-1.07072	-1.20627
IRGC33888	IRGC 33888	-0.975774	-1.3302	-1.50741	-0.27265	-0.947603	-0.299118	0.287265	0.0576421	1.20576	-0.423252	-0.615078	0.83359	NA	-0.839278	1.1132	NA	NA	NA

## Sheet: I
Datasheet I. LSmeans trait data Japonica population wet conditions.
ID_VCF_File	IRGC_ID_DNA_Source	WUE	LOP	TNR	SSC	TGW	DTF
IRGC10430	IRGC 10430	-0.266922	0.115559	-0.018899	-0.158126	0.31695	-0.664075
IRGC10658	IRGC 10658	0.941936	-0.449108	-0.171981	-0.217129	-0.46943	1.18842
IRGC117265	IRGC 117265	-0.0306385	0.442007	1.35884	-0.167176	0.117196	-0.25743
IRGC117269	IRGC 117269	0.737284	-0.921134	-0.171981	-1.00242	-0.468396	-1.04813
IRGC117279	IRGC 117279	-0.385064	0.552293	-0.401605	1.18786	-1.65777	0.375128
IRGC117282	IRGC 117282	0.501	-0.890254	-0.382221	-0.705137	-0.332085	-0.438161
IRGC12048	IRGC 12048	1.52102	-0.281473	-0.860851	-0.944382	-0.582152	0.646225
IRGC12331	IRGC 12331	-1.21206	1.52723	1.2823	0.147311	-0.460778	0.329945
IRGC12731	IRGC 12731	0.146574	-0.519691	-0.248522	-1.00383	0.138307	-1.79364
IRGC12881	IRGC 12881	0.323787	-1.55197	0.823053	1.60908	0.398432	-0.0541077
IRGC12894	IRGC 12894	-0.562277	-0.0697226	0.516889	-0.836618	-0.276049	-0.618892
IRGC1427	IRGC 1427	0.0875035	0.442007	-0.478146	-1.18049	0.418582	-1.40959
IRGC14413	IRGC 14413	0.103319	-0.674092	-0.937393	-0.425123	-0.326096	1.43692
IRGC14779	IRGC 14779	0.264716	0.821487	-0.478146	-0.719209	0.880534	-1.04813
IRGC14917	IRGC 14917	1.2978	-0.263827	-0.860851	0.225795	-1.28894	0.962504
IRGC14957	IRGC 14957	NA	NA	NA	NA	NA	NA
IRGC15092	IRGC 15092	0.855426	0.397892	-0.937393	1.32815	1.09332	0.601042
IRGC15100	IRGC 15100	1.15078	-0.422639	0.0576421	-1.2916	0.617161	0.262171
IRGC1667	IRGC 1667	0.501	0.212611	-0.554687	-0.631987	0.985528	0.465494
IRGC1724	IRGC 1724	0.678213	0.653757	-0.631228	0.306412	1.04518	0.420311
IRGC177	IRGC 177	-1.56648	0.711106	0.746512	1.69566	-1.05722	-0.392978
IRGC23364	IRGC 23364	0.441929	-0.074134	0.823053	0.332744	-0.577694	0.375128
IRGC25897	IRGC 25897	-0.503206	0.128793	-0.707769	-0.508395	1.81612	0.284763
IRGC26872	IRGC 26872	0.264716	-1.13288	-0.707769	-0.826939	-0.616693	0.646225
IRGC27129	IRGC 27129	0.678213	0.843449	0.0576421	0.147191	0.40142	1.93393
IRGC27798	IRGC 27798	-1.44834	0.622877	1.91401	1.1378	-0.527963	0.0362577
IRGC27819	IRGC 27819	0.0284325	-0.0961913	1.2823	0.216341	-0.268732	0.0136664
IRGC27869	IRGC 27869	-0.339713	-0.678504	0.899595	0.616085	-0.276987	-0.302613
IRGC32368	IRGC 32368	-0.325993	1.35959	0.134183	-0.132761	-0.760193	-0.528526
IRGC32390	IRGC 32390	-1.09392	0.177319	1.81809	1.11572	0.499052	-0.935171
IRGC328	IRGC 328	0.441929	-0.294707	-0.478146	-0.694083	0.459172	0.691407
IRGC33130	IRGC 33130	1.15078	1.46988	-0.631228	0.031797	-1.28285	-0.731849
IRGC33888	IRGC 33888	-1.27113	-0.506457	0.516889	-0.0682466	0.08694	NA
IRGC35834	IRGC 35834	-0.0306385	0.896387	0.0576421	-0.834366	-0.695256	2.4805
IRGC3849	IRGC 3849	1.68242	-0.960837	-0.860851	-0.891394	-1.12762	1.05287
IRGC38698	IRGC 38698	0.796355	-1.49904	0.440348	-0.876141	0.558229	-0.75444
IRGC38994	IRGC 38994	0.501	0.217022	-0.0954402	1.04395	0.834198	0.329945
IRGC39261	IRGC 39261	-0.680419	0.000860772	-0.018899	-0.319423	-0.102772	-0.234839
IRGC4020	IRGC 4020	1.03264	-0.524103	-0.171981	1.02483	0.317137	1.09805
IRGC40252	IRGC 40252	-0.621348	0.225845	0.669971	-0.654483	-0.00472588	-1.29663
IRGC40748	IRGC 40748	0.382858	0.0493868	-0.018899	0.237641	0.866805	1.84357
IRGC410	IRGC 410	-1.03484	-0.0917799	-0.401605	-0.285984	0.37339	-0.618892
IRGC42469	IRGC 42469	-1.38927	0.406715	1.51192	0.492505	-0.3561	0.149215
IRGC42576	IRGC 42576	0.264716	-0.934369	-0.554687	0.811158	-0.92852	0.420311
IRGC43372	IRGC 43372	0.205645	0.847861	-0.171981	0.866211	0.235571	1.79838
IRGC43394	IRGC 43394	0.0875035	0.0140951	-0.631228	-0.733413	1.12263	-0.144473
IRGC44076	IRGC 44076	0.973568	-0.629978	-0.78431	0.429864	-0.101526	0.872138
IRGC44455	IRGC 44455	1.03264	-0.599098	-0.860852	-1.11902	0.894518	0.375128
IRGC47017	IRGC 47017	-0.385064	1.20106	-0.401605	0.231528	-0.0173687	-2.1551
IRGC4860	IRGC 4860	1.20985	-0.621155	-0.018899	-0.946182	-0.208887	-0.212247
IRGC50448	IRGC 50448	-0.871352	-0.638801	-0.171981	0.147174	-1.91404	1.25619
IRGC53931	IRGC 53931	-1.92091	1.24048	0.746512	0.674371	-2.18164	-0.347795
IRGC54333	IRGC 54333	-0.14878	-0.352056	-0.0954402	-0.181835	-1.02146	0.488085
IRGC5508	IRGC 5508	0.382858	-0.425224	-0.325064	0.924163	1.31446	0.0814405
IRGC55418	IRGC 55418	1.26892	0.0493868	-0.171981	-0.98992	1.12933	0.713999
IRGC59673	IRGC 59673	-0.503206	0.309663	-0.497033	-0.357827	-0.322018	-0.483344
IRGC59930	IRGC 59930	-0.385064	-0.607921	0.899595	-0.044038	1.51154	-1.34182
IRGC59932	IRGC 59932	0.264716	-0.109426	-0.018899	0.453219	1.8821	-1.20627
IRGC5999	IRGC 5999	-2.4677	-0.131483	2.20079	-0.145185	-0.798041	-0.0992904
IRGC60162	IRGC 60162	1.32799	0.741986	-0.478146	-1.11173	1.31922	-1.09331
IRGC61467	IRGC 61467	-0.385064	0.133205	-0.707769	-0.0139005	-0.340796	0.0814405
IRGC6298	IRGC 6298	-1.09392	-0.0344309	0.669971	0.670919	-0.428073	-0.0315163
IRGC65293	IRGC 65293	0.382858	-0.872608	-0.018899	1.38426	-0.241121	-0.302613
IRGC67428	IRGC 67428	0.441929	0.221434	-0.707769	1.43682	-0.755453	0.691407
IRGC67431	IRGC 67431	0.855426	-0.850551	-1.01393	0.673927	-0.196131	0.329945
IRGC71528	IRGC 71528	0.323787	-0.996129	-0.325064	0.853202	0.490984	-0.0992904
IRGC71589	IRGC 71589	0.441929	-0.0388424	-0.171981	-0.671797	-0.638354	2.89259
IRGC71598	IRGC 71598	0.737284	0.781689	-0.611844	-0.193073	0.808107	1.52729
IRGC73126	IRGC 73126	-1.62555	0.292017	2.60288	-1.03577	0.0494649	-0.867397
IRGC74606	IRGC 74606	1.03264	-0.228535	-0.401605	1.72467	0.284683	0.420311
IRGC77142	IRGC 77142	-0.503206	0.931679	-0.248522	-0.125487	0.53567	-1.04813
IRGC8182	IRGC 8182	-1.03484	-0.299118	-0.401605	0.392355	0.0115282	1.03028
IRGC8191	IRGC 8191	1.15078	0.106736	-0.860851	-0.878086	0.204081	-1.00294
IRGC8196	IRGC 8196	-0.916703	0.521413	0.823053	-0.944663	-0.108002	-1.54514
IRGC8244	IRGC 8244	0.441929	0.164085	-0.267409	0.300304	-0.393618	0.510676
IRGC8257	IRGC 8257	-1.50741	-0.449108	-0.478146	0.666655	0.262784	-0.551118
IRGC8261	IRGC 8261	-0.444135	0.111147	0.823053	0.205304	0.424776	1.43692
IRGC8266	IRGC 8266	0.205645	0.318486	-0.631228	0.719715	1.04127	-1.04813
IRGC8269	IRGC 8269	-1.03484	-0.144717	0.210724	-0.443719	-0.0332092	-1.20627
IRGC9062	IRGC 9062	-1.09392	0.380246	0.210724	0.694742	-1.84411	-0.392978
IRGC9070	IRGC 9070	-0.975774	0.305251	0.516889	-0.469791	-0.801573	-0.302613
IRGC9091	IRGC 9091	-1.03484	0.883153	0.363807	-0.445006	-0.271512	-0.867397
IRGC9147	IRGC 9147	0.973568	-0.127072	0.0576421	0.403859	0.271084	1.84357
IRGC9389	IRGC 9389	0.973568	-0.30353	-0.325064	-0.827932	0.978985	-2.1551

[truncated: 3 more sheets: J, K, L]
