# Supplementary material for: The influence of genetic architecture on responses to selection under drought in rice
Source: Evol Appl. 2022 Jun 6;15(10):1670–90. doi: 10.1111/eva.13419 (PMC9624088; doi:10.1111/eva.13419)
Supplement: Supplementary file 5 — Table S3 [file EVA-15-1670-s003.xlsx]

## Sheet: Table S3
Table S3. List of candidate genes within 50 kb of SNPs associated with traits.
Datasheet A. Candidate genes in Indica panels.
Datasheet B. Candidate genes in Japonica panels.

## Sheet: A
Datasheet A. Candidate genes in Indica panels.
Trait	Environment	Chr	Locus	Candidate gene	Functional annotation	GO-Molecular function	GO-Biological process	GWAS P value	Significance
TNR	Wet	1	Chr01:15017932	Os01g0366501	Hypothetical gene			7.12e-08	**
				Os01g0366300	GnK2 domain containing receptor -like kinase-1, Response to drought in a tolerant genotype Nagina 22	ATP binding, protein serine/threonine kinase activity	Protein phosphorylation
				Os01g0366400	Hypothetical protein
				Os01g0367100	Chloroplast-localised UDP-glucose epimerase (UGE), Galactolipid biosynthesis for chloroplast membranes	Catalytic activity, NAD(P)-binding domain containing protein
				Os01g0367201	Non-protein coding transcript
				Os01g0367300	Conserved hypothetical protein
				Os01g0367300	Nucleotide-binding, alpha-beta plait domain containing protein	RNA binding, isomaerase activity
				Os01g0367400	Conserved hypothetical protein
				Os01g0367400	Similar to cDNA-clone:001-121-G01, full insert sequence
				Os01g0367450	Non-protein coding transcript
				Os01g0367500	Hypothetical conserved gene
				Os01g0367700	Similar to Cyclin-dependent protein kinase-like protein	ATP binding, cyclin-dependent protein serine/threonine kinase activity, RNA polymerase II CTD heptapeptide repeat kinase activity	Phosphorylation of RNA polymerase II C-terminal domain, positive regulation of transcription elongation from RNA polymerase II promoter, protein phosphorylation
TGW	Wet	2	Chr02:7617700	Os02g0233333	Similar to predicted protein			6.66e-70	**
				Os02g0233566	Conserved hypothetical protein
				Os02g0234051	EF-hand-like domain domain containing protein	Calcium ion binding
				Os02g0234200	NHL domain-containing protein. Determination of panicle architecture, grain shape and grain weight
				Os02g0234300	U-Box E3 ubiquitin ligase, Diurnal rhythm regulation, Abiotic stress response	Unbiquitin-protein transferase activity	Protein ubiquitination/Catalytic activity
				Os02g0234400	Hypothetical protein
				Os02g0234450	Hypothetical conserved gene
				Os02g0234500	NAD(P)-binding domain containing protein	Unfolded protein binding	NADH dehydrogenase complex assembly
				Os02g0234500	Similar to UOS1	Unfolded protein binding	NADH dehydrogenase complex assembly
				Os02g0234500	Similar to predicted protein
				Os02g0234750	Hypothetical gene
				Os02g0234800	Similar to U2 small nuclear ribonucleoprotein A' (U2 snRNP-A')	U2 snRNA binding	mRNA splicing, via spliceosome, response to cold
				Os02g0234700	Conserved hypothetical protein
				Os02g0235000	Similar to Actin-related protein 2/3 complex subunit 3	Arp2/3 complex-mediated actin nucleation
				Os02g0235050	Non-protein coding transcript
				Os02g0235101	Hypothetical protein
	Dry	7	Chr07:21846044	Os07g0548900	Hypothetical conserved gene			6.01e-07	*
				Os07g0549100	Conserved hypotherical protein
				Os07g0549150	Hypothetical gene
				Os07g0549200	Pentatricopeptide repeat domain containing protein
				Os07g0549800	Similar to RGP-3 (Fragment)	RNA binding
				Os07g0549900	Similar to Histone H4	DNA binding, protein heterodimerization activity
				Os07g0550500	Hypothetical conserved gene
				Os07g0550600	Transferase family protein	Transferase activity, transferring acyl groups other than amino-acyl groups
				Os07g0550750	Hypothetical protein
				Os07g0550900	S-Domain receptor like Kinase-40, Response to drought stress in tolerant genotypes, Response to Rice Stripe Virus and B. glumae	ATP binding, protein serine/threonine kinase activity	Protein phosphorylation, Recognition of pollen
				Os07g0551100	Hypothetical protein
				Os07g0551300	S-Domain receptor like kinase-6, Response to drought and subemergence, Response to Xanthomonas oryzae pv. Oryzae in resistant genotypes	ATP binding, protein serine/threonine kinase activity	Protein phosphorylation, Recognition of pollen
				Os07g0551400	Rossmann-like alpha/beta/alpha sandwich fold domain containing protein, Similar to USP family protein
				Os07g0551501	Hypothetical protein
SSC	Wet	6	Chr06:1645106	Os06g0130000	AAA-type ATPase, Plant spastin, Defense response, Keaf senescence, Similar to Tobacco mosaic virus helicase domain-binding protein	ATPase activity, ATP binding, mcirotubule-severing ATP ase activity	Cytoplasmic microtubule organization	8.64e-07	**
				Os06g0130100	Receptor-like kinase (RLK), Drought and salt stress tolerance, Oryza sativa stress-induced protein kinase gene 1, Drought and salt stress tolerance, Receptor like kinase (RLK), Similar to Stress	ATP binding, protein serine kinase activity, protein threonine kinase activity, transmembrane receptor protein serine/threonine kinase activity	Positive regulation of response to salt stress, positive regulation of response to water deprivation, regulation of stomatal complex development
				Os06g0130200	Cell cycle regulated microtubule associated protein domain containing protein	Microtubule binding, Protein kinase activator activity	Mitotic spindle assembly, Regulation of mitotic spindle organization
				Os06g0130400	ACC synthase, Protein homologous to aminotransferase, Ethylene biosynthesis, Control of starch grain size in rice endosperm	Catalytic activity, Pyridoxal phosphate binding	Biosynthetic process
				Os06g0130500	Similar to Cyclophilin-like protein PPIL3b	Peptidyl-prolyl cis-trans isomerase activity	Protein folding, Protein peptidyl-prolyl isomerization
				Os06g0130600	GAGA binding-like family protein	DNA binding transcription factor activity, sequence-specific DNA binding	Regulation of transcription, DNA-templated, Response to ethylene
				Os06g0130800	Winged helix repressor DNA-binding domain containing protein	Double stranded DNA binding, nucleosomal DNA binding	Chromosome condensation, Negative regulation of chromatin silencing, Negative regulation of DNA recombination, Nucleosome assembly and Nucleosome pisitioning
				Os06g0130900	Similar to Histone H3 (Fragment)	DNA binding, Protein heterodimerization activity	Transcription regulation, DNA repair, DNA replication and chromosomal stability
				Os06g0131001	Conserved hypotherical protein
				Os06g0131100	Similar to guanine nucleotide-binding protein beta subunit-like protein 1.
				Os06g0131100	WD40/YVTN repeat-like protein contaning protein.
				Os06g0131300	Arginine decarboxylase, Chilling stress response	Arginine decarboxylase activity	Arginine catabolic process, Putrescine biosynthetic process from arginine, Spermidine biosynethetic process, Response to cold
				Os06g0131350	Hypothetical gene
				Os06g0131500	Glycoside hydrolase, family 17 protein, Similar to glucan endo-1,3-beta-glucosidase 7	Hydrolase activty, hydrolyzing O-glycosyl compunds	Carbohydrate metabolic process
LRO	Dry	9	Chr09:15043804	Os09g0417800	WRKY transcription factor, Transcriptional repressor, Pathogen defense, Splicing variant of OsWRKY62, Pathogen defense	ATP bidning, DNA-binding transcription factor activity, sequence-specific DNA binding	Defense response, Negative regulation of defense response to bacterium, Response to bacterium, to chitin, to fungus, to salicylic acid	2.85e-07	*
				Os09g0418000	Similar to CBL-interacting protein kinase 16, Serine/threonine protein kinase domain containing protein	ATP binding, protein serine kinase activity, protein threonine kinase activity	Signal transduction
				Os09g0418250	Hypothetical conserved gene
				Os09g0418375	Hypothetical protein
				Os09g0418500	Similar to CBL-interacting protein kinase 14	ATP binding, protein serine kinase activity, protein threonine kinase activity	Signal transduction
				Os09g0418800	Hypothetical gene
				Os09g0418700	Similar to R111
				Os09g0419100	Hypothetical protein, Non-protein coding transcript
				Os09g0419200	NAD(P)-binding domain containing protein, Similar to Cinnamoyl-CoA reductase	Oxidoreductase activity, acting on the CH-OH group of donors, NAD or NADP as acceptor
				Os09g0419500	Similar to ubiquitin-protein ligase/zinc ion binding protein, Zinc finger, C6HC-type domain containing protein	Metal ion binding, Ubiquitin conjugating enzyme binding, Ubiquitin protein ligase activity	Positive regulation of proteasomal ubiquitin-dependent protein catabolic process, protein polyubiquitination, ubiquitin-dependent protein catabolic process
				Os09g0419600	Zinc finger, RING-type domain containing protein	Metal ion binding, Ubiquitin conjugating enzyme binding, Ubiquitin protein ligase activity	Positive regulation of proteasomal ubiquitin-dependent protein catabolic process, protein polyubiquitination, ubiquitin-dependent protein catabolic process
** Significance with P value below Bonferroni threshold in Indica P = 1.178953E-07
* Significance with P value below SimpleM threshold in Indica P = 1.2879E-06

## Sheet: B
Datasheet B. Candidate genes in Japonica panels.
Trait	Environment	Chr	Locus	Candidate gene	Functional annotation	GO-Molecular function	GO-Biological process	GWAS P value	Significance
TNR	Wet	3	Chr03:22820285	Os03g0606600	Hypothetical conserved gene			9.26e-08	**
				Os03g0607100	Hypothetcal conserved gene
				Os03g0607200	Gibberellin regulated protein family protein	Response to heat, salicylic acid, gibberelic acid mediated signaling pathway	Thermotolerance, may inhibit flowering and inflorescence
				Os03g0607400	Similar to Metal transporter Nramp6	Metal ion transmembrane transporter activity	Metal ion transmembrane transporter activity
				Os03g0607500	Similar to Seed maturation protein PM23
				Os03g0607600	Similar to Cyclin-A3-1	Cyclin-dependent protein serine.threonine kinase regulator activity	Cell division, Mitotic cell cycle phase transition, Regulation of cyclin-dependent protein serine.threonine kinase activity
				Os03g0607700	Zinc fnger, C2H2-like domain containing protein
				Os03g0607800	Conserved hypotherical protein
				Os03g0608000	Hypothetical protein
DTF	Wet	3	Chr03:1292315	Os03g0122200	Similar to 50S ribosomal protein L11	Large ribosomal subunit rRNA binding, Structural constituent of ribosome	Translation	6.62e-09	**
				Os03g0122300	Flavanone 3-hydroxylase, Positive regulation of flavonoid biosynthesis, Resistance to brown planthopper (BHP), Similar to Oxidoreductase, 2)G-Fe oxygenase family protein, expressed	Dioxygenase activity, Metal ion binding
				Os03g0122500	Long noncoding RNA (lncRNA), Shortening of maturity duration with no yield penalty
				Os03g0122600	Transcription fqctor, MADS-box domain containing protein	DNA binding transcription factor activitym RNA polymerase II-specific
				Os03g0122600	MIKC-type MADS-box protein, Flowering activitator, Short-day/long-day promotion of flowering	DNA-binding transcription factor activity, RNA polymerase II-specific, protein dimerization activity, RNA polymerase II cis-regulatory region sequence-specific DNA binding	Cell differentiation, flower devlopment, positive regulation of transcription by RNA polymerase II, regulation of transcription by RNA polymerase II
				Os03g0123100	SUMO conjugating enzyme	ATP binding, SUMO conjugating enzyme activity	Protein sumolyation
				Os03g0122850	Similar to Ubiquitin conjugating enzyme
				Os03g0123200	Nucleotide-binding, alpha-beta plait domain containing protein	RNA binding
				Os03g0123300	Activator of the anaphase promoting complex.cyclosome (APC/C) complex, Regulation of cell cycle, Regulation of postembryonic shoot branching and tillering, Maintenance of endoreduplication during endosperm development, Similar to Cell cycle switch protein CCS52A	Anaphase-promting complex binding, Ubiquitin ligase activator activity	Anaphase-promoting complex-dependent catabolic process, positive regulation of anaphase-promoting complex-dependent catabolic process
				Os03g0123500	Similar to HOS66 protein, Class II KNOX-like homeobox protein, Regulation of cell expansion and wall thickening	DNA-binding transcription factor activity, RNA polymerase II-specific, protein dimerization activity, RNA polymerase II cis-regulatory region sequence-specific DNA binding	Mucilage biosynthetic process, Mucilage extrusion from seed coat, Negative regulation of transcription, DNA-templated, regulation of secondary cell wall biogenesis, regulation of transcription by RNA polymerase II
	Dry	6	Chr06:10914098	Os06g0294950	Conserved hypothetical protein			7.43e-07	*
				Os06g0295000	Hypothetical conserved gene
				Os06g0295250	Non-protein coding transcript
				Os06g0295300	Conserved hypothetical protein
				Os06g0295366	Hypothetical gene
				Os06g0295432	Non-protein coding transcript
				Os06g0295500	Hypothetical protein
				Os06g0295500	Hypothetical gene
				Os06g0295500	Non-protein coding transcript
				Os06g0295700	Conserrved hypothetical protein
				Os06g0295900	Hypothetical conserved gene
				Os06g0296100	Resistance to cadmium
				Os06g0296450	Hypothetical protein
				Os06g0296700	C-type lectin, conserved site domain containing protein
				Os06g0296750	Hypothetical protein
SSC	Dry	6	Chr06:21502702	Os06g0560700	Lipase, GDSL domain containing protein	Hydrolase activity, acting on ester bonds	Catlytic activity	6.41e-07	*
				Os06g0561000	Myo-inositol oxygenase, Drought stress tolerance	Inositol oxygenase activity, Iron ion binding	Inositol catabolic process, L-asorbic acid biosynthetic process
				Os06g0561050	Hypothetical gene
				Os06g0561100	Similar to scpl50 (serine carboxypeptidase-like 50), serine-type carboxypeptidase	Serine-type carboxypeptidase activity
				Os06g0561200	Similar to Potassium/proton antiporter-like protein	Solute: proton antiporter activity
				Os06g0561501	Conserved hypothetical protein
				Os06g0561800	ABC transporter, transmembrane domain containing protein	ATPase-coupled transmembrane transporter activity, ATP binding	Transmembrane transport
** Significance with P value below Bonferroni threshold in Japonica P = 1.323397E-07
* Significance with P value below SimpleM threshold in Japonica P = 2.0189E-06
