# Supplementary material for: The influence of genetic architecture on responses to selection under drought in rice
Source: Evol Appl. 2022 Jun 6;15(10):1670–90. doi: 10.1111/eva.13419 (PMC9624088; doi:10.1111/eva.13419)
Supplement: Supplementary file 6 — Table S4 [file EVA-15-1670-s008.xlsx]

## Sheet: Table S4
Table S4. Results of transcript-trait association analyses.
Datasheet A. Associations Indica population wet conditions.
Datasheet B. Associations Indica population dry conditions.
Datasheet C. Associations Japonica population wet conditions.
Datasheet D. Associations Japonica population dry conditions.

## Sheet: A
Datasheet A. Associations Indica population wet conditions.		WUE	transcriptID	R	t	P value		WUE	Enrichment FDR	Genes in list	Total genes	Functional Category		LOP	transcriptID	R	t	P value		LOP	Enrichment FDR	Genes in list	Total genes	Functional Category		TNR	transcriptID	R	t	P value		TNR	Enrichment FDR	Genes in list	Total genes	Functional Category		SSC	transcriptID	R	t	P value		SSC	Enrichment FDR	Genes in list	Total genes	Functional Category
		Associations	OS02T0550400-01	0.222663	4.57935	6.22921e-06		Enrichments	NA	NA	NA	NA		Associations	OS06T0286310-01	-0.194518	4.00559	7.3519e-05		Enrichments	NA	NA	NA	NA		Associations	OS03T0654800-01	0.239106	4.97398	9.68338e-07		Enrichments	NA	NA	NA	NA		Associations	OS01T0510800-01	-0.228595	4.55923	6.79646e-06		Enrichments	NA	NA	NA	NA
Significance with P value below Bonferroni threshold		N = 402	OS01T0286100-01	-0.222652	4.5791	6.23617e-06								N = 408	OS11T0517800-00	0.177058	3.63381	0.000314914								N = 408	OS03T0731025-01	0.223726	4.63657	4.77624e-06								N = 377	OS01T0177400-01	0.220081	4.3806	1.50663e-05
Significance with P value within order of magnitude of Bonferroni threshold			OS12T0132000-01	-0.217461	4.46699	1.03244e-05									OS02T0175400-01	0.176367	3.61918	0.000332675									OS10T0569800-00	-0.219955	4.55441	6.94648e-06									OS05T0534800-01	0.212504	4.22253	2.98108e-05
			OS09T0537700-02	0.205131	4.20222	3.25905e-05									OS12T0638300-01	0.169946	3.48341	0.000548655									OS06T0493100-01	-0.216373	4.47657	9.85549e-06									OS07T0692401-00	0.206657	4.10108	4.96525e-05
Associations are shown between each individual trait and all transcript levels measured			OS12T0286600-01	-0.204824	4.19566	3.35083e-05									OS02T0461900-02	0.167368	3.42905	0.000667386									OS05T0383200-01	-0.196723	4.05281	6.06055e-05									OS03T0145500-01	0.20641	4.09596	5.07177e-05
Enrichments are for GO Biological Processes among transcripts showing significant associations			OS10T0535600-01	-0.204252	4.18343	3.52837e-05									OS11T0536000-01	0.166394	3.4085	0.000718195									OS05T0190300-03	0.195959	4.03643	6.48198e-05									OS04T0624600-02	0.203181	4.02911	6.67901e-05
			OS06T0199402-00	-0.201654	4.12794	4.45257e-05									OS08T0537001-01	-0.166143	3.40321	0.000731849									OS01T0703400-01	-0.194147	3.99764	7.59342e-05									OS05T0305600-01	0.195429	3.86916	0.000127099
			OS02T0609400-02	-0.201248	4.11929	4.61603e-05									OS04T0674200-01	0.165382	3.38719	0.000774715									OS10T0569400-01	-0.178198	3.65797	0.000287531									OS01T0584300-01	0.194677	3.85368	0.000135108
			OS05T0584300-01	-0.199994	4.09255	5.15808e-05									OS03T0792900-01	0.164829	3.37555	0.000807283									OS02T0491400-01	-0.176299	3.61773	0.000334481									OS03T0399466-00	0.192703	3.81309	0.000158441
			OS11T0252400-03	-0.199276	4.07724	5.49513e-05									OS08T0508600-01	0.164249	3.36334	0.000842832									OS06T0601000-01	0.175252	3.59556	0.000363331									OS04T0191500-01	-0.189088	3.73887	0.000211258
			OS02T0810450-01	-0.198548	4.06175	5.85737e-05									OS07T0100900-01	-0.163762	3.3531	0.000873782									OS08T0115800-01	0.172591	3.53927	0.000447424									OS05T0453300-01	0.188884	3.73469	0.000214677
			OS01T0865600-01	-0.194707	3.98004	8.17538e-05									OS10T0118200-01	-0.163448	3.34648	0.000894315									OS08T0173600-01	-0.171127	3.50835	0.00050106									OS08T0553800-03	0.18757	3.70776	0.000237998
			OS04T0508300-01	-0.190552	3.89187	0.000116417									OS02T0221600-00	0.162482	3.32617	0.000960212									OS04T0604200-01	0.17091	3.50377	0.000509496									OS11T0679700-01	0.18414	3.63755	0.000310519
			OS03T0755000-01	-0.189686	3.87351	0.000125206									OS03T0109600-01	0.161146	3.29809	0.0010588									OS04T0600800-01	-0.170273	3.49032	0.000535061									OS03T0432000-00	0.182221	3.59833	0.000359601
			OS11T0540600-01	-0.188371	3.84567	0.000139741									OS09T0359500-01	-0.16008	3.27571	0.00114402									OS06T0650100-01	-0.167984	3.44202	0.000637056									OS04T0692000-02	0.182046	3.59475	0.000364427
			OS02T0578800-01	0.188043	3.83873	0.000143604									OS05T0200340-00	-0.157878	3.22948	0.00134051									OS04T0517500-01	0.167697	3.43596	0.000651047									OS10T0407600-00	-0.179705	3.54699	0.000434903
			OS01T0168500-01	0.187217	3.82125	0.000153789									OS11T0526900-01	0.156944	3.2099	0.00143282									OS04T0683700-01	-0.167685	3.43573	0.000651603									OS11T0116550-01	0.178992	3.53245	0.000458772
			OS09T0270900-02	-0.186405	3.80409	0.000164449									OS11T0635300-00	0.156806	3.20701	0.00144695									OS07T0656600-01	0.165924	3.39861	0.000743927									OS09T0438000-01	-0.177926	3.51071	0.000496763
			OS06T0134050-01	-0.185621	3.78751	0.000175409									OS05T0114700-02	0.156491	3.20039	0.00147974									OS03T0223400-01	-0.165452	3.38867	0.000770661									OS01T0217500-01	0.176607	3.48385	0.000547778
			OS01T0603300-01	-0.184665	3.76732	0.000189686									OS03T0820400-01	0.156368	3.19781	0.0014927									OS01T0382400-01	-0.165074	3.38071	0.000792679									OS05T0298900-01	0.176419	3.48003	0.000555423
			OS11T0481301-01	-0.184234	3.75821	0.000196475									OS03T0195450-00	0.15547	3.17899	0.00159056									OS06T0669700-01	0.164362	3.36572	0.000835787									OS03T0211100-01	0.175791	3.46725	0.000581708
			OS12T0159600-02	-0.183595	3.74473	0.000206956									OS02T0105000-02	0.155362	3.17672	0.00160273									OS01T0855200-01	0.164152	3.3613	0.000848929									OS04T0509100-00	0.17481	3.44727	0.000625137
			OS05T0579700-00	-0.182722	3.7263	0.00022213									OS05T0474900-01	0.154256	3.15357	0.00173214									OS09T0533400-01	0.164104	3.36028	0.000851959									OS07T0557500-01	-0.174732	3.4457	0.000628686
			OS03T0231800-02	-0.182219	3.7157	0.000231332									OS01T0841800-01	0.154247	3.15337	0.00173333									OS02T0764100-01	0.163448	3.34649	0.0008943									OS10T0503100-01	0.174725	3.44555	0.000629016
			OS03T0165600-01	-0.182079	3.71274	0.000233962									OS05T0422300-01	0.154124	3.1508	0.00174828									OS11T0492100-01	0.163179	3.34082	0.000912243									OS01T0848700-01	0.171785	3.3858	0.00077854
			OS03T0145900-01	-0.181095	3.69198	0.000253226									OS10T0165400-01	-0.153515	3.13804	0.00182429									OS08T0471900-01	-0.162972	3.33648	0.000926232									OS11T0181800-01	0.171253	3.37499	0.000808892
			OS10T0419500-01	-0.181006	3.69012	0.00025502									OS06T0134800-01	-0.153107	3.12951	0.00187677									OS11T0206700-01	0.162404	3.32454	0.000965698									OS09T0485201-00	-0.169149	3.3323	0.000939886
			OS01T0169800-01	-0.18064	3.68239	0.000262618									OS02T0243300-01	-0.151787	3.10189	0.00205653									OS05T0586200-01	-0.162358	3.32357	0.000968992									OS01T0557500-01	0.168344	3.31597	0.000995005
			OS10T0159800-03	-0.18064	3.68239	0.000262619									OS01T0557500-01	0.151537	3.09666	0.00209226									OS05T0322900-02	0.162282	3.32196	0.000974429									OS08T0482100-02	0.168303	3.31514	0.000997868
			OS11T0156700-01	-0.18032	3.67567	0.000269403									OS01T0695200-01	0.151205	3.08971	0.00214073									OS08T0492000-01	0.162127	3.3187	0.000985575									OS06T0108500-01	0.168238	3.31382	0.00100247
			OS09T0426500-01	-0.179982	3.66853	0.000276779									OS04T0156200-00	0.150751	3.08023	0.00220844									OS01T0342500-00	-0.161743	3.31064	0.00101364									OS11T0158400-01	0.168224	3.31354	0.00100346
			OS07T0586000-01	-0.17865	3.64049	0.00030765									OS07T0588200-01	-0.150277	3.0703	0.0022814									OS01T0314800-01	-0.161312	3.30157	0.00104608									OS03T0293400-01	0.167974	3.30848	0.00102129
			OS02T0189500-01	-0.177594	3.61826	0.000334398									OS03T0798400-01	0.149002	3.04368	0.00248832									OS02T0750600-01	0.160495	3.28441	0.00111015									OS07T0485950-01	0.166252	3.27358	0.00115244
			OS09T0457833-01	-0.176739	3.60027	0.000357618									OS12T0508266-01	0.148985	3.04331	0.00249125									OS03T0568900-01	-0.160324	3.28082	0.00112402									OS01T0870400-00	0.165595	3.26028	0.00120641
			OS02T0106900-01	-0.175356	3.57121	0.000398367									OS12T0507600-01	-0.148784	3.03911	0.00252549									OS08T0440900-01	-0.160211	3.27845	0.00113324									OS06T0192900-01	0.165071	3.24967	0.00125114
			OS08T0379200-01	-0.174808	3.5597	0.000415678									OS09T0240200-01	-0.148545	3.03412	0.00256667									OS06T0491300-01	-0.160073	3.27555	0.00114465									OS06T0347966-01	0.165029	3.24883	0.00125475
			OS10T0548400-00	-0.174739	3.55825	0.0004179									OS01T0964133-01	0.148541	3.03403	0.00256744									OS06T0347100-01	-0.159896	3.27184	0.00115938									OS09T0431500-01	0.164395	3.23601	0.001311
			OS07T0643400-01	-0.174671	3.55683	0.000420099									OS01T0265100-01	0.148234	3.02762	0.00262129									OS08T0522500-01	0.159401	3.26144	0.00120162									OS08T0398400-01	0.164074	3.22952	0.00134035
			OS07T0186000-02	0.174559	3.55447	0.000423771									OS12T0168200-01	0.147241	3.0069	0.00280254									OS02T0277700-01	-0.159328	3.25991	0.00120796									OS01T0147950-00	-0.164012	3.22824	0.00134618
			OS05T0427300-03	-0.174286	3.54874	0.000432812									OS07T0573900-00	0.146766	2.99698	0.00289326									OS11T0117400-00	-0.158061	3.23333	0.00132305									OS09T0345700-01	0.16369	3.22174	0.00137633
			OS02T0747500-01	-0.174198	3.5469	0.000435753									OS05T0535300-01	0.14625	2.98622	0.00299479									OS01T0252200-01	0.155329	3.17603	0.00160646									OS10T0189100-01	0.162819	3.20413	0.00146114
			OS12T0507600-01	-0.173478	3.53177	0.000460647									OS04T0447500-01	0.14582	2.97725	0.00308181									OS07T0137200-01	-0.153779	3.14357	0.00179099									OS03T0152400-01	0.162345	3.19456	0.00150922
			OS04T0625200-00	-0.172276	3.50656	0.000505133									OS10T0561500-01	0.145809	2.97701	0.00308419									OS12T0624900-01	0.153733	3.14261	0.00179671									OS01T0770400-01	0.162119	3.18998	0.00153274
			OS01T0600900-02	0.171957	3.49986	0.000517613									OS04T0496300-01	-0.145477	2.9701	0.00315294									OS03T0816000-01	-0.153139	3.13019	0.00187257									OS06T0731400-01	0.161752	3.18257	0.00157149
			OS10T0103800-01	-0.171243	3.48489	0.000546531									OS03T0703200-01	-0.145067	2.96154	0.0032399									OS07T0567400-01	0.15251	3.11702	0.0019562									OS10T0564200-01	0.161375	3.17494	0.00161237
			OS02T0721100-01	-0.169489	3.44814	0.000624091									OS02T0319300-01	0.144721	2.95432	0.00331512									OS01T0602400-01	0.152016	3.10667	0.00202432									OS04T0442200-01	0.160906	3.16548	0.00166445
			OS10T0102400-01	-0.168921	3.43624	0.000651342									OS08T0460000-01	0.14457	2.95117	0.00334835									OS01T0940800-01	-0.15173	3.10069	0.00206469									OS09T0400500-01	0.16087	3.16476	0.00166845
			OS03T0331900-01	-0.1676	3.40858	0.000718988									OS06T0625800-01	0.144357	2.94673	0.00339581									OS01T0850900-01	-0.151565	3.09724	0.00208829									OS04T0194600-01	0.160574	3.15877	0.00170226
			OS10T0101100-01	-0.167073	3.39756	0.00074773									OS05T0131900-01	0.1439	2.93721	0.00349948									OS04T0596300-01	0.151345	3.09264	0.00212013									OS07T0688300-01	0.160365	3.15455	0.00172648
			OS12T0115100-00	0.166688	3.3895	0.000769435									OS05T0424800-01	-0.14357	2.93033	0.00357627									OS04T0131900-01	0.151173	3.08905	0.00214532									OS10T0509200-01	0.159947	3.14612	0.00177581
			OS09T0465500-01	-0.166612	3.38793	0.000773739									OS07T0583000-01	0.143448	2.9278	0.00360492									OS03T0586400-01	-0.151092	3.08735	0.0021574									OS02T0672100-01	0.158747	3.12191	0.00192476
			OS06T0483200-02	-0.166522	3.38603	0.000778948									OS01T0706600-00	0.143435	2.92752	0.00360803									OS10T0531400-01	-0.151036	3.08618	0.00216567									OS03T0838900-01	0.158057	3.10798	0.00201556
			OS01T0853800-01	-0.16642	3.38389	0.00078487									OS07T0499300-02	-0.142899	2.91634	0.0037371									OS11T0129000-00	0.150698	3.07912	0.00221644									OS04T0436300-01	0.15773	3.10138	0.00206001
			OS05T0580900-02	0.16607	3.37659	0.000805415									OS08T0278100-01	0.142843	2.91518	0.00375072									OS07T0628700-01	0.150389	3.07266	0.0022639									OS06T0157700-00	-0.157028	3.08722	0.00215828
			OS02T0177500-01	-0.165656	3.36792	0.000830448									OS02T0683900-01	0.142667	2.91151	0.0037942									OS06T0693100-01	0.150313	3.07107	0.00227572									OS02T0533900-01	0.156593	3.07846	0.00222129
			OS01T0166100-01	-0.165424	3.36308	0.000844737									OS04T0577200-01	0.142207	2.90193	0.00390973									OS07T0232850-00	0.149878	3.06198	0.0023443									OS03T0287100-01	0.156485	3.07629	0.0022371
			OS12T0142600-01	-0.165019	3.35461	0.000870293									OS02T0216500-03	0.141662	2.89059	0.00405061									OS07T0463500-00	-0.149031	3.04427	0.00248356									OS05T0489301-00	-0.156335	3.07326	0.00225943
			OS10T0482900-01	-0.164831	3.35068	0.000882397									OS03T0800200-00	0.141538	2.88799	0.00408352									OS07T0123700-00	0.148848	3.04045	0.0025145									OS01T0824600-01	0.156295	3.07247	0.0022653
			OS06T0665500-01	-0.164822	3.3505	0.000882935									OS03T0841700-02	0.141393	2.88498	0.00412194									OS02T0644600-01	-0.148627	3.03583	0.00255253									OS06T0184300-03	0.156086	3.06824	0.00229682
			OS05T0182600-01	-0.164782	3.34965	0.000885574									OS01T0844300-01	0.141247	2.88193	0.00416124									OS03T0766800-01	0.14853	3.03381	0.00256924									OS05T0317200-01	0.155906	3.06462	0.00232417
			OS01T0971100-01	-0.164064	3.33465	0.000933372									OS07T0557400-01	-0.141042	2.87768	0.00421659									OS06T0271900-01	0.148162	3.02612	0.00263405									OS11T0437600-01	-0.155767	3.06183	0.00234551
			OS02T0537900-01	-0.163043	3.31335	0.00100539									OS11T0527250-00	-0.141038	2.87758	0.00421789									OS05T0421600-01	-0.148045	3.02367	0.00265496									OS05T0125500-01	0.155731	3.0611	0.00235105
			OS11T0166800-01	-0.163021	3.31287	0.00100705									OS01T0819400-00	0.140954	2.87584	0.00424072									OS05T0141500-02	-0.147638	3.01519	0.00272864									OS02T0520750-01	0.155132	3.04903	0.00244539
			OS05T0170950-00	-0.162393	3.29976	0.00105398									OS02T0729100-00	0.140347	2.86321	0.00441006									OS05T0267100-01	0.147504	3.01238	0.00275347									OS04T0112200-00	0.155007	3.04651	0.00246551
			OS05T0157500-01	-0.162254	3.29688	0.00106456									OS08T0233000-01	0.140337	2.86299	0.00441301									OS07T0584366-00	0.147357	3.00933	0.00278069									OS10T0395000-01	0.154945	3.04526	0.00247557
			OS03T0249400-01	-0.161761	3.28658	0.00110318									OS02T0462300-00	-0.140111	2.8583	0.00447745									OS04T0669900-00	0.14566	2.97391	0.0031148									OS12T0456200-01	0.154763	3.0416	0.00250516
			OS09T0491756-01	-0.16148	3.28073	0.00112573									OS07T0520400-01	0.140054	2.85712	0.00449386									OS05T0120200-01	0.145483	2.97022	0.00315171									OS06T0571300-01	0.154681	3.03994	0.00251866
			OS08T0449500-02	-0.161408	3.27922	0.0011316									OS05T0114600-01	0.140043	2.85689	0.00449698									OS04T0527400-02	0.145112	2.96247	0.00323037									OS01T0141000-01	0.15468	3.03993	0.00251878
			OS11T0307950-01	-0.161065	3.27206	0.00115987									OS06T0220000-01	0.139588	2.84741	0.00463035									OS01T0871500-01	0.14495	2.9591	0.00326517									OS09T0410700-00	0.154199	3.03025	0.00259907
			OS06T0164500-00	-0.160815	3.26685	0.00118087									OS06T0591200-01	-0.139437	2.84427	0.0046753									OS01T0155800-01	-0.144546	2.95068	0.00335352									OS02T0187200-01	0.15348	3.01577	0.00272356
			OS11T0437600-01	0.160645	3.2633	0.00119539									OS03T0844500-01	-0.139421	2.84395	0.00467997									OS08T0272000-01	-0.143736	2.9338	0.00353738									OS06T0664800-01	0.153429	3.01474	0.00273259
			OS12T0489200-01	-0.16033	3.25673	0.00122264									OS05T0106600-01	0.139191	2.83916	0.00474934									OS03T0714400-01	0.143454	2.92792	0.00360355									OS08T0150700-01	0.152831	3.00271	0.00284053
			OS05T0305700-01	-0.160176	3.25353	0.00123613									OS06T0104000-01	0.138966	2.83448	0.00481814									OS01T0795000-01	-0.142512	2.90828	0.00383284									OS06T0131300-00	0.152619	2.99845	0.00287961
			OS02T0158400-01	-0.160046	3.25082	0.00124768									OS01T0764050-00	-0.138786	2.83074	0.00487371									OS06T0591200-01	-0.142269	2.90323	0.00389389									OS03T0178066-01	0.152478	2.99561	0.00290602
			OS04T0388500-01	-0.159966	3.24915	0.00125483									OS03T0791432-01	0.138339	2.82144	0.00501443									OS12T0529900-01	-0.141672	2.89079	0.00404806									OS08T0550100-02	0.152285	2.99172	0.00294243
			OS07T0475000-01	0.159913	3.24804	0.00125961									OS03T0232000-01	-0.138241	2.8194	0.00504577									OS03T0271600-01	0.141496	2.88713	0.00409447									OS09T0419200-01	0.152156	2.98914	0.00296684
			OS02T0819500-03	-0.159668	3.24295	0.00128175									OS02T0651900-01	0.137645	2.80702	0.00524001									OS02T0826100-01	0.141197	2.8809	0.00417459									OS01T0826800-01	0.151717	2.98032	0.00305177
			OS02T0734300-01	-0.159398	3.23732	0.00130663									OS06T0547201-00	-0.137534	2.80471	0.00527693									OS02T0290000-01	0.140989	2.87657	0.00423112									OS04T0640500-01	0.151596	2.97787	0.00307574
			OS08T0107900-01	-0.158624	3.22118	0.00138049									OS03T0266000-01	-0.137504	2.80409	0.00528691									OS01T0851700-01	0.140222	2.8606	0.00444578									OS06T0666500-00	0.151498	2.97591	0.00309508
			OS04T0640500-01	-0.158061	3.20945	0.00143661									OS03T0806500-01	0.137401	2.80193	0.00532175									OS08T0272800-01	0.140171	2.85955	0.00446015									OS06T0365700-01	-0.151486	2.97567	0.00309735
			OS01T0901500-01	-0.1578	3.20402	0.0014633									OS06T0525200-00	0.137284	2.79951	0.00536099									OS06T0705700-01	0.140083	2.85771	0.00448567									OS01T0721400-01	0.151385	2.97363	0.00311759
			OS05T0410200-01	0.157674	3.20141	0.00147629									OS01T0901900-01	-0.137236	2.79852	0.00537725									OS03T0819600-01	-0.139963	2.85521	0.00452032									OS03T0263700-01	0.151269	2.97131	0.0031408
			OS04T0460350-00	-0.157612	3.20012	0.00148274									OS08T0185701-00	0.136832	2.79012	0.00551589									OS01T0944700-01	-0.139919	2.85431	0.00453296									OS02T0622500-01	0.151192	2.96976	0.00315629
			OS01T0924400-01	-0.157575	3.19933	0.00148669									OS09T0535300-01	0.136713	2.78764	0.00555762									OS03T0860000-01	-0.139676	2.84925	0.00460422									OS10T0365800-01	0.151096	2.96783	0.0031758
			OS05T0596600-02	-0.157492	3.19761	0.00149535									OS01T0617500-02	-0.136613	2.78557	0.00559256									OS06T0188100-01	0.139666	2.84905	0.00460708									OS03T0192700-01	0.150995	2.96579	0.00319647
			OS12T0164600-00	-0.157466	3.19707	0.00149812									OS12T0169600-01	-0.136556	2.78437	0.00561277									OS01T0539400-02	-0.139555	2.84673	0.00464012									OS08T0365500-00	0.150864	2.96317	0.00322318
			OS05T0465100-01	-0.157323	3.1941	0.00151322									OS06T0246500-01	0.136378	2.78068	0.00567587									OS02T0460200-02	0.139315	2.84174	0.00471195									OS06T0561000-01	-0.150754	2.96096	0.00324597
			OS01T0575200-01	-0.157056	3.18852	0.00154195									OS05T0498700-01	-0.136257	2.77817	0.00571896									OS07T0217600-01	0.1388	2.83102	0.00486948									OS07T0658400-02	0.150552	2.95688	0.0032882
			OS09T0519000-01	-0.156985	3.18705	0.00154961									OS07T0633000-01	-0.136146	2.77586	0.00575897									OS02T0756100-01	0.138793	2.83088	0.00487164									OS12T0160100-01	0.150421	2.95427	0.00331562
			OS06T0320700-01	-0.156742	3.18201	0.00157619									OS06T0120732-00	0.136097	2.77484	0.00577669									OS10T0487300-01	0.138688	2.82871	0.00490419									OS09T0365100-01	-0.150398	2.9538	0.00332051
			OS02T0706400-01	-0.1567	3.18112	0.0015809									OS06T0165500-00	0.135909	2.77093	0.00584525									OS07T0107000-01	0.138672	2.82837	0.00490925									OS06T0157500-00	-0.150229	2.95041	0.00335643
			OS01T0809900-01	-0.156684	3.1808	0.00158262									OS10T0358100-01	0.135563	2.76376	0.00597287									OS12T0142600-01	0.138551	2.82586	0.00494717									OS02T0672800-01	0.150187	2.94956	0.00336549
			OS04T0561600-01	-0.156648	3.18004	0.00158664									OS02T0761100-01	-0.135425	2.76089	0.00602458									OS02T0139100-01	-0.138353	2.82174	0.00500992									OS12T0152800-01	0.150113	2.94807	0.00338142
			OS11T0116300-01	0.156548	3.17795	0.00159783									OS08T0409100-01	0.135336	2.75904	0.00605808									OS03T0783700-00	-0.138297	2.82056	0.00502801									OS05T0449900-01	0.150108	2.94798	0.00338234
			OS06T0682800-01	-0.156522	3.17743	0.00160066									OS05T0595450-00	-0.134915	2.75029	0.00621926									OS06T0182100-00	-0.138028	2.81497	0.00511456									OS02T0522800-01	0.149683	2.93943	0.00347501
			OS01T0687300-01	-0.15631	3.17302	0.00162458									OS02T0828100-01	0.134794	2.74778	0.00626619									OS11T0429433-00	0.137861	2.81151	0.0051688									OS03T0161900-01	0.14965	2.93878	0.00348219
			OS05T0142400-01	-0.155938	3.16527	0.00166737									OS03T0707900-01	-0.134689	2.7456	0.00630704									OS12T0437800-01	-0.137833	2.81091	0.00517818									OS09T0462100-01	0.149634	2.93845	0.00348579
			OS06T0547201-00	0.155435	3.15481	0.0017268									OS07T0510800-02	-0.13444	2.74043	0.00640539									OS11T0175800-01	-0.137791	2.81005	0.00519179									OS12T0533800-01	0.149337	2.93248	0.00355209
			OS01T0891400-01	-0.155239	3.15073	0.00175048									OS02T0128600-01	0.134438	2.74039	0.00640617									OS02T0717800-01	-0.137601	2.80609	0.00525485									OS04T0401300-01	0.148888	2.92347	0.00365434
			OS02T0197400-01	-0.155196	3.14983	0.00175574									OS04T0359100-01	-0.134212	2.7357	0.00649651									OS06T0244000-01	-0.137431	2.80256	0.00531162									OS04T0653200-01	0.148631	2.91831	0.00371407
			OS09T0455400-01	-0.155163	3.14915	0.00175975									OS06T0103100-01	0.134177	2.73497	0.00651063									OS07T0115200-01	-0.137392	2.80174	0.00532476									OS06T0129700-01	0.148217	2.90999	0.00381227
			OS08T0187500-01	-0.155139	3.14866	0.00176266									OS02T0107000-01	-0.133517	2.72128	0.00678139									OS11T0661300-01	-0.137385	2.80161	0.00532689									OS01T0907300-02	0.148119	2.90803	0.0038358
			OS06T0566100-01	-0.155106	3.14796	0.00176673									OS02T0827100-01	0.133454	2.71997	0.00680773									OS01T0851100-01	0.13727	2.79922	0.00536572									OS12T0112500-01	0.148066	2.90697	0.00384859
			OS09T0487150-00	-0.155012	3.146	0.00177833									OS04T0278101-00	0.133394	2.71873	0.00683282									OS07T0489300-01	-0.136984	2.79328	0.00546337									OS01T0358400-01	-0.147958	2.90479	0.00387489
			OS01T0265900-00	0.154796	3.14152	0.00180512									OS02T0200000-01	0.133393	2.71869	0.00683363									OS10T0492000-01	-0.13663	2.78593	0.00558647									OS12T0624900-01	0.147817	2.90197	0.00390922
			OS01T0782500-01	-0.15451	3.13556	0.00184128									OS05T0552300-02	0.133035	2.71129	0.0069854									OS05T0567700-01	-0.13641	2.78134	0.0056645									OS09T0327400-01	0.147729	2.90021	0.00393084
			OS02T0768950-00	-0.154495	3.13525	0.0018432									OS03T0118450-00	0.133009	2.71074	0.00699661									OS07T0223766-01	0.136228	2.77757	0.00572929									OS06T0186500-01	0.14771	2.89982	0.00393558
			OS01T0220900-01	0.154387	3.13301	0.00185699									OS09T0484300-01	0.132914	2.70875	0.00703793									OS11T0704800-01	0.136153	2.776	0.00575657									OS10T0167600-01	0.147622	2.89805	0.00395741
			OS06T0318600-01	-0.154381	3.1329	0.00185768									OS05T0318600-01	0.132666	2.70362	0.00714559									OS08T0157100-01	-0.135772	2.76809	0.00589539									OS03T0230500-01	0.147386	2.89332	0.00401631
			OS07T0607500-01	-0.154338	3.132	0.00186322									OS07T0501900-02	0.132608	2.70242	0.00717105									OS10T0548800-01	0.135582	2.76415	0.00596586									OS03T0681300-01	0.147364	2.89288	0.00402175
			OS01T0571133-01	-0.154225	3.12964	0.00187788									OS02T0753700-01	-0.132324	2.69653	0.00729678									OS02T0769100-01	-0.135222	2.75668	0.0061012									OS07T0622100-01	-0.147332	2.89223	0.00402993
			OS01T0814000-01	-0.15381	3.12101	0.00193243									OS12T0134200-01	0.1323	2.69602	0.0073077									OS05T0350700-01	-0.135165	2.75549	0.00612302									OS08T0110700-01	0.146948	2.88452	0.00412784
			OS02T0157700-01	-0.153491	3.1144	0.00197522									OS04T0676000-00	0.132159	2.6931	0.00737084									OS01T0681400-01	0.135004	2.75214	0.00618479									OS01T0885500-01	0.146838	2.88232	0.0041562
			OS05T0387900-01	-0.153396	3.11241	0.00198824									OS08T0101600-01	0.132105	2.69198	0.00739524									OS02T0819300-01	0.134861	2.74918	0.00623986									OS11T0448400-01	0.146131	2.86814	0.00434324
			OS05T0320300-01	-0.153309	3.1106	0.00200019									OS02T0228900-01	0.131927	2.68829	0.00747602									OS10T0490400-00	0.134772	2.74732	0.00627467									OS05T0462301-00	0.146059	2.8667	0.00436266
			OS02T0781700-01	-0.153277	3.10994	0.00200459									OS01T0656900-01	0.131727	2.68415	0.00756761									OS02T0131300-01	-0.134723	2.74631	0.00629371									OS11T0460900-00	0.146012	2.86576	0.00437542
			OS07T0184300-01	-0.153074	3.10572	0.00203271									OS01T0838100-01	-0.1312	2.67322	0.00781417									OS01T0958200-01	-0.134435	2.74033	0.00640728									OS05T0103500-01	0.145901	2.86352	0.00440578
			OS01T0706850-00	-0.152991	3.104	0.00204425									OS01T0833100-01	0.131143	2.67204	0.00784115									OS11T0479300-01	-0.134196	2.73538	0.00650272									OS12T0285600-01	0.145654	2.85858	0.00447363
			OS03T0168900-01	-0.152949	3.10312	0.0020502									OS02T0598300-01	0.131112	2.67139	0.00785621									OS09T0372100-02	-0.134026	2.73183	0.00657183									OS10T0551401-00	-0.145482	2.85512	0.00452164
			OS06T0709100-02	-0.152934	3.10282	0.00205224									OS02T0118000-01	0.131097	2.67108	0.00786334									OS05T0116100-01	0.133981	2.73091	0.00658988									OS05T0412000-00	0.145431	2.85411	0.00453571
			OS12T0528801-01	0.152831	3.10068	0.00206677									OS06T0574500-01	0.131006	2.66919	0.00790694									OS01T0173900-01	-0.133963	2.73054	0.0065972									OS03T0352500-01	0.145093	2.84733	0.00463155
			OS10T0489100-01	-0.152653	3.09697	0.0020922									OS02T0208200-01	0.130954	2.66811	0.00793186									OS04T0571600-01	0.133905	2.72933	0.00662088									OS09T0484800-01	0.14502	2.84587	0.0046524
			OS01T0141600-01	-0.152558	3.09501	0.00210577									OS12T0552800-01	0.130721	2.66329	0.00804445									OS10T0558750-01	0.133846	2.7281	0.00664519									OS04T0519975-00	-0.144847	2.84239	0.00470247
			OS10T0486000-01	-0.152194	3.08745	0.00215879									OS01T0934500-02	0.130336	2.65532	0.00823364									OS02T0580400-01	0.133644	2.7239	0.00672872									OS03T0187500-01	0.144815	2.84175	0.00471169
			OS11T0603200-02	-0.15219	3.08737	0.00215933									OS03T0820600-02	0.130264	2.65382	0.00826967									OS01T0267400-01	0.133636	2.72374	0.00673201									OS01T0144700-01	0.144791	2.84127	0.00471876
			OS02T0249200-00	-0.151981	3.08303	0.0021903									OS02T0702400-01	0.130206	2.6526	0.00829897									OS04T0623200-01	0.133618	2.72337	0.00673929									OS08T0109400-01	0.144552	2.83647	0.00478873
			OS03T0730000-01	-0.151915	3.08166	0.00220021									OS01T0180300-01	0.13004	2.64918	0.00838206									OS03T0371350-00	0.133517	2.72127	0.00678163									OS09T0556400-01	0.144481	2.83505	0.00480964
			OS05T0341600-01	-0.151553	3.07414	0.0022551									OS09T0253000-01	0.129847	2.64518	0.0084802									OS12T0421000-01	-0.133467	2.72024	0.0068023									OS07T0187900-01	0.144414	2.83372	0.00482933
			OS02T0175500-01	-0.151528	3.07362	0.00225896									OS08T0139000-01	0.129774	2.64367	0.00851733									OS02T0297600-01	-0.133006	2.71068	0.00699795									OS06T0551800-01	0.144024	2.82591	0.00494642
			OS05T0200280-01	-0.151477	3.07257	0.00226672									OS09T0514100-01	0.129699	2.64211	0.00855591									OS12T0115100-00	-0.132999	2.71053	0.00700096									OS03T0405100-01	0.143922	2.82385	0.00497759
			OS01T0860400-01	-0.151273	3.06832	0.00229847									OS12T0181600-01	0.129674	2.64158	0.00856914									OS02T0566000-01	-0.132936	2.70921	0.00702837									OS10T0411750-01	0.143735	2.82011	0.00503481
			OS03T0581701-00	-0.151256	3.06797	0.00230111									OS11T0145400-01	0.129362	2.63514	0.00873076									OS01T0940000-01	-0.132506	2.70031	0.00721593									OS10T0575000-01	0.14348	2.81501	0.0051139
			OS03T0593200-01	-0.151216	3.06715	0.00230727									OS11T0605500-01	0.129125	2.63022	0.00885586									OS01T0279000-01	-0.132263	2.69526	0.00732411									OS07T0236800-01	0.143275	2.81091	0.00517831
			OS07T0211900-01	-0.151054	3.06377	0.00233284									OS05T0144800-01	0.128942	2.62642	0.00895355									OS10T0430600-01	0.132205	2.69406	0.00735006									OS04T0578400-01	0.143177	2.80893	0.00520959
			OS09T0359900-01	-0.150867	3.05989	0.00236257									OS07T0524000-01	0.128764	2.62274	0.00904923									OS06T0703800-01	-0.132157	2.69307	0.00737154									OS07T0406300-02	0.143112	2.80764	0.00523009
			OS01T0916200-02	-0.150634	3.05506	0.00240008									OS02T0611800-01	0.128579	2.61891	0.00914986									OS04T0667850-00	-0.132132	2.69255	0.00738289									OS01T0134500-01	0.143069	2.80678	0.00524387
			OS03T0789800-01	-0.150547	3.05326	0.00241421									OS04T0395800-01	-0.12851	2.61748	0.00918753									OS04T0411800-01	-0.132101	2.69189	0.0073972									OS04T0397000-01	0.143005	2.80549	0.00526437
			OS06T0205100-01	-0.150486	3.05199	0.00242421									OS09T0570400-01	0.128416	2.61552	0.0092395									OS09T0110200-01	-0.132004	2.68989	0.00744087									OS06T0116900-01	0.142889	2.80317	0.00530173
			OS06T0656500-01	-0.15043	3.05082	0.00243344									OS03T0708900-01	0.128168	2.6104	0.00937676									OS06T0648200-05	0.13195	2.68877	0.00746537									OS01T0304300-01	0.142883	2.80306	0.00530356
			OS09T0528300-01	-0.150411	3.05043	0.00243654									OS08T0100600-01	0.128109	2.60917	0.00940984									OS06T0136800-01	-0.131927	2.68829	0.00747602									OS01T0328900-01	0.142879	2.80297	0.00530498
			OS01T0172200-01	-0.150026	3.04245	0.00250055									OS10T0542200-03	0.127976	2.60642	0.00948444									OS07T0119300-01	-0.131563	2.68074	0.00764367									OS08T0127800-02	0.14279	2.80119	0.00533375
			OS01T0711400-01	-0.14992	3.04025	0.00251845									OS08T0472000-01	0.127706	2.60084	0.00963758									OS06T0216200-00	-0.131248	2.67422	0.00779134									OS05T0130600-01	0.142654	2.79845	0.00537825
			OS11T0673100-01	-0.149877	3.03937	0.00252572									OS08T0537600-01	0.127586	2.59835	0.00970657									OS04T0604250-01	0.130868	2.66634	0.00797294									OS03T0849600-01	0.142531	2.79599	0.00541862
			OS02T0124700-01	-0.149875	3.03932	0.00252611									OS02T0686300-01	0.127514	2.59686	0.00974798									OS11T0654800-01	0.130831	2.66556	0.00799128									OS01T0639600-01	0.142496	2.7953	0.00542994
			OS09T0345000-02	-0.149259	3.02654	0.00263285									OS02T0661200-01	0.127473	2.596	0.00977207									OS06T0691400-01	0.13061	2.661	0.00809845									OS07T0227750-01	0.142431	2.794	0.00545143
			OS03T0180500-02	-0.148997	3.02111	0.00267942									OS06T0686700-01	0.127459	2.59571	0.00978003									OS12T0173300-00	0.130528	2.65929	0.00813885									OS03T0160100-01	0.142306	2.79149	0.00549314
			OS03T0726800-01	-0.148886	3.01881	0.00269942									OS09T0364000-01	0.127402	2.59454	0.00981304									OS10T0532800-01	-0.130285	2.65424	0.00825947									OS01T0902200-01	0.14229	2.79117	0.00549846
			OS02T0152400-01	0.148627	3.01344	0.00274657									OS01T0879000-01	-0.127344	2.59333	0.00984689									OS10T0161625-00	-0.130149	2.65144	0.00832711									OS01T0682500-01	0.142221	2.78979	0.00552141
			OS01T0500500-01	-0.14858	3.01246	0.00275525									OS02T0744800-01	0.12734	2.59325	0.0098493									OS12T0534000-01	0.130145	2.65135	0.00832926									OS10T0497000-01	0.141901	2.78338	0.00562963
			OS04T0636900-02	-0.148355	3.0078	0.00279691									OS06T0131400-01	0.12704	2.58705	0.0100254									OS06T0551800-01	0.130132	2.65107	0.00833604									OS06T0273500-01	0.141771	2.78079	0.0056739
			OS01T0924900-01	-0.148309	3.00685	0.00280546									OS02T0247800-01	0.127009	2.58639	0.0100441									OS06T0700300-01	0.130053	2.64944	0.00837584									OS09T0413000-01	0.141734	2.78005	0.00568664
			OS04T0200400-00	-0.148286	3.00637	0.00280976									OS02T0453800-01	0.126841	2.58292	0.010144									OS06T0157500-00	-0.129826	2.64474	0.00849091									OS01T0236800-01	0.140885	2.76304	0.00598569
			OS07T0509800-01	-0.148179	3.00414	0.00282996									OS11T0657200-01	0.126819	2.58248	0.0101568									OS08T0343300-01	-0.129761	2.64338	0.00852447									OS05T0322900-02	0.140521	2.75577	0.00611792
			OS05T0541000-01	-0.147979	2.99999	0.00286794									OS12T0222650-01	-0.126804	2.58216	0.0101659									OS01T0777700-00	0.129668	2.64146	0.00857222									OS05T0455500-02	0.140272	2.75079	0.00620981
			OS07T0663700-01	-0.147957	2.99955	0.00287202									OS02T0190200-01	0.12669	2.57979	0.0102348									OS01T0656200-01	0.129472	2.6374	0.00867374									OS03T0292100-01	0.140208	2.74952	0.00623364
			OS01T0948200-00	-0.147743	2.99511	0.00291321									OS09T0283850-01	0.126674	2.57947	0.0102442									OS02T0478600-01	-0.129395	2.63582	0.00871354									OS03T0147550-00	-0.140178	2.74891	0.00624495
			OS01T0721900-01	-0.147654	2.99326	0.00293056									OS01T0279400-01	0.126649	2.57896	0.0102593									OS05T0110600-01	0.129347	2.63481	0.00873899									OS02T0460200-02	0.140138	2.74811	0.00625993
			OS06T0597900-01	-0.147595	2.99205	0.00294194									OS05T0315100-00	0.126532	2.57653	0.0103304									OS07T0152200-01	0.129279	2.63341	0.00877458									OS12T0534100-01	0.140098	2.74731	0.00627489
			OS07T0434100-01	-0.147504	2.99016	0.00295977									OS01T0286900-01	-0.12642	2.57421	0.0103989									OS02T0646400-01	-0.129197	2.63172	0.00881761									OS05T0364300-01	0.140005	2.74545	0.00631002
			OS01T0642200-01	-0.147436	2.98874	0.00297325									OS02T0101500-02	0.126395	2.5737	0.0104139									OS10T0522400-01	0.129118	2.63008	0.00885952									OS01T0519100-01	0.139935	2.74405	0.00633653
			OS03T0276900-00	-0.147224	2.98436	0.00301525									OS06T0711700-00	0.126117	2.56794	0.0105857									OS10T0542900-01	-0.128958	2.62677	0.0089447									OS07T0586000-01	0.139931	2.74397	0.00633798
			OS03T0254250-00	-0.1472	2.98386	0.00301998									OS02T0787300-01	-0.12611	2.56779	0.01059									OS05T0110000-01	0.128864	2.62482	0.00899522									OS03T0735025-00	0.139593	2.7372	0.00646735
			OS01T0559200-01	-0.147062	2.981	0.00304779									OS11T0706100-03	-0.126033	2.5662	0.010638									OS01T0106300-01	0.128856	2.62465	0.00899954									OS08T0288050-01	0.139565	2.73665	0.00647798
			OS10T0487900-01	-0.146885	2.97732	0.00308373									OS01T0912600-01	0.125968	2.56486	0.0106785									OS07T0557400-01	0.128706	2.62154	0.00908055									OS08T0414600-01	0.139547	2.73629	0.00648496
			OS02T0684400-01	-0.146797	2.9755	0.00310174									OS02T0823900-00	-0.125917	2.56379	0.0107108									OS07T0628900-01	0.1287	2.62141	0.00908405									OS02T0728500-01	0.139351	2.73237	0.00656125
			OS12T0605300-01	-0.146702	2.97354	0.00312117									OS11T0162900-01	0.125773	2.56083	0.0108012									OS06T0111600-01	0.128611	2.61956	0.00913262									OS09T0412200-01	0.139331	2.73196	0.00656928
			OS10T0563600-01	-0.146477	2.96888	0.00316783									OS02T0822400-02	0.125603	2.5573	0.0109095									OS04T0463500-01	-0.128495	2.61717	0.00919564									OS01T0507300-01	0.139281	2.73098	0.00658855
			OS03T0390700-01	-0.145622	2.95116	0.00335119									OS11T0678301-00	-0.125553	2.55628	0.010941									OS02T0129600-01	0.128447	2.61617	0.00922227									OS06T0729150-00	0.139235	2.73004	0.00660696
			OS03T0162200-01	-0.145526	2.94919	0.00337221									OS02T0778500-01	0.125471	2.55457	0.010994									OS04T0381000-01	-0.128349	2.61415	0.00927612									OS07T0113700-01	0.139224	2.72983	0.00661105
			OS11T0219400-01	-0.145497	2.94858	0.00337869									OS11T0238400-01	0.125426	2.55365	0.0110226									OS03T0708250-00	0.128201	2.61109	0.00935811									OS03T0342100-01	0.138773	2.72081	0.00679084
			OS05T0325200-01	-0.145344	2.94542	0.00341262									OS08T0173600-01	-0.125282	2.55068	0.0111156									OS07T0530400-01	-0.128168	2.6104	0.00937651									OS03T0227900-00	0.13872	2.71974	0.00681234
			OS03T0764000-00	-0.145081	2.93998	0.00347189									OS06T0256300-01	-0.125221	2.54942	0.0111553									OS06T0149300-01	-0.128165	2.61033	0.0093786									OS06T0107750-00	0.138683	2.71902	0.00682704
			OS11T0546300-01	-0.144799	2.93413	0.00353655									OS12T0288400-01	-0.125178	2.54853	0.0111834									OS08T0288050-01	0.128118	2.60935	0.00940488									OS02T0738400-02	0.138496	2.71526	0.00690353
			OS03T0205400-00	-0.144784	2.93383	0.00353988									OS03T0265100-01	0.125012	2.54508	0.0112925									OS02T0121000-01	0.128012	2.60717	0.00946393									OS06T0134800-01	-0.138441	2.71417	0.00692589
			OS07T0693450-01	-0.144268	2.92315	0.00366093									OS03T0684400-01	0.125001	2.54485	0.0112999									OS03T0284900-01	0.127972	2.60633	0.00948686									OS12T0580700-01	0.138317	2.7117	0.00697683
			OS08T0477500-01	-0.144265	2.92309	0.00366168									OS02T0633200-01	-0.124771	2.54011	0.0114518									OS02T0537950-00	-0.127953	2.60594	0.00949763									OS12T0615400-01	0.138252	2.71039	0.00700395
			OS03T0221700-02	-0.144174	2.92121	0.00368339									OS09T0512200-01	0.124749	2.53965	0.0114666									OS03T0386800-01	-0.127913	2.60511	0.00952027									OS08T0323700-01	0.138238	2.71013	0.00700944
			OS05T0417600-01	-0.144157	2.92086	0.00368745									OS02T0601800-04	0.123996	2.52408	0.0119787									OS11T0150800-01	-0.127811	2.603	0.00957797									OS02T0827500-01	0.138217	2.70969	0.00701852
			OS05T0488000-01	-0.144052	2.91867	0.00371281									OS09T0529700-01	0.123865	2.52137	0.01207									OS07T0154300-01	-0.127793	2.60264	0.00958789									OS03T0271500-01	0.138177	2.70889	0.00703507
			OS05T0139100-01	-0.143924	2.91604	0.00374367									OS07T0185000-03	-0.123848	2.52102	0.0120817									OS05T0297900-01	0.127605	2.59875	0.00969549									OS03T0714400-01	0.137998	2.70532	0.00710988
			OS09T0414300-00	-0.14381	2.91366	0.00377167									OS11T0484000-01	0.123707	2.5181	0.0121808									OS05T0587200-01	-0.127485	2.59625	0.00976509									OS09T0417800-01	0.137915	2.70366	0.00714478
			OS03T0577200-01	-0.143724	2.91188	0.00379276									OS03T0586400-01	-0.123514	2.5141	0.0123175									OS01T0537250-01	-0.127449	2.59551	0.00978563									OS03T0332400-01	-0.137836	2.70208	0.00717827
			OS02T0103850-00	-0.143688	2.91114	0.00380162									OS01T0866100-01	-0.123442	2.51263	0.0123682									OS06T0610000-01	-0.127264	2.59167	0.00989375									OS03T0707600-01	0.137772	2.70081	0.00720517
			OS06T0602700-00	-0.143685	2.91108	0.00380233									OS06T0600100-01	0.123307	2.50984	0.012465									OS06T0103900-01	0.127205	2.59046	0.0099282									OS03T0413100-02	0.13762	2.69776	0.00727027
			OS06T0731950-01	-0.143556	2.90841	0.00383421									OS06T0586300-01	-0.123209	2.5078	0.0125359									OS04T0668900-01	0.127203	2.59042	0.00992929									OS07T0637000-01	0.137604	2.69745	0.00727692
			OS02T0120000-01	0.14353	2.90788	0.00384057									OS01T0236700-01	0.123148	2.50656	0.0125794									OS02T0550800-01	-0.127167	2.58968	0.00995024									OS04T0162100-01	0.137552	2.69641	0.00729935
			OS12T0516800-00	-0.143432	2.90584	0.00386515									OS01T0556400-01	0.123003	2.50355	0.0126851									OS08T0558200-01	0.127155	2.58943	0.00995735									OS11T0549655-01	0.137536	2.69608	0.00730644
			OS03T0202001-01	-0.143306	2.90324	0.00389673									OS02T0167600-01	0.122653	2.49632	0.0129426									OS12T0182700-01	0.12715	2.58932	0.00996036									OS09T0101100-01	0.137194	2.68926	0.00745465
			OS01T0689800-01	-0.143294	2.903	0.00389969									OS02T0505400-02	0.122549	2.49416	0.0130203									OS02T0759700-04	-0.126952	2.58522	0.0100776									OS01T0109300-01	0.137114	2.68765	0.00749014
			OS11T0592500-02	-0.143195	2.90095	0.00392478									OS12T0103000-01	-0.12252	2.49357	0.0130418									OS12T0263000-01	0.126908	2.58432	0.0101037									OS05T0241150-00	-0.136803	2.68145	0.0076279
			OS02T0532300-02	-0.143192	2.90088	0.00392561									OS02T0123400-01	0.122429	2.49168	0.0131103									OS05T0199700-01	0.126676	2.5795	0.0102433									OS06T0300600-01	0.136748	2.68036	0.00765237
			OS05T0562300-01	-0.143127	2.89954	0.00394206									OS03T0694800-01	0.122421	2.49152	0.013116									OS06T0674000-01	-0.126671	2.57941	0.0102461									OS09T0261100-01	0.136733	2.68004	0.0076595
			OS01T0130900-01	-0.143071	2.89838	0.0039564									OS06T0168400-01	0.122397	2.49103	0.0131341									OS01T0227100-01	0.126251	2.57072	0.0105025									OS10T0437600-00	0.13664	2.67818	0.00770137
			OS10T0567800-02	-0.14304	2.89775	0.00396423									OS01T0374900-01	0.122394	2.49097	0.0131361									OS04T0635500-01	0.125918	2.56382	0.01071									OS10T0445500-01	-0.136639	2.67818	0.00770148
			OS08T0359100-01	-0.142925	2.89536	0.00399387									OS05T0555100-01	0.122243	2.48785	0.01325									OS03T0667100-01	0.125466	2.55448	0.0109968									OS01T0534900-01	0.136485	2.6751	0.00777119
			OS04T0630300-01	0.14288	2.89443	0.00400547									OS10T0579600-01	0.122213	2.48722	0.0132731									OS01T0901500-01	-0.125337	2.5518	0.0110806									OS08T0481800-01	0.13641	2.67358	0.00780581
			OS10T0565100-00	-0.142728	2.89128	0.00404499									OS02T0620400-01	0.122098	2.48485	0.0133605									OS05T0417200-01	0.125281	2.55065	0.0111164									OS06T0125600-01	0.13637	2.6728	0.00782378
			OS06T0635200-01	-0.142585	2.88832	0.00408243									OS05T0490300-01	0.122073	2.48433	0.0133796									OS03T0387900-01	-0.125127	2.54747	0.0112168									OS01T0719125-00	0.136366	2.67272	0.00782556
			OS07T0295800-01	-0.142538	2.88736	0.00409472									OS10T0413500-03	-0.122045	2.48375	0.0134013									OS05T0463900-01	-0.124951	2.54381	0.0113329									OS04T0551700-01	0.136244	2.67028	0.00788158
			OS03T0351800-01	-0.142468	2.88591	0.00411325									OS04T0484900-01	-0.121933	2.48143	0.0134874									OS01T0805900-01	0.124898	2.54274	0.0113673									OS10T0548300-02	0.136144	2.66829	0.00792771
			OS12T0411700-01	-0.142258	2.88156	0.00416918									OS09T0569000-01	-0.121725	2.47715	0.0136478									OS04T0678700-01	0.124885	2.54245	0.0113764									OS07T0555200-01	0.136067	2.66675	0.00796359
			OS08T0196700-01	-0.14223	2.88099	0.00417662									OS11T0289700-01	-0.121682	2.47625	0.0136818									OS12T0578500-01	0.124864	2.54203	0.01139									OS04T0668800-01	0.13583	2.66202	0.00807426
			OS01T0892600-02	0.14217	2.87975	0.00419277									OS02T0156500-01	-0.12153	2.47312	0.0138002									OS03T0119300-01	-0.124858	2.54189	0.0113943									OS02T0815400-01	-0.135822	2.66185	0.00807818
			OS03T0748200-01	-0.142111	2.87853	0.00420868									OS12T0166000-00	-0.121429	2.47103	0.01388									OS12T0515400-01	-0.124791	2.54052	0.0114386									OS04T0548300-01	0.1358	2.66142	0.00808853
			OS01T0131800-01	-0.141766	2.87139	0.00430292									OS04T0520000-01	0.121404	2.47051	0.0138999									OS05T0382600-02	0.124711	2.53887	0.0114918									OS05T0347000-01	0.135762	2.66066	0.00810638
			OS03T0729300-01	-0.141672	2.86945	0.00432882									OS10T0578050-01	0.121224	2.4668	0.0140425									OS11T0163800-01	0.124664	2.53789	0.0115234									OS12T0517200-01	0.135573	2.65688	0.00819619
			OS03T0158300-01	-0.141582	2.86759	0.0043539									OS07T0408100-01	0.121213	2.46658	0.0140513									OS11T0639300-01	-0.124501	2.53452	0.0116331									OS03T0269900-01	0.135506	2.65555	0.00822817
			OS05T0494500-01	-0.141552	2.86698	0.00436211									OS01T0734800-01	0.121143	2.46513	0.0141073									OS01T0920400-01	0.124491	2.5343	0.0116402									OS03T0345100-01	0.135209	2.64961	0.00837154
			OS08T0452900-01	-0.141463	2.86513	0.00438711									OS02T0716500-01	-0.121073	2.46368	0.0141635									OS12T0586300-00	0.124223	2.52877	0.0118223									OS02T0819500-03	-0.135126	2.64796	0.00841198
			OS03T0701900-01	-0.141342	2.86263	0.00442115									OS10T0560400-01	0.121035	2.4629	0.014194									OS01T0217500-01	0.124043	2.52504	0.0119465									OS04T0509400-01	0.135099	2.64742	0.00842503
			OS12T0143300-01	-0.141342	2.86263	0.0044212									OS03T0593100-01	0.12082	2.45845	0.0143686									OS04T0652400-01	-0.12393	2.5227	0.0120249									OS06T0565900-01	0.134952	2.64449	0.00849707
			OS12T0174200-01	-0.141112	2.85789	0.00448639									OS05T0512200-01	0.120765	2.45732	0.014413									OS11T0532200-01	0.123534	2.51453	0.0123027									OS08T0183900-01	0.134901	2.64346	0.00852258
			OS07T0134700-00	-0.140968	2.8549	0.00452797									OS10T0540200-01	0.120669	2.45534	0.0144916									OS03T0809900-01	-0.123482	2.51345	0.0123401									OS06T0304600-02	0.134879	2.64304	0.00853302
			OS03T0704100-01	-0.140867	2.85282	0.00455719									OS06T0206401-00	0.120283	2.44736	0.0148113									OS11T0697100-01	-0.123406	2.51188	0.0123941									OS09T0131200-01	0.134846	2.64238	0.00854937
			OS02T0324200-01	-0.140858	2.85263	0.00455983									OS08T0105800-01	0.120211	2.44588	0.0148715									OS02T0814700-01	-0.123278	2.50923	0.0124861									OS08T0561600-01	0.134804	2.64153	0.00857044
			OS05T0542300-01	-0.14083	2.85205	0.00456803									OS01T0142300-02	0.120182	2.44528	0.0148959									OS08T0331000-01	-0.123192	2.50745	0.0125481									OS11T0569500-01	0.13466	2.63865	0.00864223
			OS08T0528601-00	-0.140736	2.85012	0.00459519									OS08T0549300-01	0.120119	2.44398	0.0149487									OS01T0717400-01	0.123023	2.50397	0.0126703									OS02T0740700-01	0.134558	2.63663	0.00869308
			OS02T0504100-01	-0.140681	2.84898	0.00461139									OS03T0356582-01	0.120111	2.44381	0.0149557									OS03T0294900-01	0.123022	2.50394	0.0126715									OS01T0612000-01	0.134535	2.63617	0.00870458
			OS11T0498400-01	-0.140587	2.84703	0.00463921									OS07T0110000-01	-0.120073	2.44302	0.014988									OS03T0639300-01	-0.12296	2.50267	0.0127164									OS02T0724850-00	0.134239	2.63026	0.00885476
			OS05T0100800-01	0.140573	2.84675	0.00464321									OS06T0670000-01	-0.120068	2.44294	0.0149915									OS01T0923600-02	-0.122921	2.50186	0.0127449									OS09T0325700-01	0.134217	2.62983	0.00886591
			OS01T0559750-01	-0.140334	2.8418	0.00471438									OS12T0271700-01	0.120059	2.44275	0.0149993									OS02T0480200-01	0.122753	2.49839	0.0128684									OS02T0656600-00	0.134157	2.62863	0.00889664
			OS08T0468100-03	-0.140285	2.84079	0.00472908									OS02T0646400-01	-0.120049	2.44253	0.0150083									OS04T0606700-01	-0.12273	2.49792	0.0128853									OS07T0109600-01	0.13414	2.62828	0.00890576
			OS05T0457700-01	-0.140279	2.84068	0.00473062									OS03T0259900-01	0.119953	2.44056	0.0150891									OS01T0271000-01	0.122709	2.49747	0.0129015									OS06T0673700-01	0.134137	2.62822	0.0089072
			OS03T0754800-01	-0.140101	2.837	0.0047844									OS03T0127900-01	-0.119887	2.4392	0.0151451									OS03T0723600-01	0.12266	2.49647	0.0129373									OS09T0386200-01	0.134036	2.62621	0.00895914
			OS02T0745000-01	-0.140037	2.83568	0.00480387									OS06T0303600-01	-0.11986	2.43863	0.0151686									OS06T0699100-00	0.122557	2.49433	0.0130143									OS06T0286375-00	0.133996	2.62541	0.00897978
			OS10T0416000-01	-0.14002	2.83532	0.00480918									OS08T0452900-01	0.119799	2.43737	0.015221									OS07T0690300-01	0.122422	2.49155	0.0131149									OS03T0607800-01	0.133724	2.61997	0.00912179
			OS03T0784700-01	-0.139887	2.83258	0.00484977									OS01T0186400-01	0.119703	2.4354	0.0153026									OS07T0205200-02	0.122419	2.49147	0.0131178									OS05T0398450-00	-0.133703	2.61957	0.00913236
			OS12T0118200-01	0.139742	2.82957	0.00489465									OS08T0234000-01	0.119639	2.43407	0.0153581									OS07T0275100-00	0.122398	2.49105	0.0131331									OS01T0621300-01	0.13353	2.61611	0.00922386
			OS03T0146800-01	0.139704	2.82881	0.00490617									OS12T0594950-01	0.119546	2.43215	0.0154388									OS05T0181000-01	-0.122098	2.48485	0.0133606									OS04T0423700-01	0.133426	2.61403	0.00927923
			OS02T0643000-01	-0.139523	2.82505	0.00496286									OS01T0641100-01	0.119533	2.43188	0.0154499									OS05T0133100-01	0.121984	2.48249	0.0134481									OS11T0181100-01	0.133314	2.6118	0.009339
			OS02T0184400-01	-0.139482	2.82422	0.0049755									OS09T0365100-01	-0.119472	2.43063	0.0155025									OS10T0532100-01	0.121926	2.4813	0.0134924									OS02T0612800-02	0.133238	2.61028	0.00937978
			OS04T0435500-02	-0.139448	2.8235	0.00498644									OS01T0856900-01	0.119338	2.42786	0.0156199									OS10T0504200-01	-0.121873	2.48021	0.0135331									OS02T0498300-01	0.133227	2.61007	0.00938566
			OS09T0268000-00	-0.139362	2.82174	0.00501345									OS11T0214700-00	-0.119034	2.42159	0.015888									OS03T0215700-01	0.121662	2.47583	0.0136975									OS03T0746600-01	0.133222	2.60997	0.00938813
			OS03T0219200-01	-0.139346	2.82141	0.00501842									OS05T0185650-01	0.118953	2.41992	0.0159601									OS05T0456900-01	0.121598	2.47452	0.0137472									OS01T0250600-01	-0.133164	2.60881	0.00941949
			OS04T0518200-02	-0.139318	2.82082	0.00502751									OS06T0128600-01	-0.118845	2.41768	0.016057									OS09T0441400-01	-0.12154	2.47333	0.0137922									OS08T0480500-01	-0.133148	2.60849	0.00942812
			OS03T0849600-01	-0.139287	2.82018	0.00503739									OS10T0521300-01	-0.118828	2.41734	0.016072									OS01T0708000-00	0.121466	2.47179	0.0138511									OS05T0108500-01	0.13312	2.60793	0.00944353
			OS01T0886600-01	-0.139124	2.81682	0.00508934									OS11T0106200-01	-0.11874	2.41553	0.016151									OS04T0102600-01	0.121363	2.46966	0.0139324									OS01T0681600-02	0.133007	2.60567	0.00950484
			OS08T0478100-01	-0.138744	2.80897	0.00521251									OS06T0557600-01	0.118673	2.41414	0.0162117									OS07T0166600-01	0.121323	2.46885	0.0139638									OS09T0553200-01	0.132866	2.60286	0.00958174
			OS04T0494300-00	-0.138694	2.80794	0.00522895									OS06T0697600-01	-0.118632	2.41328	0.0162493									OS07T0605350-00	0.121274	2.46783	0.014003									OS03T0704400-01	-0.13285	2.60255	0.00959031
			OS12T0290150-00	-0.13865	2.80703	0.00524341									OS08T0203350-01	-0.118623	2.4131	0.0162573									OS08T0180300-01	0.12096	2.46134	0.0142547									OS09T0357250-00	0.132818	2.60192	0.00960775
			OS06T0300700-01	-0.138646	2.80696	0.00524461									OS01T0292200-01	0.118602	2.41268	0.0162759									OS02T0768700-01	-0.12092	2.46052	0.014287									OS10T0567100-01	-0.132704	2.59963	0.00967089
			OS10T0141900-01	-0.138623	2.80648	0.00525229									OS01T0188100-01	0.118551	2.41162	0.0163227									OS07T0604800-01	0.120897	2.46004	0.0143057									OS01T0642100-01	0.13266	2.59877	0.00969494
			OS07T0685000-02	-0.138578	2.80554	0.00526723									OS06T0109200-01	-0.118386	2.40822	0.0164732									OS12T0256300-01	-0.120803	2.4581	0.0143824									OS01T0930200-01	0.132592	2.59741	0.00973257
			OS02T0753800-01	-0.138567	2.80533	0.00527068									OS03T0190000-01	0.118384	2.40817	0.0164752									OS01T0116400-01	0.120737	2.45673	0.0144362									OS01T0807800-01	0.132517	2.59591	0.00977448
			OS05T0311500-01	-0.138381	2.80148	0.00533268									OS03T0704100-01	0.118186	2.40409	0.016658									OS11T0249000-01	0.120463	2.45108	0.0146616									OS07T0621800-01	0.132345	2.59247	0.00987115
			OS11T0123033-01	0.138295	2.79971	0.00536141									OS06T0702700-01	0.118159	2.40354	0.0166826									OS03T0843600-01	-0.120298	2.44767	0.0147988									OS02T0635700-01	-0.132254	2.59066	0.00992244
			OS03T0307500-01	-0.138252	2.79882	0.0053759									OS02T0764500-01	-0.118148	2.40331	0.016693									OS02T0704800-01	-0.120218	2.44602	0.0148659									OS06T0648200-05	0.132213	2.58986	0.00994522
			OS09T0463700-01	-0.138124	2.79619	0.00541909									OS08T0129200-02	0.11809	2.40211	0.0167471									OS10T0484900-00	0.120116	2.44392	0.0149514									OS11T0600600-01	0.132145	2.58848	0.00998432
			OS01T0819100-01	-0.137928	2.79214	0.00548604									OS02T0681200-01	0.118064	2.40158	0.0167708									OS07T0204100-01	0.119926	2.44	0.0151121									OS10T0392500-00	0.132085	2.5873	0.0100182
			OS06T0227300-01	0.137905	2.79166	0.00549406									OS02T0238500-01	-0.118045	2.40118	0.0167891									OS11T0244600-01	-0.119915	2.43976	0.0151218									OS04T0191400-01	-0.132072	2.58703	0.0100257
			OS02T0595800-01	-0.137814	2.78978	0.0055254									OS02T0142800-01	0.11803	2.40088	0.0168026									OS07T0545300-01	0.119863	2.43869	0.0151663									OS07T0669600-01	0.132031	2.58623	0.0100488
			OS01T0692200-01	0.137652	2.78645	0.00558144									OS02T0140400-01	-0.117973	2.39971	0.0168558									OS03T0140400-01	0.119842	2.43827	0.0151835									OS02T0128000-00	-0.131681	2.57925	0.0102508
			OS04T0282200-01	-0.137605	2.78547	0.00559787									OS01T0580200-01	0.117919	2.39858	0.016907									OS10T0390701-00	-0.119832	2.43805	0.0151927									OS04T0398800-01	0.131564	2.5769	0.0103195
			OS07T0236800-01	0.137588	2.78513	0.00560377									OS07T0462000-01	0.117901	2.39821	0.0169238									OS04T0321500-00	0.119771	2.43679	0.015245									OS05T0580000-01	0.131534	2.57631	0.0103369
			OS07T0143600-01	-0.137585	2.78506	0.00560483									OS02T0570700-01	0.117891	2.39801	0.0169327									OS12T0159600-02	0.119761	2.43658	0.0152535									OS01T0647850-01	0.131403	2.57369	0.010414
			OS04T0402700-01	-0.137574	2.78483	0.00560875									OS03T0712600-01	0.117871	2.3976	0.0169517									OS04T0534000-01	0.119735	2.43606	0.0152753									OS08T0509500-01	0.131389	2.57342	0.0104222
			OS09T0516600-01	-0.137504	2.78338	0.00563337									OS02T0636400-01	0.117797	2.39606	0.0170218									OS10T0486100-00	-0.119717	2.43568	0.0152912									OS03T0227800-03	0.131367	2.57298	0.0104353
			OS08T0470700-00	-0.137475	2.78279	0.00564353									OS02T0685200-01	0.117697	2.39401	0.0171162									OS03T0187000-01	-0.119707	2.43547	0.0153									OS01T0723700-01	-0.131333	2.5723	0.0104552
			OS07T0553900-01	-0.137449	2.78225	0.00565276									OS11T0543800-01	0.117575	2.39149	0.0172324									OS12T0135900-00	0.119616	2.43359	0.0153782									OS03T0754200-01	0.131302	2.57169	0.0104735
			OS03T0799000-01	-0.137437	2.78201	0.0056568									OS11T0573000-01	-0.117409	2.38807	0.0173914									OS12T0458900-01	-0.119505	2.43131	0.015474									OS03T0193000-01	0.131255	2.57075	0.0105016
			OS01T0626900-01	-0.137354	2.78029	0.00568619									OS06T0591400-01	-0.117383	2.38753	0.0174166									OS08T0561600-01	0.119484	2.43086	0.0154928									OS03T0727200-00	-0.131243	2.57051	0.0105088
			OS07T0530300-01	-0.13724	2.77795	0.00572662									OS07T0299800-01	0.117274	2.38527	0.0175221									OS01T0704300-01	-0.119467	2.43053	0.015507									OS02T0670000-01	0.131089	2.56745	0.0106003
			OS02T0735100-01	-0.137237	2.77787	0.00572796									OS02T0202900-00	-0.11719	2.38355	0.0176032									OS04T0650800-01	-0.119395	2.42904	0.0155698									OS01T0121200-01	0.131061	2.56688	0.0106175
			OS09T0326800-01	-0.137212	2.77736	0.00573675									OS01T0743800-00	-0.117091	2.38151	0.0176997									OS06T0686600-01	0.119386	2.42886	0.0155775									OS07T0520400-01	0.130953	2.56474	0.0106821
			OS06T0111600-01	-0.137166	2.77642	0.00575312									OS05T0244600-01	0.117061	2.38088	0.0177294									OS09T0451500-01	0.119332	2.42773	0.0156255									OS06T0661900-01	0.130891	2.56351	0.0107195
			OS10T0530400-01	-0.137149	2.77607	0.00575924									OS07T0674700-01	-0.117054	2.38073	0.0177365									OS10T0155800-01	0.119166	2.42431	0.0157711									OS04T0667850-00	0.130586	2.55743	0.0109056
			OS08T0158900-01	-0.137058	2.77418	0.00579206									OS08T0386900-01	-0.11697	2.37901	0.0178182									OS03T0720300-01	0.118962	2.4201	0.0159524									OS01T0694900-01	0.130499	2.55568	0.0109596
			OS02T0100300-01	-0.136775	2.76834	0.00589486									OS08T0132600-01	0.116949	2.37857	0.0178394									OS07T0173100-00	0.118791	2.41657	0.0161054									OS04T0649500-01	-0.130437	2.55445	0.0109978
			OS06T0128200-03	-0.136743	2.76769	0.00590641									OS06T0724400-01	0.116908	2.37773	0.0178794									OS11T0180000-01	0.118777	2.41628	0.0161183									OS06T0647700-01	0.130214	2.55	0.0111368
			OS02T0654700-01	-0.136687	2.76654	0.00592696									OS06T0334100-02	0.116865	2.37684	0.0179218									OS01T0211800-01	-0.118755	2.41583	0.0161379									OS02T0551900-01	0.130209	2.5499	0.01114
			OS01T0780800-01	-0.136549	2.76369	0.00597795									OS02T0273000-01	0.116747	2.37442	0.0180383									OS02T0439700-01	0.118713	2.41497	0.0161756									OS05T0248301-01	-0.130205	2.54983	0.0111423
			OS01T0583100-01	-0.136442	2.76149	0.00601764									OS10T0447900-01	0.116637	2.37215	0.0181479									OS05T0113900-01	0.118572	2.41206	0.0163033									OS03T0231600-01	0.130115	2.54804	0.0111987
			OS04T0323800-01	0.136214	2.75677	0.00610354									OS06T0347100-01	-0.116567	2.3707	0.0182183									OS01T0541000-01	-0.11856	2.41181	0.0163142									OS09T0121050-00	0.130106	2.54787	0.0112042
			OS08T0320400-01	-0.136197	2.75643	0.0061097									OS03T0263500-01	0.116324	2.3657	0.0184628									OS03T0374400-01	0.118522	2.41102	0.0163489									OS03T0189400-01	0.130046	2.54666	0.0112425
			OS09T0251400-01	-0.136147	2.75539	0.00612883									OS01T0744000-01	0.116237	2.36389	0.0185521									OS09T0440300-02	0.118496	2.41048	0.0163729									OS02T0281000-01	0.129995	2.54565	0.0112744
			OS02T0564400-01	-0.136142	2.75528	0.00613077									OS11T0205500-02	-0.116217	2.36349	0.0185715									OS05T0590300-01	-0.118475	2.41005	0.0163921									OS10T0113900-02	0.129913	2.54402	0.0113262
			OS10T0378100-01	0.135999	2.75235	0.00618485									OS12T0231000-01	-0.116141	2.36192	0.0186497									OS01T0860500-02	-0.118337	2.4072	0.0165188									OS03T0124900-01	0.129891	2.54358	0.0113402
			OS08T0333000-02	-0.135969	2.75173	0.00619638									OS08T0425000-01	0.116123	2.36154	0.0186684									OS07T0660200-02	-0.118317	2.40679	0.0165371									OS01T0681900-01	0.129703	2.53983	0.0114607
			OS06T0275700-01	-0.135943	2.75119	0.00620637									OS09T0482800-01	0.116086	2.36079	0.0187057									OS06T0120732-00	0.118201	2.4044	0.0166438									OS05T0512500-01	0.129645	2.53868	0.0114978
			OS12T0421000-01	0.135916	2.75063	0.00621689									OS02T0705100-01	0.116055	2.36014	0.0187378									OS04T0311400-02	-0.1182	2.40437	0.0166452									OS04T0349500-01	-0.129608	2.53793	0.011522
			OS03T0188900-01	-0.135821	2.74868	0.00625327									OS01T0141700-01	0.116006	2.35913	0.0187881									OS03T0725800-01	0.118174	2.40384	0.016669									OS05T0198200-00	0.129443	2.53465	0.0116289
			OS03T0343300-01	-0.135809	2.74843	0.00625793									OS05T0414100-00	0.1159	2.35694	0.0188978									OS09T0321500-01	0.118079	2.40189	0.0167569									OS08T0157400-01	0.129285	2.5315	0.0117322
			OS03T0231700-01	-0.135742	2.74704	0.00628396									OS11T0639300-01	0.11588	2.35655	0.0189177									OS04T0581300-01	-0.118039	2.40105	0.0167948									OS03T0142900-01	-0.129012	2.52607	0.011912
			OS12T0636100-01	-0.135697	2.74612	0.00630134									OS05T0401300-01	-0.115859	2.3561	0.0189399									OS01T0850200-00	0.118008	2.40041	0.0168237									OS07T0677500-00	0.129002	2.52587	0.0119187
			OS10T0188250-01	0.135632	2.74477	0.00632676									OS09T0397100-01	0.115758	2.35403	0.0190444									OS01T0266200-01	-0.117995	2.40015	0.0168355									OS10T0457000-02	0.128965	2.52513	0.0119436
			OS04T0431800-01	-0.13542	2.74041	0.00640986									OS11T0214900-00	-0.115685	2.35251	0.0191212									OS09T0532900-04	0.117963	2.39949	0.0168654									OS11T0103100-00	0.128925	2.52435	0.0119697
			OS01T0249900-01	-0.135376	2.73951	0.00642707									OS12T0123200-01	-0.115662	2.35205	0.0191448									OS01T0684800-01	-0.117914	2.39848	0.0169115									OS02T0290300-01	0.128812	2.52209	0.0120455
			OS07T0595800-01	-0.135154	2.73492	0.00651567									OS03T0329500-01	-0.115598	2.35071	0.0192126									OS09T0464000-01	-0.117572	2.39143	0.0172352									OS06T0215200-02	-0.128793	2.5217	0.0120588
			OS08T0482100-02	-0.135005	2.73185	0.00657564									OS02T0807600-01	-0.115582	2.3504	0.0192287									OS01T0665400-01	-0.117483	2.3896	0.01732									OS04T0417800-01	0.128716	2.52017	0.0121106
			OS01T0254200-01	-0.134844	2.72853	0.00664097									OS03T0312600-01	-0.115535	2.34942	0.0192784									OS09T0566550-01	-0.117355	2.38696	0.0174432									OS10T0518800-01	0.128509	2.51605	0.0122507
			OS08T0492500-01	-0.134718	2.72594	0.00669227									OS04T0402300-00	0.115403	2.34671	0.0194174									OS07T0124400-01	0.117249	2.38476	0.0175464									OS10T0339600-01	0.128497	2.51582	0.0122588
			OS05T0546800-01	-0.134678	2.72511	0.00670885									OS08T0155000-02	-0.115377	2.34617	0.0194454									OS07T0636000-01	0.117213	2.38402	0.0175808									OS12T0613000-01	0.128384	2.51356	0.0123361
			OS04T0509300-01	-0.134672	2.725	0.00671101									OS03T0285300-01	0.115369	2.346	0.0194542									OS08T0104300-01	0.117167	2.38308	0.0176255									OS01T0677900-01	0.128326	2.51241	0.0123757
			OS03T0586600-01	-0.134639	2.72431	0.00672472									OS05T0593000-01	0.115367	2.34597	0.0194554									OS07T0452500-02	0.117148	2.38267	0.0176447									OS02T0123400-01	0.128322	2.51234	0.0123784
			OS09T0481400-01	-0.134535	2.72216	0.00676778									OS04T0577000-01	-0.11523	2.34314	0.0196019									OS05T0362300-01	0.117014	2.37992	0.0177749									OS09T0274100-01	0.128307	2.51204	0.0123886
			OS09T0106200-01	-0.134483	2.7211	0.00678924									OS09T0462200-01	0.115223	2.343	0.019609									OS05T0365700-01	-0.116857	2.37667	0.01793									OS10T0147900-01	0.128277	2.51145	0.0124092
			OS02T0665600-01	-0.134456	2.72053	0.00680062									OS05T0155200-01	-0.115215	2.34284	0.0196174									OS10T0437100-01	-0.116851	2.37656	0.0179353									OS04T0532800-01	0.128258	2.51105	0.0124228
			OS02T0150800-01	-0.134368	2.71872	0.00683721									OS01T0886350-01	-0.114899	2.33632	0.019958									OS04T0626500-01	0.116835	2.37623	0.0179511									OS01T0734466-01	0.128196	2.50983	0.0124653
			OS03T0600400-01	-0.134339	2.71812	0.00684952									OS03T0399600-02	0.114588	2.32991	0.0202981									OS06T0142500-00	0.116772	2.37492	0.0180142									OS05T0274900-00	-0.128174	2.50938	0.0124807
			OS06T0601100-02	-0.134314	2.71761	0.00685994									OS05T0349200-01	-0.114535	2.32882	0.0203564									OS07T0419500-01	0.116768	2.37484	0.018018									OS03T0800800-01	0.127952	2.50497	0.0126351
			OS06T0606000-01	-0.134277	2.71684	0.00687548									OS01T0526100-01	0.114525	2.32862	0.0203669									OS04T0494100-02	-0.116629	2.37197	0.0181566									OS05T0573700-02	-0.127731	2.50057	0.0127907
			OS06T0581300-01	-0.134215	2.71556	0.00690162									OS05T0204900-01	-0.114514	2.32838	0.02038									OS08T0438400-01	0.116494	2.36919	0.0182917									OS04T0603200-01	0.127671	2.49938	0.0128331
			OS12T0281600-02	-0.134143	2.71408	0.00693197									OS06T0662000-01	0.114475	2.32759	0.0204224									OS02T0760000-00	-0.116287	2.36493	0.0185008									OS03T0758551-00	-0.127554	2.49705	0.0129163
			OS03T0107400-01	-0.134004	2.71122	0.00699108									OS06T0159600-01	-0.114413	2.32631	0.0204913									OS04T0610500-01	0.116267	2.36451	0.0185213									OS10T0560400-01	0.127523	2.49644	0.0129384
			OS12T0498500-01	-0.133963	2.71039	0.00700828									OS02T0202500-01	0.11435	2.325	0.0205616									OS02T0177800-02	0.116154	2.36218	0.0186366									OS05T0566800-01	0.127471	2.49539	0.0129762
			OS05T0489000-01	-0.133853	2.70811	0.0070557									OS10T0567800-02	0.1143	2.32398	0.0206171									OS12T0539750-01	0.116129	2.36167	0.0186618									OS03T0641700-02	0.127337	2.49272	0.0130725
			OS04T0466100-01	-0.133844	2.70793	0.00705943									OS01T0211800-01	0.114286	2.32368	0.0206332									OS01T0721000-01	0.116114	2.36137	0.0186769									OS04T0337000-01	0.127308	2.49215	0.0130932
			OS08T0281600-00	-0.133598	2.70287	0.00716587									OS02T0313400-01	0.114057	2.31897	0.02089									OS01T0255000-01	0.116099	2.36106	0.0186921									OS02T0258000-00	0.127301	2.49201	0.0130982
			OS07T0658700-01	-0.133584	2.70257	0.00717213									OS03T0238600-01	0.114041	2.31864	0.0209078									OS04T0534801-01	-0.116031	2.35966	0.018762									OS03T0285700-01	-0.12727	2.49139	0.0131208
			OS07T0419500-01	-0.133579	2.70248	0.00717412									OS02T0815300-01	0.114024	2.31829	0.0209274									OS02T0768300-01	-0.115944	2.35785	0.0188521									OS05T0537100-00	0.12726	2.4912	0.0131277
			OS03T0141200-01	-0.133563	2.70214	0.0071813									OS07T0173100-00	0.113996	2.31772	0.0209583									OS03T0849600-01	0.115669	2.35218	0.019138									OS10T0396300-01	-0.127258	2.49116	0.0131293
			OS05T0113000-01	-0.133514	2.70113	0.00720264									OS05T0540100-03	-0.113956	2.31689	0.0210039									OS07T0670100-00	-0.115665	2.3521	0.0191423									OS03T0826000-01	0.127255	2.49109	0.0131318
			OS02T0743400-01	-0.133481	2.70045	0.0072172									OS04T0119400-01	-0.113891	2.31555	0.0210778									OS04T0479300-01	0.115602	2.35082	0.0192074									OS10T0577800-01	0.127086	2.48774	0.013254
			OS03T0140300-01	-0.133371	2.69819	0.00726541									OS10T0439924-01	-0.113682	2.31126	0.0213163									OS07T0579000-01	0.115567	2.35008	0.0192448									OS05T0100800-01	0.127008	2.48619	0.013311
			OS12T0207500-00	0.13334	2.69754	0.00727935									OS12T0574400-01	-0.113653	2.31065	0.0213499									OS06T0581300-02	0.115534	2.3494	0.0192799									OS01T0246200-00	0.127005	2.48612	0.0133136
			OS09T0394500-01	-0.133332	2.69738	0.00728293									OS04T0517300-01	0.11357	2.30894	0.0214461									OS06T0347966-01	0.115402	2.34668	0.019419									OS05T0159300-01	0.126969	2.48541	0.0133399
			OS02T0728300-00	-0.133305	2.69683	0.00729475									OS10T0503700-03	0.113506	2.30762	0.0215201									OS04T0488500-01	0.115337	2.34534	0.0194881									OS08T0280501-00	-0.126932	2.48467	0.0133674
			OS02T0689800-01	-0.133262	2.69593	0.00731395									OS01T0777101-00	0.113475	2.30699	0.0215554									OS01T0310600-01	0.115293	2.34445	0.0195342									OS04T0572700-01	0.126922	2.48447	0.0133747
			OS04T0531300-01	-0.133244	2.69557	0.00732181									OS02T0573300-01	0.113473	2.30694	0.0215582									OS03T0678800-00	0.115238	2.3433	0.0195934									OS10T0528150-01	-0.126845	2.48294	0.0134315
			OS10T0341800-01	-0.133214	2.69496	0.00733502									OS01T0895100-02	0.113465	2.30678	0.0215671									OS01T0923900-01	-0.115204	2.3426	0.0196298									OS11T0484400-01	0.126671	2.47949	0.0135601
			OS06T0728800-01	0.133213	2.69493	0.00733566									OS01T0683400-01	-0.113417	2.30579	0.0216228									OS12T0535400-01	0.115172	2.34195	0.0196635									OS09T0113000-01	0.126642	2.47889	0.0135823
			OS03T0355900-00	-0.133101	2.69262	0.00738574									OS06T0111600-01	-0.113384	2.3051	0.0216619									OS07T0695200-00	0.115161	2.34171	0.0196758									OS01T0590900-01	0.126607	2.4782	0.0136083
			OS09T0346500-04	0.132989	2.69032	0.00743582									OS01T0507500-01	0.113312	2.30362	0.021746									OS07T0561500-01	-0.115113	2.34073	0.0197272									OS12T0435200-01	-0.126567	2.4774	0.0136384
			OS01T0612200-01	-0.132804	2.68652	0.00751954									OS08T0206400-01	0.113297	2.30332	0.0217631									OS05T0212100-01	-0.115085	2.34014	0.0197576									OS07T0663000-00	0.126545	2.47698	0.0136544
			OS01T0861000-01	-0.132609	2.6825	0.00760883									OS06T0292400-00	-0.113271	2.30279	0.0217931									OS11T0551800-02	0.114908	2.3365	0.0199483									OS03T0104800-01	-0.12648	2.47567	0.0137037
			OS12T0285600-01	-0.132534	2.68096	0.00764333									OS06T0294000-01	0.113167	2.30064	0.0219157									OS08T0566400-01	-0.114852	2.33536	0.0200087									OS09T0237600-01	0.126423	2.47455	0.0137462
			OS01T0958700-01	-0.132519	2.68063	0.00765058									OS11T0649300-01	0.113148	2.30025	0.0219381									OS02T0121200-01	0.114831	2.33491	0.0200324									OS09T0296800-01	0.12634	2.4729	0.0138087
			OS03T0667700-01	-0.132506	2.68038	0.00765629									OS05T0550300-01	-0.113108	2.29944	0.0219845									OS04T0479700-01	-0.114823	2.33475	0.0200407									OS06T0472000-01	0.126314	2.47238	0.0138287
			OS01T0144200-01	-0.132487	2.67998	0.00766535									OS01T0171800-01	-0.11302	2.29762	0.0220888									OS08T0199775-00	0.114777	2.3338	0.0200908									OS05T0206200-01	0.12625	2.4711	0.0138773
			OS10T0542200-03	-0.132351	2.67717	0.0077287									OS07T0599600-02	0.112988	2.29695	0.0221275									OS09T0498000-01	0.114739	2.33303	0.0201318									OS11T0588600-01	0.126157	2.46926	0.0139477
			OS07T0602200-01	-0.13232	2.67654	0.00774304									OS03T0746700-01	-0.112967	2.29653	0.0221515									OS01T0746700-00	-0.114702	2.33226	0.0201727									OS02T0567900-01	-0.12615	2.46911	0.0139536
			OS05T0281400-01	0.132309	2.67633	0.00774787									OS05T0251500-01	0.112957	2.29632	0.0221638									OS08T0385000-01	-0.114632	2.33081	0.0202499									OS10T0519300-00	0.126103	2.46818	0.0139894
			OS06T0101600-01	0.132275	2.67562	0.00776397									OS06T0558700-01	0.112939	2.29595	0.022185									OS06T0676600-01	-0.114625	2.33067	0.0202573									OS08T0441500-01	0.126035	2.46682	0.0140419
			OS05T0372800-01	-0.132247	2.67504	0.00777722									OS05T0179000-01	0.112769	2.29245	0.0223878									OS04T0547900-01	0.114567	2.32947	0.0203212									OS03T0668400-01	0.125786	2.46188	0.0142339
			OS10T0539650-01	-0.132036	2.67069	0.0078767									OS07T0209000-01	0.112726	2.29155	0.0224401									OS03T0107400-01	0.114409	2.32623	0.0204954									OS01T0580000-02	0.12577	2.46155	0.0142467
			OS11T0227200-01	-0.132017	2.6703	0.00788583									OS06T0111100-01	-0.112702	2.29107	0.0224682									OS03T0411300-01	0.11432	2.32438	0.0205951									OS02T0810400-01	0.125719	2.46054	0.0142862
			OS04T0549700-01	-0.131936	2.66863	0.00792445									OS05T0353500-01	0.112669	2.29038	0.0225086									OS01T0804400-01	-0.11404	2.31862	0.0209091									OS10T0133500-01	0.125602	2.45822	0.0143774
			OS04T0221300-01	-0.131878	2.66744	0.007952									OS08T0114100-01	0.112607	2.28911	0.0225833									OS02T0535700-01	0.114031	2.31843	0.0209192									OS10T0458700-02	0.125547	2.45713	0.0144205
			OS01T0226600-01	-0.131841	2.66668	0.00796971									OS01T0262700-02	-0.112549	2.28792	0.0226529									OS06T0492000-01	0.114024	2.31829	0.020927									OS01T0720400-01	-0.125546	2.4571	0.0144215
			OS01T0791033-00	0.131715	2.66409	0.00803029									OS05T0540600-01	0.112542	2.28776	0.0226623									OS05T0220600-01	0.113996	2.31771	0.020959									OS01T0367700-01	0.125515	2.45648	0.0144463
			OS02T0110900-00	-0.13169	2.66357	0.00804242									OS05T0101200-01	-0.112384	2.28452	0.0228535									OS08T0384700-01	0.113951	2.31678	0.02101									OS05T0317700-01	0.125497	2.45612	0.0144604
			OS04T0416000-01	-0.131655	2.66286	0.00805909									OS07T0621500-01	0.112236	2.28147	0.0230353									OS03T0845800-02	0.113795	2.31357	0.0211877									OS04T0412500-01	0.125453	2.45525	0.0144952
			OS04T0174900-01	0.131617	2.66208	0.00807752									OS09T0461500-01	0.112221	2.28115	0.023054									OS05T0161800-01	-0.11379	2.31347	0.0211933									OS12T0489200-01	0.125447	2.45514	0.0144994
			OS01T0616400-01	0.13157	2.66109	0.00810077									OS02T0290400-01	0.112176	2.28023	0.023109									OS03T0209000-01	0.113618	2.30993	0.0213904									OS01T0771400-00	0.124988	2.44601	0.014866
			OS10T0561800-01	-0.13151	2.65986	0.00812997									OS05T0314100-02	0.112173	2.28018	0.0231125									OS02T0517900-01	-0.113599	2.30954	0.0214121									OS01T0587000-01	0.124953	2.44531	0.0148945
			OS03T0206100-01	-0.131468	2.65901	0.00815009									OS05T0180700-01	0.112148	2.27966	0.0231434									OS09T0464033-01	0.113562	2.30877	0.0214552									OS12T0485400-01	0.124948	2.44521	0.0148986
			OS07T0159200-01	0.131438	2.65839	0.00816496									OS11T0195600-01	-0.112088	2.27843	0.0232173									OS02T0303500-01	0.11356	2.30874	0.0214571									OS08T0530000-01	0.124884	2.44395	0.0149501
			OS02T0567100-01	-0.131423	2.65807	0.00817244									OS09T0250700-01	0.112087	2.27841	0.0232182									OS03T0351400-01	-0.113549	2.3085	0.0214704									OS02T0814000-01	0.124821	2.4427	0.0150013
			OS03T0423000-01	-0.131407	2.65775	0.00818026									OS01T0731000-01	0.112087	2.27839	0.0232193									OS01T0309900-01	0.113479	2.30707	0.0215507									OS03T0321300-01	-0.124811	2.44249	0.0150097
			OS03T0106000-01	-0.131388	2.65736	0.00818949									OS10T0511900-01	0.112037	2.27738	0.0232802									OS08T0159500-02	0.113355	2.30451	0.0216954									OS02T0787800-01	0.124713	2.44054	0.01509
			OS04T0667500-01	-0.131376	2.65711	0.00819553									OS02T0516600-01	0.111958	2.27574	0.023379									OS04T0474500-01	0.113345	2.3043	0.0217072									OS03T0170900-02	0.124646	2.43922	0.0151443
			OS08T0530300-01	-0.131225	2.65401	0.00826986									OS01T0650100-01	-0.111942	2.27542	0.0233987									OS01T0138900-01	0.113133	2.29994	0.0219558									OS10T0578050-01	0.124527	2.43684	0.0152427
			OS02T0773300-01	-0.131218	2.65387	0.00827324									OS05T0489301-00	-0.1119	2.27455	0.0234514									OS10T0419600-00	0.113119	2.29965	0.021972									OS01T0839900-01	0.12448	2.43591	0.0152816
			OS04T0106400-02	-0.131149	2.65243	0.0083078									OS01T0629750-00	0.111806	2.27262	0.0235683									OS11T0240900-01	0.113104	2.29935	0.0219893									OS05T0371200-01	0.124467	2.43565	0.0152922
			OS06T0524500-01	-0.131011	2.6496	0.00837664									OS07T0182400-01	-0.111799	2.27248	0.0235773									OS09T0526600-02	-0.113068	2.2986	0.0220327									OS08T0476900-01	0.124439	2.4351	0.0153153
			OS08T0428900-01	-0.130998	2.64933	0.0083832									OS04T0111350-01	0.111773	2.27194	0.0236097									OS08T0277200-01	-0.11305	2.29822	0.0220542									OS03T0292800-01	0.124403	2.43438	0.0153455
			OS03T0639200-01	-0.130958	2.6485	0.00840335									OS03T0734400-01	0.111731	2.27107	0.0236628									OS06T0278450-00	-0.113037	2.29796	0.0220692									OS06T0668200-01	0.124396	2.43425	0.0153507
			OS08T0364500-00	-0.130902	2.64736	0.00843135									OS12T0188566-01	-0.11165	2.26941	0.0237649									OS01T0973500-01	-0.113016	2.29753	0.0220938									OS05T0541800-01	0.124362	2.43356	0.0153797
			OS03T0581800-01	-0.130856	2.64642	0.00845441									OS11T0569500-01	0.111639	2.26919	0.0237783									OS12T0586100-01	0.112996	2.29711	0.0221178									OS02T0756100-01	-0.12432	2.43273	0.0154143
			OS02T0435600-01	-0.130841	2.6461	0.00846212									OS03T0221300-01	0.111622	2.26883	0.0238001									OS02T0318600-00	0.112862	2.29436	0.0222772									OS01T0877600-01	0.124311	2.43256	0.0154215
			OS12T0632900-01	-0.130828	2.64584	0.00846863									OS04T0649600-01	0.111543	2.2672	0.0239007									OS01T0911900-01	0.112653	2.29006	0.0225277									OS04T0286400-01	0.12431	2.43254	0.0154225
			OS02T0119100-01	-0.130813	2.64552	0.00847651									OS01T0606400-01	-0.111457	2.26544	0.0240095									OS03T0822800-02	-0.1126	2.28896	0.0225922									OS01T0651300-01	0.124263	2.4316	0.0154618
			OS08T0138900-01	-0.130797	2.64519	0.00848456									OS06T0491300-01	-0.111427	2.26481	0.0240481									OS07T0209000-01	-0.112573	2.28841	0.022624									OS07T0166800-02	0.124255	2.43143	0.015469
			OS11T0150800-01	0.130747	2.64417	0.00850985									OS02T0265700-01	0.111404	2.26434	0.0240773									OS02T0807100-01	0.112564	2.28821	0.0226357									OS06T0151200-01	0.124221	2.43077	0.0154968
			OS07T0176500-01	-0.130685	2.64289	0.00854145									OS04T0509500-01	-0.11133	2.26282	0.0241719									OS02T0832800-01	0.112526	2.28745	0.0226807									OS02T0810300-01	0.1242	2.43035	0.0155145
			OS01T0913800-01	-0.130676	2.6427	0.0085461									OS06T0568101-00	-0.111217	2.2605	0.0243162									OS09T0534800-01	-0.112184	2.28039	0.0230994									OS06T0624900-01	0.124162	2.42958	0.0155469
			OS03T0103300-00	0.130594	2.64102	0.008588									OS08T0178100-01	-0.111165	2.25942	0.0243842									OS05T0232200-01	-0.112161	2.27993	0.0231272									OS02T0710900-01	0.124144	2.42923	0.0155619
			OS07T0607800-02	-0.130501	2.6391	0.00863584									OS02T0557300-01	0.111132	2.25874	0.0244268									OS06T0157000-01	-0.112099	2.27865	0.0232037									OS04T0431700-01	0.124126	2.42888	0.0155766
			OS04T0380300-02	-0.130404	2.63711	0.00868575									OS09T0436400-01	0.111081	2.25769	0.0244926									OS02T0699400-00	0.112094	2.27856	0.0232096									OS05T0556400-01	0.124079	2.42794	0.0156163
			OS01T0223200-01	-0.130375	2.63651	0.008701									OS05T0398100-01	0.111073	2.25754	0.0245021									OS02T0117800-01	-0.112074	2.27813	0.0232349									OS01T0513400-01	0.124074	2.42784	0.0156208
			OS06T0255200-01	-0.130241	2.63376	0.00877043									OS04T0685700-01	0.111053	2.25712	0.0245288									OS01T0278000-00	0.112068	2.27801	0.0232424									OS05T0438700-01	-0.124037	2.42712	0.0156515
			OS05T0317700-01	-0.130224	2.6334	0.00877958									OS04T0349300-00	0.111012	2.25627	0.0245823									OS09T0272600-01	-0.111987	2.27634	0.0233431									OS03T0359000-01	0.123973	2.42583	0.0157061
			OS04T0492900-01	-0.130215	2.63322	0.00878424									OS01T0919950-00	-0.110857	2.25308	0.0247844									OS02T0265900-02	0.111933	2.27524	0.0234096									OS11T0125500-01	0.123904	2.42446	0.0157649
			OS04T0617800-01	-0.130209	2.63309	0.00878735									OS02T0828800-01	-0.110835	2.25264	0.0248127									OS11T0147901-00	0.111918	2.27492	0.0234288									OS08T0499000-01	0.123802	2.42243	0.0158518
			OS03T0193300-02	-0.130164	2.63217	0.00881086									OS02T0101300-01	0.110821	2.25235	0.0248308									OS02T0725600-01	0.111855	2.27363	0.0235074									OS09T0507400-01	0.123789	2.42217	0.0158629
			OS03T0667100-01	-0.13015	2.63189	0.0088179									OS11T0158400-01	0.110819	2.25231	0.0248333									OS03T0713100-01	0.111708	2.2706	0.0236917									OS11T0565400-01	-0.123784	2.42208	0.015867
			OS04T0349300-00	-0.130121	2.63129	0.00883339									OS01T0944700-01	-0.110771	2.25133	0.0248963									OS01T0585100-01	-0.111705	2.27055	0.023695									OS05T0556600-01	0.123693	2.42026	0.0159452
			OS04T0561500-02	0.130051	2.62986	0.00887003									OS01T0159200-01	0.110686	2.24958	0.0250082									OS10T0411800-01	-0.111675	2.26991	0.0237338									OS10T0479001-01	0.123668	2.41978	0.0159662
			OS12T0197600-01	0.129994	2.62868	0.00890031									OS06T0142700-01	0.110667	2.24917	0.0250342									OS08T0559300-01	-0.111595	2.26828	0.0238342									OS04T0212200-01	0.123632	2.41905	0.0159976
			OS03T0722200-01	0.129977	2.62832	0.00890938									OS01T0927000-01	0.110645	2.24873	0.0250625									OS02T0550400-01	-0.111579	2.26795	0.0238545									OS03T0426900-02	0.1235	2.41644	0.0161112
			OS03T0363400-01	-0.129966	2.62811	0.00891499									OS09T0347800-01	0.110643	2.24868	0.025066									OS03T0327800-01	0.111576	2.26789	0.0238583									OS12T0573000-01	0.123496	2.41635	0.016115
			OS01T0136800-01	-0.129935	2.62747	0.00893142									OS12T0560400-01	-0.110574	2.24727	0.0251568									OS06T0239500-01	0.111545	2.26724	0.0238981									OS02T0186400-01	0.123298	2.41243	0.0162869
			OS06T0536850-01	-0.129928	2.62732	0.00893526									OS02T0690200-01	0.110506	2.24587	0.025247									OS06T0108500-01	0.1115	2.26632	0.023955									OS03T0180700-01	0.12315	2.40948	0.0164175
			OS01T0967100-01	-0.129905	2.62685	0.00894745									OS05T0358400-01	0.110316	2.24196	0.0255009									OS01T0970600-01	0.111454	2.26538	0.0240129									OS09T0553250-00	0.122992	2.40634	0.0165569
			OS02T0590200-01	-0.12988	2.62632	0.00896102									OS03T0663400-02	-0.110229	2.24016	0.0256182									OS07T0139600-01	-0.111392	2.2641	0.0240925									OS05T0384800-01	-0.12288	2.40411	0.0166569
			OS02T0600200-01	-0.129756	2.62377	0.00902722									OS09T0566100-01	0.110202	2.23961	0.0256543									OS04T0611700-00	0.111359	2.26343	0.0241341									OS05T0445100-01	0.122817	2.40286	0.016713
			OS01T0193900-01	-0.129753	2.62371	0.00902876									OS12T0210800-01	-0.1102	2.23958	0.0256565									OS01T0713200-01	-0.111315	2.26251	0.0241914									OS02T0204000-01	-0.122768	2.40188	0.0167571
			OS12T0580400-01	-0.129729	2.62322	0.00904172									OS06T0642900-01	0.110142	2.23837	0.0257355									OS02T0164300-02	-0.111255	2.26128	0.0242677									OS02T0635000-01	0.122762	2.40177	0.0167624
			OS12T0115300-01	0.129683	2.62229	0.00906603									OS04T0685100-01	0.110125	2.23802	0.0257584									OS09T0357250-00	0.111231	2.26079	0.0242985									OS04T0513900-01	0.122758	2.4017	0.0167653
			OS02T0722500-01	-0.129662	2.62185	0.00907733									OS04T0103800-01	-0.110088	2.23728	0.0258076									OS03T0764600-01	-0.111211	2.26038	0.0243243									OS07T0499800-01	0.122739	2.40132	0.0167825
			OS10T0188100-01	-0.129594	2.62046	0.00911393									OS02T0146900-01	-0.110068	2.23685	0.025836									OS01T0930500-01	0.111175	2.25962	0.0243714									OS04T0675300-01	0.122704	2.40062	0.0168144
			OS08T0203800-01	-0.129473	2.61795	0.00917998									OS01T0227700-01	0.109909	2.23359	0.0260516									OS02T0714100-01	-0.111137	2.25884	0.0244204									OS01T0728900-01	-0.122677	2.40008	0.0168386
			OS06T0557100-01	0.12944	2.61728	0.00919787									OS11T0183900-02	-0.109904	2.23349	0.026058									OS02T0326700-01	0.111129	2.2587	0.0244296									OS01T0588800-01	-0.122646	2.39947	0.0168663
			OS09T0433650-01	-0.129423	2.61694	0.00920677									OS08T0461800-01	0.109886	2.23312	0.0260828									OS12T0151900-01	0.111083	2.25773	0.0244901									OS03T0800000-02	0.12256	2.39776	0.0169444
			OS05T0297001-01	-0.129398	2.61641	0.00922078									OS03T0183500-01	0.109812	2.2316	0.026184									OS08T0434632-01	0.111073	2.25754	0.0245025									OS03T0301400-01	0.122549	2.39754	0.0169541
			OS03T0116500-01	-0.129361	2.61565	0.00924094									OS01T0530366-01	0.109809	2.23152	0.026189									OS06T0143400-01	-0.111018	2.2564	0.0245741									OS06T0130400-01	0.122504	2.39666	0.0169946
			OS04T0609900-00	-0.129218	2.61272	0.00931928									OS05T0411200-01	-0.109808	2.23151	0.0261898									OS01T0719100-01	-0.110798	2.25187	0.0248616									OS12T0640800-01	-0.122385	2.39429	0.0171031
			OS01T0716550-00	-0.129133	2.61096	0.0093665									OS08T0123300-01	-0.109792	2.23118	0.0262119									OS01T0279700-02	0.11079	2.25172	0.0248713									OS04T0492800-01	0.122384	2.39426	0.0171045
			OS01T0350000-01	-0.129115	2.61059	0.00937639									OS03T0847600-01	0.109741	2.23013	0.0262821									OS11T0490800-01	0.110734	2.25057	0.024945									OS07T0647900-01	0.122323	2.39305	0.0171604
			OS04T0534300-01	-0.129106	2.61041	0.00938145									OS12T0156400-01	0.109715	2.22959	0.0263182									OS01T0815400-01	-0.110667	2.24917	0.0250341									OS04T0244400-01	0.122316	2.39292	0.0171664
			OS04T0585300-01	-0.128998	2.60819	0.00944134									OS03T0592500-01	-0.109642	2.22809	0.0264193									OS09T0466400-01	-0.110664	2.24912	0.0250376									OS09T0442900-01	0.122265	2.39191	0.0172129
			OS02T0121000-01	-0.128981	2.60783	0.00945104									OS05T0110600-01	-0.109636	2.22797	0.0264271									OS02T0671400-02	-0.110656	2.24895	0.0250482									OS04T0402300-00	0.122264	2.39189	0.0172137
			OS01T0134500-01	-0.12897	2.60761	0.00945713									OS08T0421900-01	-0.109351	2.22212	0.0268233									OS12T0580400-01	0.110629	2.2484	0.0250835									OS01T0966500-02	0.122243	2.39146	0.0172335
			OS01T0678100-01	-0.128929	2.60678	0.00947976									OS03T0773800-03	-0.109321	2.22149	0.0268659									OS07T0604500-01	0.110569	2.24717	0.0251628									OS03T0785500-01	0.122236	2.39132	0.0172402
			OS03T0202500-01	0.128898	2.60614	0.00949726									OS03T0668400-01	-0.109318	2.22143	0.0268703									OS04T0597501-00	0.110546	2.2467	0.0251935									OS12T0509900-00	0.122215	2.3909	0.0172596
			OS03T0107000-01	-0.128843	2.605	0.00952818									OS11T0264700-01	-0.1093	2.22105	0.0268958									OS08T0433300-00	-0.110541	2.24658	0.0252009									OS02T0526500-01	0.12218	2.39022	0.017291
			OS01T0650100-01	-0.128704	2.60215	0.0096065									OS03T0298800-01	0.109105	2.21705	0.0271705									OS08T0518800-01	-0.110514	2.24603	0.0252366									OS04T0599000-01	0.122025	2.38714	0.0174346
			OS04T0269800-01	0.128616	2.60034	0.00965632									OS06T0347966-01	0.108925	2.21334	0.0274271									OS02T0532300-02	0.110513	2.24601	0.025238									OS06T0574200-01	0.121977	2.38618	0.0174794
			OS05T0409500-00	-0.128409	2.59609	0.00977455									OS01T0681700-00	-0.108909	2.21301	0.0274496									OS04T0518200-01	-0.110375	2.24318	0.0254214									OS11T0433200-01	0.12193	2.38526	0.0175229
			OS08T0477600-01	-0.128407	2.59605	0.00977573									OS07T0213300-01	-0.108828	2.21135	0.0275651									OS05T0414100-00	0.110328	2.2422	0.0254853									OS06T0108900-02	0.121895	2.38456	0.0175555
			OS06T0116900-01	-0.128396	2.59582	0.00978211									OS06T0677300-01	0.108743	2.20961	0.0276867									OS08T0233400-01	-0.110316	2.24195	0.025501									OS12T0143300-01	0.121858	2.38382	0.0175906
			OS02T0163500-01	-0.128249	2.59279	0.00986741									OS07T0207400-01	0.108651	2.20772	0.0278195									OS11T0121500-01	0.110235	2.24029	0.0256099									OS09T0272500-01	0.121666	2.38	0.0177711
			OS05T0543200-01	-0.128215	2.59209	0.00988709									OS01T0876500-01	0.108619	2.20704	0.0278671									OS07T0622200-01	0.110184	2.23923	0.0256791									OS01T0789100-01	0.121656	2.37981	0.0177804
			OS09T0370500-00	0.128179	2.59136	0.00990783									OS03T0237950-00	0.108442	2.20342	0.0281231									OS03T0249700-01	0.110124	2.23801	0.0257591									OS04T0652900-01	0.121515	2.37702	0.0179135
			OS05T0357800-01	-0.128171	2.59119	0.00991244									OS04T0477200-01	0.108377	2.20209	0.0282181									OS11T0696600-01	-0.110092	2.23735	0.0258025									OS03T0132300-01	-0.121491	2.37653	0.0179369
			OS05T0574600-01	-0.128147	2.5907	0.00992641									OS03T0158300-01	-0.108324	2.20098	0.0282966									OS04T0643700-02	0.110029	2.23605	0.0258888									OS01T0962000-01	0.121439	2.37551	0.0179859
			OS02T0223700-01	-0.128055	2.58881	0.00998014									OS01T0760000-01	0.108285	2.2002	0.0283528									OS05T0307100-01	0.109962	2.23467	0.0259795									OS03T0803800-01	0.12142	2.37512	0.0180046
			OS01T0228600-02	-0.128024	2.58818	0.00999822									OS06T0144600-01	-0.108167	2.19777	0.0285267									OS08T0236700-00	0.109765	2.23063	0.0262485									OS07T0241500-01	0.121415	2.37503	0.0180088
			OS07T0669800-01	-0.128007	2.58782	0.0100085									OS06T0565900-01	0.108078	2.19593	0.0286593									OS06T0147800-01	-0.109689	2.22907	0.0263534									OS06T0226950-01	0.121388	2.37449	0.0180351
			OS12T0441700-01	0.127984	2.58734	0.010022									OS03T0655300-00	0.108057	2.19551	0.0286895									OS02T0643800-01	-0.109647	2.2282	0.0264117									OS08T0223833-00	0.121369	2.3741	0.0180536
			OS08T0360100-01	-0.127945	2.58655	0.0100448									OS04T0195000-01	0.108006	2.19445	0.0287665									OS03T0294100-00	0.10963	2.22785	0.0264352									OS05T0427300-03	0.121268	2.37211	0.01815
			OS04T0639300-01	-0.12781	2.58378	0.0101245									OS01T0173100-01	0.10795	2.19329	0.02885									OS04T0603200-01	0.109409	2.2233	0.0267424									OS04T0485400-02	0.121203	2.37082	0.0182124
			OS06T0342200-01	-0.127802	2.58361	0.0101293									OS08T0378900-02	-0.107948	2.19326	0.0288521									OS04T0620950-01	0.109403	2.22317	0.0267513									OS07T0631100-01	-0.121179	2.37035	0.0182355
			OS11T0110066-01	-0.127769	2.58292	0.0101492									OS05T0562400-01	0.107941	2.19311	0.0288636									OS01T0584300-01	0.109192	2.21884	0.027047									OS03T0824000-01	0.121156	2.36988	0.0182585
			OS11T0440866-00	0.127728	2.58208	0.0101735									OS03T0699600-01	0.107937	2.19304	0.0288682									OS05T0144300-01	0.109158	2.21814	0.0270951									OS01T0866400-01	0.121126	2.36929	0.0182869
			OS06T0165500-00	-0.127688	2.58126	0.0101975									OS12T0613500-01	0.107922	2.19272	0.0288917									OS08T0240200-01	-0.109137	2.2177	0.0271253									OS07T0680500-01	0.121088	2.36852	0.0183243
			OS12T0594201-00	-0.127685	2.58119	0.0101993									OS11T0472500-01	0.107819	2.1906	0.0290457									OS08T0129800-02	-0.109134	2.21764	0.0271296									OS02T0146700-02	0.120955	2.36588	0.0184537
			OS01T0170000-01	-0.127586	2.57916	0.0102586									OS01T0106500-01	-0.10778	2.18981	0.0291037									OS04T0493400-01	-0.10912	2.21736	0.0271492									OS12T0516000-00	-0.120943	2.36565	0.0184654
			OS09T0456200-01	-0.127567	2.57877	0.01027									OS01T0230200-01	0.107764	2.18948	0.0291275									OS12T0190200-01	-0.109062	2.21615	0.027232									OS10T0128400-01	-0.12084	2.3636	0.0185661
			OS05T0151300-01	-0.127507	2.57755	0.0103057									OS02T0127900-01	0.107608	2.18626	0.0293639									OS06T0316000-01	0.109029	2.21548	0.0272783									OS02T0172600-00	0.120837	2.36356	0.0185684
			OS01T0355500-02	-0.127478	2.57695	0.0103234									OS03T0819900-01	0.107606	2.18623	0.0293662									OS03T0800500-02	0.108976	2.21439	0.027354									OS08T0462300-01	0.120705	2.36094	0.0186983
			OS11T0173500-03	-0.127465	2.57667	0.0103314									OS11T0194900-01	0.107491	2.18387	0.0295408									OS10T0418300-01	0.108968	2.21423	0.0273652									OS08T0112700-01	0.120668	2.36019	0.0187355
			OS03T0197800-00	-0.127446	2.57629	0.0103426									OS01T0663500-01	0.107433	2.18267	0.0296293									OS12T0228900-01	0.108858	2.21197	0.0275223									OS07T0681400-01	0.12062	2.35923	0.018783
			OS06T0556000-01	-0.127377	2.57488	0.0103843									OS11T0660000-01	0.107362	2.18121	0.0297379									OS04T0655100-01	0.108845	2.21169	0.0275414									OS07T0464600-01	0.120609	2.35903	0.0187933
			OS04T0658100-01	-0.127271	2.57269	0.010449									OS06T0251200-01	-0.107323	2.18041	0.0297981									OS01T0612900-01	-0.108838	2.21155	0.0275512									OS01T0716800-01	0.120596	2.35878	0.018806
			OS01T0867300-01	-0.127262	2.5725	0.0104547									OS06T0725400-01	0.107307	2.18008	0.0298225									OS05T0500450-00	0.108836	2.21152	0.0275532									OS08T0404400-01	0.120576	2.35837	0.0188265
			OS09T0553700-01	-0.127227	2.57178	0.010476									OS06T0147300-01	0.107303	2.17999	0.029829									OS05T0182900-01	-0.10874	2.20954	0.0276918									OS07T0457300-01	0.120505	2.35697	0.0188965
			OS01T0974400-01	-0.127143	2.57007	0.0105271									OS02T0596100-01	-0.107189	2.17765	0.0300044									OS04T0520700-01	0.108734	2.20942	0.0277									OS04T0684200-01	0.12037	2.35428	0.0190317
			OS01T0191700-01	-0.127123	2.56966	0.0105394									OS02T0509500-01	0.107188	2.17764	0.0300054									OS11T0498400-01	-0.108673	2.20817	0.0277879									OS05T0195101-01	0.12036	2.35408	0.0190421
			OS06T0108900-01	-0.127093	2.56903	0.0105581									OS06T0500100-01	0.107148	2.17682	0.0300666									OS05T0209500-01	-0.108646	2.20762	0.0278268									OS04T0642100-01	0.120353	2.35394	0.0190489
			OS02T0164300-01	-0.127042	2.568	0.0105893									OS05T0410100-01	0.107134	2.17653	0.0300887									OS03T0100200-01	-0.10864	2.20748	0.0278362									OS12T0541000-01	0.12019	2.35071	0.0192127
			OS10T0140700-00	-0.126946	2.56602	0.0106488									OS02T0725100-01	0.107088	2.17558	0.0301602									OS10T0208600-01	0.108637	2.20742	0.0278404									OS03T0775700-01	0.120152	2.34996	0.0192512
			OS01T0760400-01	-0.126929	2.56567	0.0106592									OS05T0567400-01	-0.107081	2.17543	0.0301714									OS06T0649900-01	0.10853	2.20521	0.0279961									OS05T0390100-01	0.120115	2.34921	0.0192893
			OS08T0143400-01	-0.126709	2.56116	0.0107966									OS03T0616300-01	-0.107016	2.1741	0.0302717									OS10T0577600-01	-0.108509	2.20478	0.0280267									OS05T0165400-01	0.120053	2.34799	0.019352
			OS09T0473400-00	-0.126709	2.56115	0.0107968									OS01T0223200-01	0.106999	2.17376	0.0302976									OS07T0230700-01	-0.108461	2.2038	0.0280965									OS12T0508266-01	0.120027	2.34748	0.0193779
			OS03T0395100-01	-0.126702	2.56101	0.010801									OS10T0497000-01	0.106998	2.17373	0.0302995									OS11T0256300-01	-0.10837	2.20194	0.0282287									OS04T0581000-01	0.11994	2.34575	0.0194671
			OS07T0663600-01	-0.126678	2.56052	0.010816									OS03T0397500-01	-0.10698	2.17335	0.0303283									OS12T0119000-01	0.108312	2.20073	0.0283145									OS02T0121100-01	0.119919	2.34533	0.0194883
			OS07T0520900-02	-0.12658	2.5585	0.0108781									OS01T0228300-01	-0.106952	2.17279	0.0303708									OS03T0264300-00	0.108278	2.20005	0.0283634									OS03T0584300-01	0.119911	2.34518	0.0194964
			OS07T0636000-01	-0.126513	2.55713	0.0109203									OS01T0924900-01	0.106923	2.17218	0.0304172									OS08T0149100-01	-0.108256	2.19958	0.0283968									OS02T0322500-01	0.119809	2.34315	0.0196012
			OS08T0288500-01	-0.126385	2.55449	0.0110019									OS02T0114900-00	0.106717	2.16795	0.03074									OS08T0152400-00	0.108224	2.19894	0.0284428									OS05T0120800-01	0.119763	2.34223	0.019649
			OS01T0309800-01	-0.126331	2.55338	0.0110366									OS04T0509800-01	-0.106598	2.16552	0.0309266									OS03T0352300-02	-0.108145	2.19731	0.0285595									OS03T0347300-01	0.11975	2.34197	0.0196623
			OS02T0663100-01	-0.126308	2.55291	0.0110512									OS12T0485300-01	-0.106392	2.16129	0.0312541									OS01T0951100-01	0.108115	2.1967	0.0286036									OS04T0619400-01	0.119734	2.34166	0.0196788
			OS05T0574300-00	-0.126291	2.55256	0.0110622									OS01T0574800-01	0.106345	2.16032	0.0313294									OS11T0134700-01	-0.108068	2.19574	0.0286732									OS03T0737400-01	0.119689	2.34076	0.0197252
			OS05T0419600-01	-0.126289	2.55253	0.0110632									OS12T0410050-01	0.106282	2.15902	0.0314307									OS02T0205000-01	0.108048	2.19532	0.0287034									OS09T0338400-02	0.119673	2.34046	0.0197411
			OS01T0727400-01	-0.126172	2.55012	0.0111385									OS10T0556801-00	-0.106257	2.15852	0.0314704									OS12T0553600-01	0.108043	2.19521	0.0287115									OS10T0579200-01	0.11964	2.33979	0.0197762
			OS05T0443500-01	-0.12614	2.54947	0.011159									OS04T0524500-01	-0.106167	2.15665	0.0316163									OS06T0217700-01	0.107956	2.19343	0.0288401									OS04T0397400-01	0.119572	2.33845	0.0198462
			OS02T0705100-01	-0.126124	2.54913	0.0111697									OS12T0534400-01	0.106142	2.15615	0.031656									OS11T0639400-01	-0.107941	2.19311	0.0288636									OS08T0433100-01	0.119513	2.33728	0.0199075
			OS03T0188100-01	-0.126102	2.54868	0.011184									OS05T0105200-01	0.106118	2.15565	0.0316953									OS08T0155700-01	0.107907	2.19242	0.0289133									OS05T0443500-01	0.119453	2.33608	0.0199706
			OS01T0276400-01	-0.126093	2.54849	0.01119									OS02T0629200-02	0.106025	2.15375	0.0318451									OS05T0537300-01	-0.10788	2.19187	0.0289534									OS03T0213700-01	0.119444	2.33591	0.0199797
			OS01T0103800-01	-0.126019	2.54698	0.0112376									OS06T0319800-00	0.105988	2.15298	0.031906									OS09T0347800-01	-0.107868	2.19162	0.0289712									OS09T0542200-01	-0.11943	2.33562	0.0199947
			OS06T0269200-01	-0.125942	2.5454	0.0112877									OS05T0119100-01	0.105962	2.15245	0.0319476									OS09T0557500-01	0.107837	2.19098	0.029018									OS02T0498600-01	0.119327	2.33358	0.0201028
			OS09T0503000-01	-0.125869	2.5439	0.0113358									OS01T0798100-02	0.105877	2.1507	0.0320864									OS12T0285100-01	0.107823	2.1907	0.0290389									OS12T0636000-01	0.1193	2.33305	0.0201309
			OS03T0344700-01	-0.125832	2.54314	0.01136									OS04T0677800-02	0.105853	2.15021	0.0321255									OS01T0833150-00	-0.107821	2.19064	0.0290428									OS04T0530700-01	-0.118883	2.32477	0.0205743
			OS04T0669200-01	-0.125823	2.54295	0.0113659									OS11T0303500-01	0.105837	2.14988	0.0321518									OS12T0441600-00	-0.107784	2.18988	0.0290983									OS03T0231700-01	0.118836	2.32385	0.0206241
			OS12T0180400-01	-0.125738	2.54121	0.0114218									OS04T0113000-01	0.105799	2.14909	0.0322152									OS06T0133500-00	0.107782	2.18984	0.0291012									OS03T0847600-01	0.118708	2.32131	0.0207619
			OS07T0546400-01	-0.125732	2.54108	0.0114261									OS03T0800500-02	0.10579	2.14892	0.0322286									OS03T0323500-01	-0.10776	2.18939	0.0291345									OS07T0100800-01	0.118701	2.32117	0.0207698
			OS08T0520400-01	-0.125684	2.54011	0.0114574									OS01T0224166-00	0.105768	2.14846	0.032265									OS03T0254000-01	-0.107606	2.18623	0.0293661									OS02T0130900-01	0.118677	2.32069	0.020796
			OS09T0394900-01	0.125658	2.53957	0.0114747									OS12T0568800-03	0.10576	2.14829	0.032279									OS12T0125200-01	0.107568	2.18545	0.0294239									OS05T0492500-01	0.118595	2.31906	0.0208852
			OS12T0578500-01	-0.125654	2.53948	0.0114775									OS12T0120200-01	-0.105742	2.14793	0.0323078									OS07T0597100-01	-0.107541	2.18489	0.0294653									OS10T0548100-01	0.118503	2.31725	0.0209845
			OS03T0789200-01	-0.125613	2.53864	0.0115046									OS11T0670900-01	-0.10573	2.14769	0.032327									OS01T0658900-01	-0.107472	2.18347	0.0295699									OS02T0533300-01	0.118481	2.3168	0.0210092
			OS03T0669200-01	-0.125586	2.53808	0.0115227									OS05T0533700-01	0.105718	2.14743	0.0323473									OS01T0826400-01	0.107449	2.18301	0.0296047									OS08T0169600-01	0.118465	2.31648	0.0210265
			OS11T0194800-01	-0.125403	2.53432	0.0116451									OS03T0811500-01	0.105623	2.14548	0.0325037									OS02T0116600-01	0.107347	2.18091	0.0297608									OS01T0555300-01	0.118429	2.31577	0.0210658
			OS07T0236700-01	-0.1254	2.53427	0.011647									OS05T0539400-01	0.105598	2.14496	0.0325461									OS01T0938900-02	-0.107257	2.17906	0.0298985									OS05T0567600-00	0.118427	2.31574	0.0210676
			OS07T0659300-01	-0.125399	2.53425	0.0116475									OS06T0654400-00	0.105592	2.14484	0.0325559									OS04T0259200-01	0.10725	2.17891	0.0299096									OS12T0508300-01	-0.118393	2.31506	0.0211049
			OS05T0390000-01	-0.125399	2.53424	0.0116478									OS09T0468800-00	-0.105572	2.14444	0.0325881									OS02T0140101-00	-0.10712	2.17623	0.0301108									OS04T0611800-00	0.118264	2.31251	0.0212467
			OS01T0708400-01	-0.125375	2.53375	0.0116637									OS01T0220300-01	0.105556	2.14411	0.0326141									OS07T0614600-01	-0.107061	2.17503	0.0302015									OS11T0601700-01	0.118172	2.31068	0.0213483
			OS02T0652000-01	-0.125264	2.53148	0.0117385									OS07T0173300-01	0.105533	2.14363	0.0326531									OS09T0530700-01	0.107053	2.17487	0.0302138									OS03T0743400-01	-0.118086	2.30898	0.0214437
			OS03T0703900-01	-0.125241	2.53099	0.0117544									OS02T0293500-01	0.1055	2.14296	0.0327076									OS06T0715000-01	0.10704	2.17459	0.0302345									OS08T0338600-01	-0.11808	2.30884	0.0214512
			OS01T0116000-00	-0.125195	2.53006	0.0117852									OS02T0550700-01	0.105383	2.14056	0.0329018									OS08T0130100-01	-0.107039	2.17458	0.0302352									OS04T0692750-00	0.118074	2.30873	0.0214575
			OS05T0339200-01	-0.125138	2.52889	0.0118239									OS06T0216300-01	0.105343	2.13974	0.0329687									OS09T0515400-01	0.107024	2.17427	0.0302591									OS07T0694700-01	0.118037	2.30801	0.0214982
			OS05T0592100-01	-0.125135	2.52882	0.0118262									OS07T0154800-01	0.10529	2.13864	0.0330581									OS12T0555000-01	-0.106989	2.17355	0.0303136									OS02T0741300-01	0.118017	2.3076	0.0215209
			OS04T0643700-02	-0.12511	2.52831	0.0118433									OS02T0106900-01	0.105281	2.13845	0.0330732									OS05T0571800-01	0.106976	2.17327	0.0303346									OS08T0162500-01	0.117945	2.30617	0.0216015
			OS01T0559500-01	-0.125064	2.52737	0.0118745									OS08T0439200-01	0.105251	2.13784	0.0331237									OS05T0428700-01	-0.106865	2.171	0.0305072									OS03T0696000-01	0.117937	2.30602	0.0216102
			OS09T0394600-01	-0.125042	2.52691	0.0118896									OS03T0809800-01	0.10525	2.13783	0.0331246									OS07T0168300-01	0.106856	2.17082	0.0305208									OS01T0938600-01	-0.117927	2.30581	0.021622
			OS03T0114900-01	-0.125038	2.52684	0.0118921									OS02T0150300-01	-0.105239	2.13759	0.0331438									OS03T0748700-01	-0.106818	2.17003	0.0305806									OS05T0443300-01	0.117865	2.30458	0.0216913
			OS02T0807000-01	-0.125015	2.52636	0.0119082									OS03T0848100-01	0.105233	2.13748	0.0331528									OS08T0113200-01	-0.106796	2.16958	0.0306153									OS06T0319600-01	0.117826	2.30381	0.0217352
			OS04T0110600-01	-0.12493	2.52463	0.0119661									OS01T0214400-01	-0.105183	2.13645	0.033237									OS03T0170300-01	-0.106795	2.16956	0.030617									OS06T0105900-01	0.117804	2.30337	0.02176
			OS12T0533600-01	-0.124882	2.52362	0.0119997									OS01T0392100-01	0.105178	2.13634	0.0332459									OS03T0196900-01	0.106607	2.16571	0.0309123									OS03T0334000-02	0.117782	2.30294	0.0217843
			OS04T0655300-01	-0.124871	2.52341	0.0120068									OS02T0249300-00	-0.105161	2.13598	0.0332754									OS02T0203000-00	-0.106602	2.1656	0.0309208									OS06T0152100-01	0.117779	2.30288	0.0217881
			OS09T0416900-00	-0.124828	2.52252	0.0120369									OS10T0160000-01	0.10506	2.13392	0.0334454									OS05T0588900-01	-0.106588	2.16531	0.0309428									OS01T0513200-01	0.117776	2.30282	0.0217915
			OS04T0488300-01	-0.124782	2.52159	0.0120682									OS06T0329300-01	-0.105006	2.1328	0.0335373									OS07T0205000-03	-0.106545	2.16442	0.0310112									OS03T0130100-01	-0.117679	2.30091	0.0219004
			OS12T0172500-01	-0.124704	2.51998	0.0121228									OS07T0245100-01	0.105003	2.13276	0.0335411									OS02T0612700-01	0.10651	2.1637	0.0310668									OS10T0518900-01	0.117613	2.29959	0.0219759
			OS01T0801000-01	-0.124505	2.51589	0.0122619									OS01T0559300-01	-0.104958	2.13182	0.0336188									OS05T0105200-01	0.106492	2.16333	0.0310958									OS01T0946100-02	-0.117604	2.29942	0.0219853
			OS03T0167800-02	-0.124503	2.51586	0.0122631									OS02T0122800-02	-0.104938	2.13141	0.0336527									OS06T0494400-01	-0.106486	2.16321	0.0311055									OS06T0690600-01	0.117602	2.29937	0.0219883
			OS05T0386800-01	-0.124443	2.51463	0.0123052									OS01T0251200-01	0.10491	2.13083	0.0337008									OS02T0621600-01	0.106447	2.16242	0.0311663									OS10T0492800-01	0.117541	2.29816	0.0220575
			OS06T0717300-00	-0.124361	2.51294	0.0123633									OS07T0298900-01	0.10489	2.13043	0.0337333									OS02T0677600-01	0.106436	2.16219	0.0311842									OS12T0152750-00	-0.117486	2.29706	0.0221208
			OS05T0335401-01	-0.124337	2.51245	0.0123802									OS03T0228500-01	-0.104868	2.12997	0.033772									OS01T0248701-00	-0.106359	2.1606	0.0313077									OS11T0136800-02	-0.117439	2.29614	0.0221738
			OS08T0135400-01	-0.124303	2.51175	0.0124045									OS06T0151900-01	-0.104825	2.12909	0.0338453									OS10T0478200-01	-0.106288	2.15915	0.0314207									OS04T0118100-01	0.117435	2.29605	0.0221791
			OS10T0205700-01	-0.124277	2.51122	0.012423									OS10T0316400-01	0.104783	2.12823	0.0339167									OS02T0827300-01	-0.106186	2.15705	0.0315852									OS10T0536100-01	0.11741	2.29557	0.0222069
			OS04T0350000-02	-0.124242	2.5105	0.0124479									OS01T0537250-01	-0.104609	2.12466	0.0342156									OS03T0249500-01	0.106186	2.15704	0.0315859									OS04T0419600-01	-0.117398	2.29534	0.0222205
			OS02T0510200-01	-0.124015	2.50583	0.0126107									OS06T0115300-01	0.104596	2.1244	0.0342377									OS05T0495300-01	-0.106167	2.15666	0.0316158									OS08T0467600-00	0.117392	2.29521	0.022228
			OS07T0179400-01	-0.12401	2.50574	0.0126138									OS05T0100800-01	0.104596	2.12439	0.0342383									OS11T0110100-01	0.106162	2.15656	0.0316239									OS01T0116900-00	0.117266	2.29271	0.0223727
			OS12T0614900-02	-0.123926	2.50402	0.0126745									OS02T0575000-01	0.104594	2.12435	0.0342417									OS03T0613100-01	0.106143	2.15615	0.0316555									OS04T0577300-01	0.117224	2.29187	0.0224217
			OS07T0681400-01	-0.123894	2.50336	0.0126976									OS03T0817000-01	0.104526	2.12294	0.0343602									OS05T0494700-01	-0.106054	2.15434	0.0317982									OS11T0678200-01	0.117215	2.29169	0.022432
			OS07T0472200-01	-0.123809	2.50161	0.0127597									OS07T0660700-01	0.104494	2.1223	0.0344146									OS08T0430200-02	-0.106045	2.15414	0.0318141									OS02T0802200-01	0.11717	2.29082	0.0224833
			OS01T0856500-04	-0.123804	2.50151	0.0127632									OS10T0198333-01	-0.104494	2.12228	0.0344158									OS12T0124200-01	0.106025	2.15374	0.0318459									OS10T0343200-01	0.117099	2.28941	0.0225656
			OS01T0610300-01	-0.123749	2.50039	0.0128031									OS03T0269700-01	0.10444	2.12118	0.0345095									OS05T0522600-01	-0.105928	2.15174	0.0320039									OS03T0738300-01	0.117082	2.28907	0.0225854
			OS06T0554300-01	-0.123748	2.50036	0.0128042									OS05T0114000-01	0.104361	2.11955	0.0346469									OS05T0149200-01	-0.105844	2.15003	0.0321403									OS02T0795000-01	-0.117061	2.28865	0.0226099
			OS03T0185500-01	-0.123735	2.5001	0.0128133									OS06T0523400-01	0.104239	2.11706	0.0348592									OS07T0607500-01	-0.105817	2.14948	0.0321842									OS11T0587500-01	-0.117048	2.28839	0.0226257
			OS05T0569400-01	-0.123565	2.4966	0.0129383									OS05T0593300-01	-0.104166	2.11556	0.034988									OS03T0742800-02	0.10581	2.14933	0.032196									OS10T0501500-01	0.116942	2.2863	0.0227487
			OS09T0548300-01	-0.123546	2.49622	0.0129521									OS05T0130300-01	0.104158	2.1154	0.0350017									OS02T0826600-01	-0.105758	2.14826	0.0322809									OS04T0568900-01	0.116941	2.28627	0.02275
			OS02T0833100-01	-0.12352	2.49568	0.0129715									OS05T0571400-02	0.104158	2.11539	0.0350024									OS05T0133900-02	0.105714	2.14735	0.0323538									OS09T0451700-00	0.116744	2.28237	0.0229815
			OS07T0661600-01	-0.123495	2.49517	0.0129899									OS08T0167500-02	-0.104133	2.11489	0.0350454									OS02T0586800-01	0.105641	2.14585	0.0324742									OS05T0557400-01	0.116737	2.28223	0.0229897
			OS07T0556300-01	-0.123462	2.49449	0.0130144									OS07T0663000-00	0.10407	2.11359	0.0351569									OS11T0307950-01	0.105619	2.14539	0.0325113									OS01T0887100-01	0.116713	2.28174	0.0230188
			OS08T0205400-01	-0.123426	2.49375	0.0130413									OS04T0531300-01	-0.104024	2.11265	0.0352375									OS06T0589500-01	0.105487	2.14269	0.0327292									OS12T0428600-02	0.116708	2.28165	0.0230243
			OS07T0568100-01	-0.1234	2.49322	0.0130604									OS08T0240200-01	-0.103992	2.11199	0.0352942									OS12T0507200-01	0.105323	2.13931	0.0330033									OS09T0103200-01	0.116679	2.28108	0.0230581
			OS01T0802850-00	-0.123327	2.49172	0.0131146									OS10T0212100-01	-0.103967	2.11148	0.0353389									OS06T0102700-01	-0.105202	2.13684	0.033205									OS05T0595100-01	0.116594	2.27938	0.0231599
			OS05T0370200-01	-0.123306	2.4913	0.0131301									OS05T0589700-01	0.103966	2.11145	0.0353413									OS03T0351500-01	-0.105184	2.13646	0.0332365									OS02T0688800-00	0.116544	2.2784	0.0232189
			OS05T0154800-01	-0.123218	2.48949	0.0131961									OS04T0385900-01	0.103932	2.11075	0.0354021									OS12T0569700-01	-0.105179	2.13637	0.0332441									OS05T0356800-01	0.116483	2.2772	0.0232914
			OS10T0406900-00	-0.123141	2.48791	0.013254									OS12T0188500-01	-0.103887	2.10983	0.035481									OS07T0498900-01	0.105145	2.13567	0.0333014									OS05T0568600-01	0.11645	2.27653	0.0233313
			OS05T0455400-01	-0.123122	2.48751	0.0132685									OS01T0971700-01	-0.103867	2.10942	0.0355166									OS04T0413900-01	0.105126	2.13527	0.0333343									OS01T0811400-01	0.116436	2.27625	0.0233483
			OS05T0179100-01	-0.123103	2.48713	0.0132824									OS11T0149400-02	-0.103807	2.10819	0.035624									OS04T0345100-01	0.104947	2.13159	0.0336376									OS11T0125900-00	0.11642	2.27594	0.0233672
			OS04T0658000-01	-0.123092	2.4869	0.013291									OS01T0770700-00	-0.103807	2.10818	0.0356248									OS07T0678600-01	0.104909	2.13081	0.0337024									OS04T0659150-00	0.116404	2.27562	0.0233866
			OS01T0271700-01	0.122998	2.48497	0.0133621									OS12T0538100-01	0.103805	2.10814	0.0356277									OS07T0599700-01	0.104892	2.13046	0.0337312									OS08T0431500-01	0.116399	2.27552	0.0233925
			OS09T0275400-01	0.122996	2.48494	0.0133633									OS01T0818300-01	0.103794	2.10793	0.0356466									OS02T0106100-01	-0.104778	2.12813	0.0339254									OS01T0377500-01	0.116382	2.2752	0.0234122
			OS04T0572200-00	-0.122979	2.48458	0.0133766									OS03T0323800-01	-0.103628	2.10451	0.0359456									OS04T0432400-02	-0.104715	2.12684	0.0340328									OS06T0693500-01	0.116363	2.27481	0.0234355
			OS01T0694200-01	-0.12296	2.4842	0.0133907									OS08T0520700-02	0.103617	2.10429	0.0359641									OS06T0624200-01	-0.104602	2.1245	0.0342288									OS04T0430100-01	-0.116354	2.27464	0.0234459
			OS05T0373000-01	-0.12295	2.48398	0.0133986									OS08T0506850-00	-0.10359	2.10373	0.0360136									OS08T0460700-01	0.10458	2.12406	0.0342663									OS04T0686600-01	0.116341	2.27438	0.0234614
			OS12T0536200-01	-0.12288	2.48256	0.0134516									OS03T0385400-01	-0.103526	2.10241	0.0361296									OS02T0516800-00	0.104534	2.12312	0.0343449									OS02T0575700-01	0.116306	2.27368	0.0235039
			OS08T0356800-01	-0.122852	2.48198	0.013473									OS01T0205100-01	-0.103455	2.10097	0.0362565									OS09T0498100-01	-0.1045	2.12241	0.0344051									OS06T0196600-01	0.116232	2.27222	0.023593
			OS01T0514000-01	0.122774	2.48037	0.0135331									OS04T0254000-01	0.103452	2.1009	0.0362625									OS10T0522700-01	0.104487	2.12214	0.0344276									OS03T0188900-01	0.116219	2.27196	0.0236086
			OS07T0192900-00	-0.122681	2.47848	0.013604									OS11T0123500-01	-0.103446	2.10077	0.036274									OS05T0579900-02	0.104473	2.12186	0.0344518									OS07T0626600-01	0.11621	2.27178	0.0236199
			OS08T0127800-02	-0.122565	2.4761	0.0136936									OS01T0868300-01	0.10334	2.0986	0.0364664									OS02T0707100-01	-0.104468	2.12176	0.0344597									OS02T0704300-01	0.116167	2.27093	0.0236715
			OS08T0386200-01	-0.122522	2.47521	0.0137271									OS10T0415400-01	0.103316	2.0981	0.0365107									OS02T0184300-00	-0.104224	2.11676	0.0348851									OS09T0369050-01	0.116159	2.27078	0.0236808
			OS06T0506000-01	-0.122451	2.47376	0.0137822									OS04T0542800-01	0.103278	2.09732	0.0365799									OS02T0656200-01	-0.104211	2.11649	0.0349079									OS02T0575200-01	0.1161	2.26961	0.0237524
			OS02T0474300-01	-0.122434	2.47341	0.0137956									OS06T0217500-01	-0.103276	2.09728	0.0365833									OS09T0287500-01	0.104191	2.11608	0.0349433									OS01T0218100-01	0.116078	2.26917	0.0237796
			OS04T0444900-01	-0.122423	2.47318	0.0138042									OS02T0611450-00	0.103272	2.09721	0.0365899									OS11T0211200-01	0.104188	2.116	0.0349497									OS12T0500700-01	0.116056	2.26874	0.023806
			OS05T0560000-01	0.122354	2.47177	0.013858									OS11T0283500-01	-0.1032	2.09572	0.0367226									OS11T0446500-00	0.104125	2.11471	0.0350603									OS10T0545100-01	0.116033	2.26827	0.0238344
			OS09T0419200-01	0.122287	2.47038	0.0139109									OS12T0276100-01	0.103175	2.09522	0.0367678									OS08T0395300-01	0.104051	2.1132	0.0351906									OS07T0614100-01	0.116022	2.26805	0.0238481
			OS10T0184200-00	-0.122277	2.47019	0.0139185									OS11T0242800-01	-0.103165	2.09501	0.036786									OS01T0253400-01	-0.104006	2.11227	0.0352701									OS05T0181000-01	-0.115851	2.26466	0.0240575
			OS04T0543900-02	-0.12226	2.46982	0.0139323									OS03T0151400-01	0.103164	2.09498	0.0367887									OS07T0689400-01	0.103985	2.11185	0.035307									OS05T0411600-01	0.115832	2.2643	0.0240801
			OS06T0179000-01	-0.122222	2.46906	0.0139616									OS05T0182100-01	-0.10314	2.09449	0.036833									OS02T0560450-00	-0.103985	2.11184	0.0353071									OS06T0674800-01	0.115804	2.26373	0.024115
			OS03T0850800-01	-0.122217	2.46896	0.0139656									OS02T0601800-03	-0.103085	2.09337	0.0369335									OS01T0551900-02	-0.103973	2.1116	0.0353279									OS01T0229900-01	0.115749	2.26265	0.0241825
			OS02T0169800-01	-0.122166	2.46791	0.0140059									OS05T0325200-01	-0.103072	2.0931	0.0369576									OS11T0125500-01	0.103907	2.11024	0.0354457									OS01T0680700-01	0.115733	2.26234	0.0242018
			OS06T0698300-01	0.122115	2.46687	0.0140462									OS02T0647900-01	0.10307	2.09306	0.0369604									OS01T0603500-00	-0.103881	2.10972	0.0354911									OS06T0308100-01	0.115614	2.25998	0.0243492
			OS12T0447466-00	-0.122075	2.46603	0.0140784									OS01T0511700-01	0.102911	2.0898	0.0372548									OS04T0467550-00	0.103832	2.10869	0.0355801									OS10T0558900-01	0.115609	2.25987	0.0243562
			OS02T0771800-01	-0.122052	2.46558	0.0140961									OS01T0881900-01	-0.102883	2.08922	0.0373073									OS01T0967600-01	-0.103772	2.10747	0.0356862									OS08T0315001-00	0.115438	2.25648	0.0245689
			OS08T0136100-01	-0.122048	2.46549	0.0140993									OS01T0558600-01	0.102828	2.0881	0.0374083									OS02T0600100-01	0.103732	2.10665	0.0357576									OS11T0169600-01	0.115196	2.25169	0.0248734
			OS03T0752500-01	-0.122005	2.46461	0.0141335									OS12T0235300-01	-0.102822	2.08797	0.0374205									OS08T0450800-02	0.103668	2.10534	0.0358724									OS01T0505400-01	-0.115145	2.25068	0.0249378
			OS07T0260300-01	-0.121966	2.4638	0.0141652									OS03T0425000-02	-0.10275	2.08649	0.0375542									OS01T0338200-01	-0.103655	2.10507	0.035896									OS02T0564300-01	0.115125	2.25028	0.0249634
			OS07T0604500-01	-0.121954	2.46356	0.0141745									OS08T0344100-01	0.102705	2.08557	0.0376385									OS02T0121700-01	-0.10357	2.10331	0.03605									OS01T0127400-00	-0.115123	2.25025	0.024965
			OS03T0285100-01	-0.121939	2.46326	0.0141862									OS07T0102000-01	-0.102692	2.0853	0.0376633									OS02T0634700-01	-0.103513	2.10216	0.0361517									OS01T0552300-01	0.115121	2.2502	0.0249682
			OS03T0702900-00	0.121919	2.46283	0.0142027									OS12T0403800-02	-0.102672	2.08489	0.0377001									OS10T0539500-01	0.10351	2.10208	0.0361585									OS01T0168300-01	0.1151	2.24978	0.024995
			OS01T0878300-01	-0.121889	2.46222	0.0142267									OS03T0385301-01	0.102637	2.08417	0.0377664									OS02T0602100-02	-0.103508	2.10205	0.0361617									OS11T0597400-00	-0.115063	2.24906	0.0250413
			OS03T0777600-01	-0.121881	2.46205	0.0142331									OS06T0704900-01	0.102588	2.08316	0.0378586									OS05T0115700-01	-0.103507	2.10204	0.0361624									OS02T0164600-01	0.115008	2.24797	0.0251112
			OS07T0154800-01	-0.121842	2.46126	0.0142641									OS09T0101800-01	-0.102456	2.08046	0.0381066									OS03T0748300-01	0.103497	2.10182	0.0361812									OS03T0670100-01	0.114973	2.24727	0.0251566
			OS04T0473400-01	0.121782	2.46003	0.0143122									OS10T0213100-01	-0.102397	2.07924	0.0382194									OS10T0128400-01	-0.103482	2.10151	0.0362091									OS01T0796500-01	0.11495	2.24682	0.0251858
			OS12T0559200-02	-0.121717	2.45869	0.014365									OS05T0162500-01	0.102386	2.07902	0.0382401									OS04T0650900-01	-0.103427	2.10038	0.0363088									OS06T0591400-01	0.114935	2.24653	0.0252044
			OS04T0577300-01	-0.121717	2.45869	0.0143651									OS06T0554700-01	0.102359	2.07846	0.0382916									OS02T0608700-01	-0.103405	2.09994	0.0363476									OS04T0528400-02	0.11493	2.24642	0.0252112
			OS03T0805600-00	-0.121672	2.45778	0.014401									OS06T0320500-01	-0.102338	2.07804	0.0383307									OS10T0370700-01	0.103293	2.09764	0.0365514									OS02T0496500-01	0.114863	2.2451	0.0252966
			OS03T0193000-01	-0.121667	2.45766	0.0144056									OS11T0247300-01	-0.102298	2.07722	0.0384066									OS12T0632800-00	-0.103287	2.09752	0.0365626									OS05T0106600-01	0.114834	2.24452	0.0253344
			OS05T0566900-01	-0.121647	2.45727	0.0144212									OS07T0508000-01	-0.102239	2.076	0.0385201									OS01T0108400-00	0.103253	2.09681	0.0366254									OS12T0590400-01	0.114807	2.24399	0.0253686
			OS08T0491100-01	-0.121598	2.45625	0.0144615									OS12T0103300-01	0.102237	2.07597	0.0385227									OS05T0577800-01	-0.10325	2.09675	0.0366306									OS07T0553900-01	-0.114775	2.24335	0.0254103
			OS02T0704600-01	-0.121575	2.4558	0.0144795									OS01T0207200-01	0.102209	2.07538	0.0385773									OS04T0602400-01	0.103229	2.09632	0.0366691									OS07T0483400-01	-0.114695	2.24177	0.0255129
			OS03T0833800-01	0.121552	2.45532	0.0144984									OS03T0185600-01	0.102179	2.07478	0.0386329									OS12T0132200-01	0.103224	2.09621	0.0366787									OS08T0159000-01	0.114667	2.24122	0.025549
			OS08T0249000-01	-0.121512	2.45449	0.0145316									OS12T0121300-01	0.102169	2.07457	0.0386529									OS05T0274300-01	-0.10322	2.09614	0.0366852									OS02T0708100-03	-0.114665	2.24117	0.0255525
			OS02T0644600-01	-0.121488	2.45401	0.0145505									OS12T0119600-00	0.102158	2.07435	0.0386734									OS06T0667600-01	0.103167	2.09505	0.0367826									OS01T0655400-01	-0.114653	2.24093	0.025568
			OS02T0515600-01	0.121405	2.45231	0.0146186									OS01T0936800-01	-0.102099	2.07313	0.0387875									OS11T0245800-01	0.103166	2.09503	0.0367846									OS10T0511400-01	0.114612	2.24012	0.0256205
			OS02T0613400-01	-0.121371	2.45161	0.0146465									OS07T0123900-01	0.102043	2.07198	0.0388952									OS01T0923300-01	0.103108	2.09383	0.0368913									OS05T0588900-01	0.114577	2.23942	0.0256666
			OS02T0114900-00	-0.121359	2.45136	0.0146564									OS07T0187200-01	-0.102027	2.07166	0.0389254									OS03T0337500-00	-0.103107	2.09383	0.0368922									OS02T0731300-01	0.114516	2.23822	0.0257454
			OS07T0162100-00	-0.121345	2.45107	0.0146683									OS06T0112100-01	0.101993	2.07095	0.0389916									OS01T0839900-01	0.103085	2.09336	0.0369336									OS03T0637800-01	0.114477	2.23746	0.0257958
			OS04T0117600-01	-0.121309	2.45033	0.0146981									OS12T0640600-01	0.101952	2.07011	0.0390704									OS07T0409100-01	0.103084	2.09335	0.0369345									OS05T0287800-01	0.114351	2.23496	0.0259607
			OS03T0821100-01	-0.121267	2.44947	0.0147323									OS01T0928300-01	0.101913	2.06931	0.039146									OS12T0609500-01	-0.103061	2.09287	0.0369777									OS09T0554300-01	0.114309	2.23412	0.0260161
			OS01T0186700-01	-0.121225	2.44861	0.0147672									OS05T0395400-00	0.101831	2.06764	0.039304									OS02T0177600-01	0.103058	2.0928	0.0369838									OS03T0692700-04	-0.114262	2.23319	0.0260783
			OS11T0546100-01	-0.121201	2.44812	0.014787									OS06T0473000-01	-0.101774	2.06647	0.0394145									OS05T0150500-00	0.10303	2.09225	0.0370338									OS12T0155100-01	0.114241	2.23277	0.0261057
			OS11T0120100-01	-0.121154	2.44717	0.0148256									OS06T0551800-01	0.101753	2.06603	0.0394564									OS03T0212400-01	-0.103026	2.09216	0.0370415									OS03T0295800-01	0.114217	2.23231	0.0261368
			OS05T0449500-01	-0.12114	2.44687	0.0148375									OS02T0225300-01	0.10175	2.06598	0.0394609									OS08T0525000-01	0.103015	2.09194	0.0370615									OS01T0828100-00	0.114212	2.23221	0.0261432
			OS02T0823800-02	-0.121098	2.44602	0.0148722									OS03T0797500-01	0.101731	2.06559	0.0394982									OS02T0184000-01	0.103001	2.09164	0.0370883									OS03T0340900-01	0.114212	2.2322	0.0261437
			OS06T0102300-01	-0.121074	2.44552	0.0148925									OS06T0318600-01	0.101723	2.06543	0.0395138									OS10T0190900-01	0.103	2.09162	0.0370905									OS02T0146400-01	0.114184	2.23166	0.0261801
			OS06T0708900-01	-0.121037	2.44476	0.0149235									OS01T0749900-01	0.10163	2.06351	0.0396965									OS01T0680700-02	0.102959	2.09078	0.0371659									OS07T0190800-01	0.114174	2.23144	0.0261943
			OS07T0658000-01	-0.121012	2.44426	0.014944									OS02T0121800-01	0.101588	2.06265	0.0397781									OS03T0823100-01	0.102947	2.09053	0.0371887									OS09T0491676-02	0.114161	2.2312	0.0262106
			OS07T0165650-01	-0.120993	2.44385	0.0149606									OS07T0565200-01	-0.10156	2.06207	0.0398334									OS02T0134300-01	0.102916	2.0899	0.0372452									OS05T0132400-01	0.114092	2.22983	0.0263023
			OS02T0770300-01	-0.120949	2.44296	0.0149971									OS01T0595300-01	0.101517	2.06118	0.0399188									OS05T0367000-01	0.102884	2.08923	0.0373057									OS08T0149000-01	0.114065	2.22928	0.0263389
			OS05T0215600-01	-0.120947	2.44292	0.0149985									OS05T0108800-01	0.101483	2.0605	0.0399844									OS01T0768700-01	0.10284	2.08834	0.0373868									OS02T0571100-01	0.114023	2.22847	0.0263935
			OS03T0128800-01	-0.120921	2.44237	0.0150209									OS08T0105850-00	0.101479	2.06042	0.0399917									OS03T0179000-01	0.102831	2.08816	0.037403									OS03T0387800-01	0.113936	2.22673	0.0265106
			OS02T0227200-01	-0.12092	2.44235	0.0150219									OS04T0544400-00	-0.101474	2.06031	0.0400021									OS09T0426800-01	-0.102795	2.08742	0.0374697									OS04T0636750-00	-0.113881	2.22565	0.0265831
			OS01T0356500-01	-0.120909	2.44213	0.0150308									OS07T0585800-01	0.101463	2.06008	0.0400249									OS11T0229400-01	0.102769	2.08688	0.0375196									OS10T0579600-01	0.113876	2.22555	0.0265902
			OS10T0521700-01	-0.120907	2.44208	0.0150328									OS03T0359700-01	-0.101431	2.05943	0.0400871									OS02T0228600-01	0.102764	2.08678	0.0375286									OS01T0505700-01	0.113725	2.22257	0.0267924
			OS11T0148500-02	-0.120835	2.44061	0.0150933									OS06T0685700-01	0.101415	2.0591	0.0401192									OS03T0760700-01	-0.102748	2.08645	0.0375586									OS03T0237000-01	0.113558	2.21925	0.0270194
			OS04T0676300-01	-0.120768	2.43924	0.01515									OS08T0152700-01	-0.10139	2.05858	0.0401691									OS03T0805200-01	0.102743	2.08634	0.0375679									OS08T0369700-01	0.113386	2.21585	0.0272534
			OS04T0668900-01	-0.120742	2.4387	0.0151721									OS01T0970400-01	0.101331	2.05737	0.0402856									OS09T0566050-00	-0.102723	2.08595	0.0376042									OS02T0600200-01	0.11338	2.21572	0.0272618
			OS08T0416800-01	-0.120701	2.43786	0.0152069									OS05T0576500-02	-0.10133	2.05736	0.0402868									OS03T0135600-01	0.102658	2.0846	0.0377268									OS12T0574400-01	-0.113353	2.2152	0.0272977
			OS01T0749100-01	-0.120651	2.43684	0.0152492									OS06T0359400-01	-0.101301	2.05676	0.0403447									OS03T0586300-01	0.102551	2.08241	0.0379279									OS12T0498500-01	0.113343	2.21499	0.0273121
			OS03T0774600-01	-0.12062	2.43622	0.0152751									OS06T0184300-01	0.101255	2.05581	0.0404364									OS06T0187900-02	-0.102532	2.08202	0.0379635									OS04T0558700-01	0.113296	2.21407	0.0273761
			OS10T0578950-00	0.120598	2.43576	0.0152943									OS08T0129800-01	0.101229	2.05529	0.0404869									OS01T0642200-01	-0.102528	2.08195	0.0379702									OS07T0194351-01	0.113278	2.21371	0.0274009
			OS05T0534400-01	-0.120584	2.43547	0.0153064									OS12T0283800-01	0.101227	2.05524	0.0404919									OS03T0851000-01	-0.102508	2.08151	0.0380097									OS07T0206300-00	0.113271	2.21357	0.0274109
			OS05T0348100-01	-0.120516	2.43409	0.015364									OS04T0432500-01	0.101182	2.05431	0.0405821									OS01T0846450-01	0.102469	2.08072	0.038083									OS06T0326000-01	0.113267	2.21349	0.0274167
			OS08T0537600-01	-0.120501	2.43376	0.0153775									OS07T0211400-01	0.101176	2.0542	0.0405926									OS03T0681700-01	-0.10245	2.08034	0.0381175									OS10T0161625-00	-0.113247	2.2131	0.0274438
			OS02T0266800-01	-0.120448	2.43269	0.0154226									OS06T0207700-01	0.101167	2.05401	0.0406118									OS03T0663500-00	-0.102398	2.07926	0.0382176									OS08T0483200-01	-0.113247	2.21309	0.0274439
			OS08T0542300-01	-0.12042	2.43212	0.0154466									OS04T0578550-00	0.101151	2.05368	0.0406437									OS07T0637300-01	-0.10237	2.0787	0.0382693									OS07T0208000-01	-0.113239	2.21293	0.0274554
			OS08T0523600-01	-0.120384	2.43138	0.0154777									OS08T0429200-01	-0.101145	2.05357	0.0406545									OS04T0572800-00	0.102369	2.07867	0.0382724									OS11T0657100-01	0.113209	2.21234	0.0274964
			OS01T0142100-01	-0.120381	2.43132	0.01548									OS05T0335401-01	-0.101141	2.05348	0.0406632									OS03T0823200-01	0.102347	2.07822	0.0383141									OS03T0735400-01	0.113207	2.21231	0.0274984
			OS05T0590201-01	-0.120347	2.43062	0.0155096									OS05T0568000-02	0.10112	2.05305	0.0407052									OS05T0459900-01	-0.102326	2.07779	0.0383538									OS01T0958500-01	0.113185	2.21188	0.0275287
			OS07T0484700-01	-0.120344	2.43055	0.0155124									OS03T0625300-00	0.101021	2.05103	0.0409026									OS10T0521300-01	-0.102322	2.07771	0.0383607									OS01T0866700-01	0.113181	2.2118	0.0275342
			OS01T0663500-01	-0.120217	2.42794	0.0156228									OS06T0342500-01	0.100952	2.0496	0.0410425									OS03T0131800-00	-0.102318	2.07763	0.0383686									OS10T0416500-04	-0.113151	2.2112	0.0275761
			OS09T0473966-00	-0.120129	2.42615	0.0156991									OS03T0355900-00	0.100948	2.04952	0.0410502									OS08T0307000-01	-0.102293	2.07711	0.0384164									OS08T0530600-01	0.113145	2.21108	0.027584
			OS08T0225100-00	-0.120112	2.42581	0.0157137									OS04T0469400-01	0.100923	2.04901	0.0411007									OS09T0548400-01	0.102278	2.0768	0.0384455									OS05T0521500-01	0.113109	2.21036	0.0276345
			OS08T0176800-01	-0.119939	2.42226	0.0158656									OS11T0150800-01	-0.10091	2.04873	0.0411277									OS04T0685200-01	-0.102255	2.07634	0.0384881									OS07T0474600-01	0.113104	2.21026	0.0276415
			OS03T0128000-01	-0.119774	2.41888	0.0160118									OS01T0638600-00	0.10087	2.04791	0.0412084									OS08T0326100-01	0.102209	2.07539	0.0385766									OS04T0667700-01	0.113036	2.20893	0.0277347
			OS02T0736500-01	-0.119762	2.41863	0.0160222									OS05T0409300-01	-0.100866	2.04784	0.0412157									OS07T0462700-01	-0.102156	2.0743	0.0386779									OS06T0609700-01	-0.113025	2.2087	0.0277506
			OS01T0220200-01	-0.119729	2.41796	0.0160518									OS08T0309300-01	0.100857	2.04765	0.0412339									OS11T0546300-01	0.102047	2.07206	0.0388873									OS07T0618800-01	0.11294	2.20702	0.0278685
			OS10T0147300-02	-0.119603	2.41537	0.0161646									OS11T0592000-01	-0.10084	2.04731	0.0412673									OS02T0744700-01	-0.101999	2.07107	0.03898									OS01T0227200-01	0.112848	2.20519	0.0279976
			OS03T0686300-00	-0.119601	2.41532	0.0161667									OS12T0569700-01	-0.100818	2.04686	0.0413119									OS01T0909100-01	0.101982	2.07072	0.039013									OS10T0539600-01	0.112773	2.20371	0.0281025
			OS02T0170000-01	-0.1196	2.41531	0.0161672									OS08T0499000-01	0.100801	2.04651	0.0413467									OS03T0346500-01	-0.101933	2.06972	0.0391074									OS05T0338900-00	0.112766	2.20357	0.0281124
			OS09T0252800-02	-0.119568	2.41466	0.0161958									OS06T0297700-01	-0.100789	2.04625	0.0413725									OS04T0572200-00	0.101906	2.06917	0.0391594									OS01T0711600-01	0.112704	2.20235	0.0281992
			OS08T0224300-01	-0.119546	2.41421	0.0162154									OS05T0501200-00	0.100753	2.04551	0.041445									OS01T0706900-01	-0.101872	2.06848	0.0392248									OS04T0660500-01	0.112646	2.2012	0.0282812
			OS10T0162100-01	-0.11953	2.41387	0.0162303									OS11T0630300-01	0.100729	2.04502	0.0414937									OS11T0604700-00	-0.101865	2.06832	0.0392392									OS02T0226350-01	0.112634	2.20096	0.0282983
			OS04T0185500-01	-0.119478	2.41281	0.0162767									OS07T0299600-01	0.100706	2.04456	0.0415391									OS11T0160400-01	-0.101843	2.06787	0.039282									OS03T0105401-00	-0.112613	2.20055	0.0283274
			OS12T0291200-00	0.119463	2.4125	0.0162905									OS03T0332700-01	0.100706	2.04455	0.0415404									OS04T0298200-01	-0.101822	2.06745	0.0393218									OS10T0345701-01	0.112562	2.19954	0.0283996
			OS03T0399600-02	-0.119445	2.41212	0.016307									OS07T0227400-01	0.100698	2.04438	0.0415572									OS06T0551400-01	-0.101748	2.06592	0.0394667									OS06T0704900-01	0.11255	2.1993	0.0284172
			OS07T0418200-01	-0.119405	2.41132	0.0163424									OS11T0162200-01	0.100658	2.04358	0.0416368									OS04T0477900-01	-0.101727	2.06549	0.0395074									OS03T0278700-01	0.112529	2.19889	0.0284462
			OS05T0471000-01	-0.119372	2.41065	0.0163722									OS06T0133400-01	0.10062	2.0428	0.0417146									OS09T0543100-02	0.101709	2.06513	0.0395415									OS07T0265600-01	0.112516	2.19863	0.0284653
			OS05T0419500-01	-0.119338	2.40994	0.0164036									OS05T0464300-01	0.100543	2.04121	0.0418725									OS03T0676300-01	-0.101687	2.06468	0.0395846									OS04T0626600-01	0.112505	2.1984	0.0284813
			OS10T0485000-01	-0.119288	2.40891	0.0164493									OS10T0430700-01	-0.100516	2.04065	0.0419286									OS02T0193000-01	-0.10163	2.06351	0.0396957									OS07T0602100-01	0.112488	2.19808	0.0285045
			OS01T0857975-00	-0.119218	2.40747	0.0165131									OS04T0614000-01	0.100495	2.04023	0.0419708									OS03T0797800-01	0.101611	2.06313	0.0397326									OS01T0624500-01	0.11246	2.19753	0.0285441
			OS09T0362900-01	0.119159	2.40628	0.0165664									OS02T0169900-01	-0.100489	2.04011	0.0419833									OS07T0114300-01	-0.101611	2.06313	0.0397328									OS03T0249500-01	0.112429	2.19691	0.0285888
			OS05T0226300-01	-0.118973	2.40247	0.0167375									OS08T0446800-01	-0.100484	2.04001	0.0419929									OS10T0517400-01	0.101602	2.06293	0.0397511									OS04T0186400-02	0.112371	2.19576	0.0286716
			OS07T0645300-01	-0.118971	2.40242	0.0167397									OS07T0656400-01	-0.100443	2.03916	0.0420779									OS08T0538600-01	0.10151	2.06104	0.039932									OS06T0642900-01	0.112354	2.19542	0.0286963
			OS02T0725600-01	-0.11896	2.4022	0.0167496									OS08T0468100-03	0.100384	2.03795	0.0421998									OS03T0820500-01	-0.101482	2.06047	0.0399867									OS02T0702400-01	0.112274	2.19383	0.028811
			OS07T0693000-01	-0.118943	2.40185	0.0167653									OS10T0190000-01	0.100373	2.03772	0.0422223									OS12T0270300-01	0.10147	2.06023	0.0400102									OS03T0835400-01	0.112273	2.19381	0.0288123
			OS02T0163600-01	-0.118942	2.40184	0.0167658									OS02T0148700-01	-0.100352	2.0373	0.0422649									OS02T0138000-00	0.101451	2.05984	0.0400473									OS01T0961200-01	0.112269	2.19374	0.0288177
			OS03T0264300-00	-0.118915	2.40127	0.0167914									OS12T0115700-01	0.100286	2.03594	0.0424017									OS08T0347200-01	0.101442	2.05965	0.0400658									OS03T0667100-01	0.112201	2.19239	0.0289157
			OS05T0400100-01	-0.11889	2.40076	0.0168145									OS12T0209100-01	-0.10026	2.03541	0.042455									OS01T0285300-01	-0.101411	2.05902	0.0401268									OS08T0133000-01	-0.112087	2.19014	0.0290793
			OS09T0464033-01	-0.118838	2.3997	0.0168628									OS03T0360300-01	0.100083	2.03179	0.0428228									OS11T0565400-01	0.10141	2.059	0.040128									OS11T0123400-00	0.112087	2.19013	0.0290803
			OS03T0809100-01	-0.118807	2.39907	0.0168914									OS07T0617700-01	-0.100033	2.03076	0.0429272									OS02T0807750-01	0.101373	2.05824	0.0402013									OS08T0558200-01	0.112014	2.18868	0.029186
			OS12T0514100-01	-0.11873	2.39748	0.0169636									OS08T0451200-01	0.10003	2.03069	0.0429349									OS01T0115750-00	-0.101315	2.05705	0.0403169									OS02T0654700-01	0.111988	2.18817	0.0292237
			OS01T0931100-01	-0.118728	2.39745	0.0169651									OS09T0541900-02	-0.100025	2.03059	0.0429446									OS09T0467200-01	-0.101291	2.05655	0.0403647									OS10T0523700-01	0.111971	2.18783	0.0292485
			OS02T0527200-01	-0.118639	2.39562	0.0170489									OS02T0299300-01	-0.0999954	2.02998	0.0430066									OS10T0571100-01	-0.101285	2.05643	0.040377									OS01T0183800-01	0.111967	2.18777	0.029253
			OS03T0102000-01	-0.118598	2.39478	0.0170873									OS06T0506150-01	0.0999885	2.02984	0.0430212									OS09T0283850-01	0.101241	2.05552	0.0404647									OS07T0244300-01	0.111884	2.18613	0.0293739
			OS06T0166000-02	-0.118572	2.39424	0.017112									OS03T0796501-00	-0.0999051	2.02813	0.0431961									OS04T0518200-02	0.101177	2.05423	0.0405903									OS02T0145500-02	0.111865	2.18575	0.0294018
			OS08T0416100-01	-0.11847	2.39217	0.0172075									OS09T0552300-01	-0.0998564	2.02713	0.0432985									OS01T0752800-02	0.101164	2.05396	0.0406166									OS03T0703400-01	0.111859	2.18563	0.0294104
			OS01T0654200-01	-0.118444	2.39162	0.017233									OS12T0511400-02	-0.0998368	2.02673	0.04334									OS05T0382550-01	-0.101025	2.0511	0.0408951									OS03T0387100-01	0.111841	2.18527	0.0294369
			OS12T0114200-01	0.118439	2.39152	0.0172377									OS05T0568900-01	0.0998286	2.02656	0.0433571									OS05T0111300-01	0.101021	2.05101	0.0409044									OS12T0127800-01	0.111818	2.18481	0.0294711
			OS01T0368900-01	0.118349	2.38969	0.0173225									OS01T0205600-01	0.0997599	2.02515	0.0435023									OS09T0338500-01	-0.100998	2.05054	0.0409504									OS01T0646800-01	0.111783	2.18412	0.0295223
			OS06T0543200-01	-0.118349	2.38969	0.0173226									OS10T0350500-01	0.0997486	2.02492	0.0435262									OS07T0117400-01	-0.100783	2.04613	0.0413841									OS02T0171100-01	-0.111767	2.18381	0.0295454
			OS07T0418000-02	-0.118348	2.38966	0.017324									OS05T0473900-01	0.0997204	2.02434	0.0435859									OS03T0846400-01	-0.100706	2.04456	0.0415394									OS03T0225300-01	0.11174	2.18327	0.029585
			OS02T0710102-01	-0.118311	2.3889	0.0173593									OS03T0609000-01	-0.0996905	2.02373	0.0436493									OS03T0712400-02	-0.100669	2.0438	0.0416145									OS04T0589500-01	-0.111733	2.18313	0.0295956
			OS12T0581700-01	0.118195	2.38652	0.0174702									OS04T0624600-01	0.0996389	2.02267	0.0437588									OS04T0617800-01	-0.10066	2.04362	0.0416333									OS02T0809800-01	0.111727	2.18301	0.0296043
			OS01T0504500-02	-0.118177	2.38616	0.0174875									OS12T0104300-01	0.0996112	2.0221	0.0438177									OS01T0720400-01	-0.100656	2.04353	0.0416416									OS07T0191650-00	0.111714	2.18275	0.0296236
			OS01T0718900-01	-0.118172	2.38605	0.0174924									OS11T0438700-02	-0.0996019	2.02191	0.0438374									OS01T0892600-02	-0.100626	2.04291	0.0417035									OS03T0818000-00	0.1117	2.18249	0.0296432
			OS09T0487900-01	-0.118141	2.38543	0.0175217									OS07T0191000-01	0.0995957	2.02179	0.0438505									OS02T0147300-01	0.100625	2.0429	0.0417048									OS03T0113700-01	0.111694	2.18236	0.0296525
			OS04T0680400-01	-0.11808	2.38419	0.0175801									OS07T0565600-02	-0.0995917	2.0217	0.0438592									OS02T0206700-01	-0.100581	2.04199	0.041795									OS07T0494900-01	0.111677	2.18202	0.0296782
			OS07T0141400-01	0.118037	2.3833	0.0176218									OS03T0425800-01	0.0995874	2.02162	0.0438682									OS09T0510700-01	-0.100468	2.03967	0.0420264									OS02T0310200-01	0.111639	2.18128	0.029733
			OS08T0326300-01	-0.117773	2.37788	0.0178791									OS11T0413800-00	-0.099552	2.02089	0.0439436									OS12T0276100-01	0.100455	2.03941	0.0420529									OS06T0209300-02	-0.111586	2.18022	0.0298118
			OS12T0119600-00	-0.117763	2.37769	0.0178881									OS12T0409600-01	-0.0995226	2.02029	0.0440064									OS05T0320100-01	-0.100432	2.03893	0.0421007									OS02T0704900-02	0.111528	2.17908	0.0298975
			OS06T0633800-02	-0.117683	2.37605	0.0179667									OS11T0311100-01	0.0994645	2.0191	0.0441306									OS06T0127600-01	-0.1004	2.03828	0.0421665									OS03T0712600-01	-0.111445	2.17743	0.0300206
			OS05T0199700-01	-0.117668	2.37574	0.0179817									OS04T0559200-01	0.0994044	2.01786	0.0442595									OS03T0169700-01	0.100389	2.03806	0.0421887									OS02T0775300-01	0.111421	2.17696	0.0300564
			OS01T0786900-01	-0.117662	2.37562	0.0179876									OS07T0294800-01	0.0993082	2.01589	0.0444662									OS01T0303000-02	0.100345	2.03716	0.0422787									OS09T0249000-01	-0.111398	2.17651	0.0300903
			OS03T0289400-00	-0.117635	2.37506	0.0180143									OS01T0935200-01	0.0992192	2.01407	0.0446582									OS01T0780800-01	0.100303	2.03628	0.0423672									OS04T0610400-00	0.11137	2.17595	0.0301323
			OS10T0576100-01	-0.117635	2.37506	0.0180143									OS10T0381601-01	-0.0992155	2.01399	0.0446663									OS03T0176700-00	-0.1003	2.03622	0.0423736									OS02T0439700-01	0.111357	2.17569	0.0301515
			OS01T0952800-01	0.117626	2.37487	0.0180234									OS06T0731200-01	-0.0991972	2.01362	0.044706									OS04T0389500-01	-0.100277	2.03576	0.0424204									OS05T0596200-03	0.111345	2.17546	0.0301689
			OS10T0213700-01	-0.117575	2.37383	0.0180737									OS12T0578400-01	0.0991325	2.01229	0.044846									OS02T0531200-01	-0.100274	2.0357	0.0424256									OS05T0302600-01	0.111286	2.17428	0.0302579
			OS02T0306401-00	0.117557	2.37348	0.0180907									OS04T0674700-01	0.0991154	2.01194	0.0448831									OS05T0207500-01	-0.10022	2.03459	0.0425388									OS01T0188900-01	0.11128	2.17417	0.0302661
			OS11T0591100-01	-0.117536	2.37303	0.0181123									OS01T0834200-01	-0.0990865	2.01135	0.044946									OS02T0154600-01	0.100216	2.03451	0.0425465									OS08T0508600-01	0.111233	2.17325	0.0303362
			OS12T0143900-01	-0.117506	2.37243	0.0181413									OS03T0607200-01	0.0990313	2.01022	0.0450661									OS08T0100500-01	-0.10021	2.03439	0.0425587									OS11T0592400-00	0.111106	2.17073	0.030528
			OS10T0191600-00	-0.117483	2.37196	0.0181641									OS02T0595800-01	0.098967	2.0089	0.0452062									OS12T0170800-01	-0.100104	2.0322	0.0427807									OS11T0527250-00	-0.111058	2.16978	0.0305997
			OS01T0647000-02	-0.117465	2.37159	0.0181822									OS01T0127400-00	-0.0989329	2.0082	0.0452809									OS06T0207200-01	-0.100094	2.032	0.0428007									OS04T0687800-01	0.111022	2.16907	0.0306539
			OS10T0136200-02	-0.117442	2.37111	0.0182056									OS07T0643400-01	-0.098884	2.0072	0.0453878									OS01T0750300-01	0.100083	2.03177	0.042824									OS04T0674700-01	0.111004	2.16872	0.0306813
			OS12T0405200-01	-0.117439	2.37106	0.0182077									OS03T0766900-02	-0.098876	2.00703	0.0454054									OS05T0571200-01	-0.100053	2.03116	0.0428862									OS01T0850900-01	0.110933	2.1673	0.03079
			OS12T0641500-01	-0.117401	2.37026	0.0182465									OS01T0832900-01	0.0988605	2.00671	0.0454394									OS03T0116500-01	0.100032	2.03073	0.0429304									OS01T0382400-01	-0.110856	2.16578	0.0309069
			OS07T0656100-01	-0.117379	2.36983	0.0182677									OS09T0255000-01	-0.0988586	2.00668	0.0454436									OS07T0621800-01	0.0999504	2.02906	0.043101									OS06T0476900-01	0.110838	2.16543	0.0309336
			OS02T0140101-00	0.117373	2.3697	0.018274									OS05T0534900-01	-0.0988524	2.00655	0.0454571									OS07T0575800-01	-0.0999446	2.02894	0.0431132									OS12T0126000-01	0.110788	2.16443	0.0310108
			OS06T0109400-01	-0.117332	2.36885	0.0183153									OS05T0467600-01	-0.0988499	2.0065	0.0454626									OS03T0423800-01	0.0999245	2.02853	0.0431553									OS08T0532200-01	-0.11076	2.16388	0.0310534
			OS05T0411300-01	-0.117312	2.36846	0.0183347									OS02T0168700-01	0.0988395	2.00628	0.0454855									OS03T0806400-01	-0.0999136	2.02831	0.0431782									OS07T0599900-01	-0.110739	2.16346	0.0310856
			OS01T0855200-01	-0.11727	2.36758	0.0183773									OS05T0551700-01	-0.0988388	2.00627	0.0454869									OS03T0206300-01	-0.0998347	2.02669	0.0433443									OS01T0860800-01	0.110732	2.16333	0.0310955
			OS12T0562900-01	-0.117256	2.36731	0.0183906									OS08T0434100-01	0.0988205	2.0059	0.0455271									OS12T0520200-01	-0.0998035	2.02605	0.0434102									OS01T0951200-01	0.110709	2.16287	0.0311315
			OS05T0503300-02	-0.117226	2.3667	0.0184205									OS03T0173500-02	0.0987771	2.00501	0.0456226									OS08T0515800-01	0.0997555	2.02506	0.0435115									OS10T0559200-01	0.11063	2.16131	0.0312526
			OS07T0409700-01	-0.117189	2.36593	0.0184583									OS03T0321000-01	0.0987598	2.00465	0.0456607									OS03T0152600-01	0.0996458	2.02281	0.0437441									OS07T0275300-01	0.110621	2.16114	0.0312656
			OS09T0559600-01	-0.117185	2.36586	0.018462									OS08T0559000-01	0.098724	2.00392	0.0457395									OS01T0261100-01	-0.0995665	2.02119	0.0439129									OS01T0680500-01	0.110601	2.16074	0.0312971
			OS06T0229300-01	-0.117185	2.36586	0.0184621									OS03T0334800-01	0.0987222	2.00388	0.0457437									OS07T0197400-01	-0.099537	2.02058	0.0439757									OS08T0395700-01	-0.110596	2.16065	0.0313042
			OS04T0520700-01	-0.117172	2.36558	0.0184755									OS12T0573000-01	0.0987113	2.00366	0.0457677									OS06T0625900-01	0.0994842	2.0195	0.0440886									OS09T0569450-01	0.110561	2.15994	0.0313593
			OS03T0423300-01	-0.11715	2.36514	0.0184971									OS04T0573000-01	0.0986418	2.00223	0.0459212									OS03T0237900-01	0.0994794	2.0194	0.0440988									OS07T0256200-01	0.110544	2.15962	0.0313843
			OS01T0819500-01	-0.117138	2.36489	0.0185095									OS01T0721000-01	0.0986126	2.00163	0.0459859									OS03T0701500-01	0.0994505	2.01881	0.0441607									OS10T0533900-01	0.110488	2.1585	0.0314717
			OS09T0361300-01	-0.11713	2.36472	0.0185181									OS11T0155600-01	0.0985756	2.00088	0.0460679									OS06T0712700-01	0.0994235	2.01826	0.0442184									OS01T0504950-01	-0.110448	2.1577	0.0315338
			OS02T0520800-01	-0.117083	2.36377	0.0185648									OS06T0681200-01	-0.0985406	2.00016	0.0461455									OS01T0179200-01	0.0994231	2.01825	0.0442194									OS07T0264900-01	0.11044	2.15756	0.0315453
			OS01T0384300-00	-0.117077	2.36364	0.0185711									OS12T0581300-01	-0.0985161	1.99965	0.0462001									OS01T0102900-01	0.0994158	2.0181	0.044235									OS03T0439700-01	0.110409	2.15695	0.0315933
			OS12T0566500-01	-0.116867	2.35935	0.0187842									OS07T0574400-01	-0.0985142	1.99962	0.0462044									OS08T0452900-01	0.0993656	2.01707	0.0443427									OS12T0488300-00	-0.110402	2.15681	0.031604
			OS06T0116100-01	-0.116845	2.35888	0.0188077									OS02T0591600-01	0.0985091	1.99951	0.0462156									OS04T0464100-01	-0.0993422	2.01659	0.044393									OS01T0894500-01	0.110382	2.15641	0.0316352
			OS07T0686500-01	-0.116816	2.35831	0.0188364									OS11T0207100-01	0.0984889	1.9991	0.0462607									OS09T0482720-00	0.0992893	2.01551	0.0445069									OS09T0309900-01	-0.11038	2.15637	0.0316384
			OS01T0921300-01	-0.116783	2.35763	0.0188703									OS11T0209000-01	-0.098452	1.99834	0.046343									OS11T0181900-01	0.0992515	2.01473	0.0445885									OS03T0295700-01	0.110326	2.15531	0.031722
			OS11T0205800-01	0.11669	2.35573	0.0189659									OS01T0500750-00	0.0984298	1.99789	0.0463923									OS06T0483200-02	0.0991848	2.01336	0.0447327									OS08T0360800-01	-0.11031	2.15498	0.0317481
			OS05T0574700-01	-0.11667	2.35532	0.0189867									OS01T0958400-03	0.0983715	1.99669	0.0465228									OS10T0548000-02	0.0991765	2.01319	0.0447507									OS06T0702400-01	0.110164	2.1521	0.0319753
			OS02T0551400-01	-0.116664	2.35519	0.0189929									OS04T0128300-01	-0.0983389	1.99602	0.0465955									OS07T0114400-01	-0.0991218	2.01207	0.0448693									OS06T0491300-01	-0.110094	2.15071	0.0320862
			OS01T0537250-01	0.116615	2.35419	0.0190434									OS12T0573900-01	-0.0983288	1.99582	0.0466182									OS02T0156500-01	0.0991192	2.01202	0.0448748									OS03T0632800-01	0.110081	2.15045	0.0321068
			OS03T0816800-01	-0.116613	2.35415	0.0190454									OS06T0538900-01	0.0983248	1.99573	0.0466273									OS03T0311300-02	-0.0990424	2.01044	0.0450419									OS05T0470000-01	0.11008	2.15043	0.0321082
			OS09T0392700-01	0.116576	2.35339	0.0190839									OS04T0165300-01	-0.0983029	1.99529	0.0466762									OS12T0149100-01	-0.0990398	2.01039	0.0450476									OS10T0486900-01	0.110019	2.14922	0.0322045
			OS12T0489100-01	-0.116553	2.35292	0.0191079									OS08T0463900-01	0.0982318	1.99383	0.0468361									OS02T0259600-01	0.0990026	2.00963	0.0451286									OS02T0610500-01	0.109988	2.14862	0.0322527
			OS01T0591500-00	-0.116449	2.3508	0.0192155									OS05T0497200-01	0.0982225	1.99364	0.046857									OS02T0603000-00	0.0989967	2.00951	0.0451415									OS03T0227000-01	0.109985	2.14855	0.0322582
			OS03T0830900-01	-0.11636	2.34896	0.0193092									OS08T0206900-01	0.098205	1.99328	0.0468964									OS03T0791500-01	0.0989514	2.00858	0.0452404									OS04T0505000-01	0.109934	2.14755	0.0323377
			OS06T0168600-01	0.11625	2.34672	0.0194244									OS07T0680600-01	-0.098179	1.99275	0.0469549									OS01T0588500-01	-0.0989193	2.00792	0.0453106									OS06T0106100-01	0.109915	2.14718	0.0323674
			OS12T0554100-01	-0.116215	2.346	0.0194613									OS02T0234200-01	-0.0981372	1.99189	0.0470494									OS10T0450900-02	-0.098919	2.00791	0.0453113									OS01T0231000-03	-0.109856	2.14601	0.0324616
			OS02T0216600-01	-0.116189	2.34547	0.0194886									OS05T0575300-01	0.0981113	1.99136	0.0471079									OS06T0563900-01	-0.0989003	2.00753	0.0453521									OS04T0430000-01	0.109829	2.14547	0.0325048
			OS02T0589600-01	-0.11618	2.34529	0.0194976									OS02T0498666-01	0.0981091	1.99131	0.0471129									OS06T0287700-01	-0.0988901	2.00732	0.0453744									OS08T0109300-01	0.109817	2.14524	0.0325231
			OS06T0711700-00	-0.116162	2.34492	0.0195166									OS12T0257000-03	-0.0980386	1.98987	0.0472724									OS05T0106200-01	0.0987952	2.00538	0.0455828									OS02T0736600-01	0.109817	2.14523	0.0325245
			OS03T0129200-00	-0.116104	2.34374	0.019578									OS11T0629100-00	-0.0980076	1.98923	0.0473428									OS12T0623800-01	0.0987768	2.005	0.0456233									OS10T0484700-01	0.109812	2.14514	0.0325312
			OS07T0694800-01	0.116078	2.3432	0.0196061									OS01T0674000-01	0.0979976	1.98903	0.0473656									OS07T0162400-01	-0.0987676	2.00481	0.0456435									OS10T0462100-01	0.109799	2.14487	0.0325528
			OS12T0118800-01	0.116077	2.34318	0.0196068									OS06T0481000-01	0.0979356	1.98776	0.0475064									OS08T0405700-01	0.0987378	2.0042	0.0457091									OS07T0571100-02	0.109751	2.14394	0.0326282
			OS10T0554200-01	-0.116075	2.34313	0.0196093									OS03T0646400-01	0.097934	1.98772	0.0475101									OS11T0585100-01	-0.0987241	2.00392	0.0457395									OS01T0531000-01	0.109745	2.14381	0.0326384
			OS02T0212500-01	0.116071	2.34306	0.019613									OS12T0264650-00	-0.0978359	1.98572	0.0477339									OS02T0522700-01	-0.0987159	2.00375	0.0457575									OS04T0530400-01	0.109733	2.14357	0.0326579
			OS01T0744400-01	-0.116055	2.34272	0.0196304									OS01T0850000-01	0.0977884	1.98474	0.0478427									OS08T0451500-01	-0.0987083	2.0036	0.0457742									OS09T0436900-01	0.109681	2.14254	0.0327412
			OS01T0279300-01	-0.116045	2.34253	0.0196405									OS11T0249000-01	-0.0977494	1.98394	0.0479321									OS03T0321400-01	-0.098705	2.00353	0.0457816									OS04T0522500-01	0.10968	2.14252	0.0327425
			OS09T0478300-01	-0.116003	2.34166	0.0196858									OS05T0198700-01	-0.0976664	1.98224	0.0481227									OS11T0635500-01	-0.0986358	2.00211	0.0459345									OS04T0431300-01	0.109666	2.14225	0.032765
			OS04T0650800-01	-0.115974	2.34106	0.0197168									OS01T0864200-01	-0.09759	1.98067	0.0482989									OS12T0122000-01	0.0985912	2.0012	0.0460332									OS03T0853700-01	0.109647	2.14187	0.0327954
			OS04T0442100-01	-0.115959	2.34077	0.019732									OS03T0168900-01	0.0975797	1.98047	0.0483225									OS01T0956075-00	0.0985419	2.00018	0.0461428									OS03T0374400-01	0.109639	2.14172	0.0328076
			OS01T0105900-01	0.115953	2.34064	0.0197388									OS01T0143300-01	-0.0975756	1.98038	0.0483321									OS02T0320800-01	0.0984745	1.9988	0.0462928									OS03T0572250-01	0.109535	2.13966	0.0329746
			OS02T0742500-01	-0.115948	2.34054	0.0197443									OS05T0112200-01	0.0975198	1.97924	0.0484611									OS03T0808900-01	0.098461	1.99853	0.0463227									OS12T0225300-02	0.109446	2.1379	0.0331188
			OS11T0475500-01	-0.115904	2.33964	0.0197909									OS01T0732000-01	0.0974993	1.97882	0.0485086									OS06T0550800-00	0.0984324	1.99794	0.0463867									OS02T0581300-01	0.109443	2.13784	0.0331236
			OS01T0720500-01	0.115878	2.33911	0.0198188									OS03T0309000-01	-0.0974653	1.97812	0.0485875									OS07T0479400-01	0.0983693	1.99665	0.0465276									OS04T0252400-01	-0.109434	2.13766	0.0331382
			OS07T0661400-01	-0.115867	2.33888	0.0198309									OS08T0224000-01	0.0974611	1.97803	0.0485972									OS08T0110300-01	0.0983424	1.9961	0.0465878									OS03T0197300-01	0.109419	2.13736	0.0331624
			OS05T0422600-00	-0.115846	2.33845	0.0198535									OS01T0919900-01	0.0974555	1.97792	0.0486101									OS03T0426800-01	-0.0982971	1.99517	0.0466894									OS11T0197600-01	0.109265	2.13432	0.0334119
			OS08T0320100-01	-0.115837	2.33827	0.0198629									OS03T0264700-01	0.0974322	1.97744	0.0486644									OS02T0332700-01	-0.0982872	1.99496	0.0467115									OS07T0244400-01	-0.109232	2.13366	0.0334663
			OS11T0678000-01	-0.115829	2.3381	0.0198716									OS06T0646000-01	-0.0974098	1.97698	0.0487165									OS02T0119700-01	-0.0982413	1.99402	0.0468148									OS02T0485000-01	-0.109156	2.13216	0.0335905
			OS03T0710100-01	-0.115825	2.33801	0.0198762									OS04T0105000-01	-0.0973857	1.97649	0.0487724									OS02T0197900-02	0.0982231	1.99365	0.0468557									OS01T0900800-01	0.109133	2.13171	0.0336276
			OS07T0571900-01	-0.115805	2.3376	0.0198978									OS09T0534000-01	0.0973726	1.97622	0.0488028									OS05T0195700-01	-0.0981646	1.99245	0.0469876									OS01T0888600-01	0.109131	2.13167	0.033631
			OS01T0849500-01	-0.115784	2.33718	0.0199199									OS01T0191300-03	0.097348	1.97572	0.0488602									OS07T0643400-01	0.098159	1.99234	0.0470001									OS05T0386700-02	0.109063	2.13033	0.0337423
			OS09T0484900-01	-0.115728	2.33604	0.0199801									OS07T0650600-04	0.0973317	1.97538	0.0488982									OS06T0225300-02	-0.0981195	1.99153	0.0470894									OS06T0499900-01	0.108963	2.12835	0.0339064
			OS05T0530500-02	-0.115613	2.33369	0.0201042									OS11T0100100-01	0.0973098	1.97493	0.0489494									OS12T0633600-01	-0.09809	1.99092	0.0471561									OS02T0105200-01	-0.108945	2.12801	0.0339355
			OS05T0126800-01	-0.1156	2.33341	0.0201188									OS02T0753300-01	-0.0973053	1.97484	0.0489599									OS06T0239200-00	-0.0979907	1.98889	0.0473811									OS04T0531900-01	0.108905	2.1272	0.0340027
			OS09T0517900-01	0.115584	2.33309	0.0201357									OS10T0330400-01	0.0972741	1.9742	0.0490326									OS09T0458800-00	0.0979837	1.98874	0.047397									OS04T0607500-02	0.108889	2.12689	0.0340289
			OS03T0777000-01	-0.115569	2.33277	0.0201528									OS01T0794500-00	0.0972467	1.97364	0.0490969									OS02T0803400-01	0.0979648	1.98836	0.0474401									OS08T0546400-01	0.108852	2.12615	0.0340903
			OS11T0629100-00	-0.115562	2.33264	0.0201595									OS07T0688500-00	0.0972091	1.97287	0.0491848									OS03T0858700-01	0.0978975	1.98698	0.0475933									OS09T0503000-01	-0.108836	2.12584	0.0341166
			OS03T0737800-01	-0.1155	2.33138	0.020227									OS03T0563300-01	-0.0971998	1.97268	0.0492068									OS07T0145250-01	0.0978282	1.98556	0.0477517									OS04T0686650-00	0.108751	2.12416	0.0342573
			OS05T0157100-01	-0.115487	2.33111	0.020241									OS02T0101800-01	0.0971922	1.97253	0.0492245									OS02T0119100-01	0.0977807	1.98458	0.0478602									OS06T0636600-01	0.108708	2.12332	0.0343283
			OS09T0441400-01	-0.115479	2.33093	0.0202507									OS01T0172400-05	0.0971297	1.97125	0.0493712									OS01T0175600-01	-0.0977753	1.98447	0.0478727									OS08T0290700-01	-0.108705	2.12325	0.0343345
			OS04T0401300-01	-0.115478	2.33091	0.0202517									OS11T0704500-01	0.0971149	1.97094	0.0494061									OS07T0192000-01	-0.0977264	1.98347	0.0479848									OS04T0349700-01	0.108662	2.12239	0.0344065
			OS07T0570700-01	0.115456	2.33047	0.0202754									OS12T0584200-01	-0.097104	1.97072	0.0494317									OS06T0529900-00	-0.0977	1.98293	0.0480455									OS05T0489200-01	-0.108648	2.12213	0.0344287
			OS03T0111600-01	0.115439	2.33012	0.0202942									OS03T0317000-01	0.0970788	1.9702	0.0494912									OS10T0577200-01	-0.0976787	1.98249	0.0480944									OS12T0191150-01	0.10864	2.12197	0.0344423
			OS11T0684700-01	-0.115423	2.32979	0.0203117									OS01T0106300-01	0.0970442	1.96949	0.0495727									OS07T0422000-01	-0.0976732	1.98238	0.0481072									OS10T0494800-01	0.108624	2.12165	0.0344694
			OS01T0265400-01	-0.115411	2.32955	0.0203243									OS01T0648500-01	0.0970373	1.96935	0.0495889									OS09T0488700-01	0.0976685	1.98228	0.048118									OS06T0137700-01	0.108611	2.1214	0.0344903
			OS02T0322400-00	-0.115193	2.3251	0.0205639									OS02T0603000-00	0.0970355	1.96931	0.0495932									OS05T0543600-01	0.0976599	1.98211	0.0481377									OS03T0160400-01	0.108554	2.12026	0.0345872
			OS06T0303600-01	-0.115143	2.32408	0.0206191									OS01T0328700-01	-0.0970282	1.96916	0.0496104									OS08T0103000-02	0.0975667	1.9802	0.0483526									OS09T0392100-01	0.108483	2.11886	0.0347057
			OS11T0485500-01	0.115133	2.32387	0.0206304									OS11T0633500-01	0.0969665	1.9679	0.0497562									OS03T0179400-01	0.0975449	1.97975	0.048403									OS03T0565600-01	0.108461	2.11843	0.0347423
			OS01T0777900-01	-0.115116	2.32351	0.0206499									OS08T0129700-02	0.0969148	1.96684	0.0498788									OS01T0788400-01	-0.0973923	1.97662	0.0487571									OS01T0508100-01	0.108368	2.11659	0.0348993
			OS06T0216800-01	-0.115047	2.32211	0.0207257									OS02T0747500-01	-0.0969136	1.96682	0.0498816									OS08T0292600-01	0.097389	1.97656	0.0487647									OS07T0110100-01	-0.108303	2.11531	0.0350092
			OS04T0578600-01	-0.115045	2.32206	0.0207288									OS09T0402100-01	0.0969	1.96654	0.0499138									OS07T0589600-00	-0.0973475	1.97571	0.0488614									OS11T0454200-01	-0.108192	2.1131	0.0351986
			OS01T0131300-01	-0.114981	2.32075	0.0207999									OS10T0542800-01	0.096881	1.96615	0.0499589									OS05T0101400-02	-0.0972555	1.97382	0.0490762									OS06T0543400-01	0.108103	2.11136	0.0353488
			OS01T0725800-01	-0.114974	2.3206	0.0208079									OS12T0132200-01	-0.0968761	1.96605	0.0499707									OS10T0565300-01	0.097248	1.97367	0.0490938									OS03T0279200-01	0.108101	2.11132	0.0353528
			OS05T0577800-01	-0.114916	2.31942	0.0208727									OS06T0181566-01	0.0968681	1.96588	0.0499897									OS12T0438400-02	0.0972207	1.97311	0.0491577									OS01T0110050-01	0.108075	2.11079	0.035398
			OS01T0246100-01	-0.114916	2.31942	0.0208728									OS07T0640200-01	-0.0968431	1.96537	0.0500491									OS03T0225700-01	-0.0972174	1.97304	0.0491655									OS12T0461050-00	-0.108059	2.11048	0.0354248
			OS06T0673300-01	0.114905	2.3192	0.0208847									OS12T0438000-02	0.0968156	1.96481	0.0501145									OS03T0713600-01	0.0972057	1.9728	0.049193									OS02T0579800-01	0.108025	2.10981	0.0354832
			OS07T0648300-01	-0.114866	2.31841	0.020928									OS09T0516500-00	-0.0967968	1.96442	0.0501592									OS05T0119200-01	-0.0971737	1.97214	0.049268									OS02T0557700-01	-0.108008	2.10948	0.0355115
			OS06T0724200-01	-0.114828	2.31763	0.0209708									OS04T0530600-01	0.0967909	1.9643	0.0501732									OS02T0278700-01	0.0971607	1.97188	0.0492985									OS01T0181000-00	0.107979	2.10891	0.0355611
			OS01T0552300-01	-0.114767	2.31638	0.0210397									OS10T0534500-01	0.09676	1.96367	0.0502469									OS11T0433900-01	-0.0971356	1.97137	0.0493573									OS01T0721000-01	0.107972	2.10876	0.0355744
			OS01T0646700-01	-0.114765	2.31634	0.0210417									OS05T0112800-01	0.0967296	1.96305	0.0503195									OS12T0145100-01	0.0970925	1.97048	0.0494587									OS05T0445500-01	-0.107894	2.10723	0.0357076
			OS10T0509000-01	-0.114727	2.31556	0.0210848									OS02T0231600-01	-0.0966274	1.96095	0.0505643									OS05T0119300-03	-0.0970654	1.96993	0.0495226									OS12T0229100-01	0.107784	2.10506	0.035897
			OS06T0155900-02	-0.114719	2.31539	0.0210941									OS03T0426900-02	0.096619	1.96078	0.0505843									OS08T0542300-01	0.0970556	1.96973	0.0495459									OS01T0105400-01	0.107749	2.10436	0.0359587
			OS03T0106200-01	-0.114693	2.31486	0.0211236									OS02T0161900-01	0.0965936	1.96026	0.0506454									OS09T0560800-01	-0.0970515	1.96964	0.0495553									OS04T0636700-02	0.107743	2.10424	0.0359687
			OS01T0558100-01	0.114625	2.31347	0.0212007									OS05T0200280-01	0.0965834	1.96005	0.05067									OS01T0619900-01	0.0969678	1.96793	0.0497533									OS02T0744800-01	0.107707	2.10354	0.0360306
			OS03T0795900-01	-0.114602	2.313	0.0212265									OS10T0142500-01	-0.0965618	1.95961	0.0507219									OS02T0656600-00	0.0969612	1.96779	0.0497688									OS11T0429200-02	0.107701	2.10341	0.0360416
			OS11T0545800-01	-0.114545	2.31183	0.0212919									OS12T0198000-01	0.0965395	1.95915	0.0507756									OS04T0633200-00	-0.0969192	1.96693	0.0498684									OS03T0688200-01	0.107683	2.10306	0.0360727
			OS04T0295000-01	-0.114492	2.31074	0.0213524									OS01T0348600-03	-0.0965264	1.95889	0.050807									OS10T0489200-01	-0.0968236	1.96497	0.0500954									OS07T0258100-01	-0.107665	2.1027	0.0361041
			OS09T0319701-01	0.114473	2.31037	0.0213731									OS11T0181900-01	-0.0965188	1.95873	0.0508254									OS05T0552300-02	-0.0967922	1.96433	0.0501703									OS06T0274100-01	0.107664	2.10267	0.0361066
			OS11T0605500-01	-0.114462	2.31014	0.021386									OS03T0795800-01	0.0965172	1.9587	0.0508291									OS12T0610200-01	-0.0967567	1.9636	0.0502549									OS03T0789500-01	0.107625	2.1019	0.0361745
			OS04T0549300-01	-0.114449	2.30987	0.0214013									OS10T0391400-01	0.0965146	1.95864	0.0508354									OS08T0416800-01	-0.0967356	1.96317	0.0503054									OS02T0265700-01	0.107605	2.10151	0.0362091
			OS06T0320100-01	-0.114427	2.30941	0.0214267									OS05T0198400-01	0.0964634	1.95759	0.0509589									OS01T0833100-01	0.0966808	1.96205	0.0504364									OS01T0263500-01	0.107567	2.10077	0.0362746
			OS04T0376100-01	-0.11439	2.30867	0.0214682									OS01T0753200-01	-0.0964566	1.95745	0.0509754									OS07T0507300-01	0.096676	1.96195	0.0504479									OS09T0394300-01	0.107524	2.09991	0.0363501
			OS08T0248800-01	-0.114385	2.30856	0.0214744									OS01T0239000-01	0.0964371	1.95706	0.0510225									OS02T0494400-01	0.0966629	1.96168	0.0504791									OS03T0119900-01	0.107521	2.09985	0.0363552
			OS02T0671400-01	-0.114322	2.30729	0.0215463									OS11T0157300-01	0.0964365	1.95704	0.0510239									OS01T0541900-01	-0.0966621	1.96166	0.0504811									OS09T0424200-01	0.107499	2.09942	0.0363937
			OS05T0229000-00	-0.114318	2.30719	0.0215514									OS03T0177100-01	0.0964353	1.95702	0.0510269									OS07T0546000-01	-0.0966547	1.96151	0.0504988									OS06T0483200-02	0.107371	2.09688	0.0366189
			OS07T0545900-01	-0.114285	2.30652	0.0215891									OS07T0412100-01	0.0964121	1.95654	0.0510829									OS09T0482680-01	-0.0966358	1.96113	0.050544									OS03T0364000-01	0.107356	2.0966	0.0366444
			OS03T0125900-02	-0.11428	2.30641	0.0215956									OS08T0157800-01	0.0964034	1.95637	0.051104									OS01T0952500-01	0.0966207	1.96082	0.0505804									OS12T0569300-01	-0.107324	2.09595	0.0367018
			OS12T0193200-01	-0.114258	2.30596	0.021621									OS09T0549450-00	-0.0963832	1.95595	0.0511529									OS09T0275400-01	-0.0966066	1.96053	0.0506142									OS04T0624600-01	0.107263	2.09476	0.0368083
			OS12T0105300-01	-0.114251	2.30583	0.0216283									OS04T0679900-01	0.0963745	1.95577	0.0511739									OS04T0674700-01	0.0966011	1.96042	0.0506274									OS05T0592500-01	0.107242	2.09435	0.0368455
			OS05T0160300-01	0.114167	2.30411	0.0217256									OS09T0457833-01	-0.0963732	1.95575	0.0511771									OS05T0161400-01	0.0965788	1.95996	0.0506809									OS02T0189500-01	0.107236	2.09422	0.0368566
			OS04T0529800-01	-0.114122	2.30318	0.0217782									OS01T0757500-01	0.0962875	1.95399	0.0513852									OS01T0869600-01	-0.0965761	1.9599	0.0506874									OS12T0516700-01	0.107234	2.09417	0.0368609
			OS06T0204800-00	0.114084	2.30241	0.0218225									OS09T0458700-01	0.0962222	1.95265	0.0515439									OS01T0504500-02	-0.0965403	1.95917	0.0507736									OS05T0528900-01	0.107202	2.09354	0.0369175
			OS10T0365800-01	0.114062	2.30195	0.0218482									OS12T0143100-01	0.0962204	1.95262	0.0515485									OS02T0217800-00	-0.0964956	1.95825	0.0508813									OS01T0689800-01	0.107184	2.09319	0.0369494
			OS02T0108800-01	-0.114051	2.30174	0.0218606									OS08T0130400-01	-0.0961773	1.95174	0.0516535									OS05T0568000-02	-0.0964729	1.95779	0.050936									OS09T0553600-01	0.107174	2.09299	0.036967
			OS12T0291100-01	0.114046	2.30163	0.0218668									OS08T0300501-00	0.0961321	1.95081	0.051764									OS11T0606400-02	0.0964441	1.9572	0.0510056									OS04T0466700-01	-0.107121	2.09194	0.0370611
			OS01T0720400-01	-0.114034	2.30139	0.0218803									OS06T0301500-01	-0.0961269	1.9507	0.0517768									OS05T0315200-01	0.0964167	1.95664	0.0510718									OS01T0666800-01	0.107048	2.09051	0.0371907
			OS12T0105200-00	-0.114005	2.30079	0.0219143									OS04T0566000-01	0.0960912	1.94997	0.0518643									OS02T0711400-01	-0.0963613	1.9555	0.0512059									OS06T0610800-01	0.107041	2.09037	0.037203
			OS05T0317900-01	-0.113964	2.29997	0.0219617									OS08T0109400-01	0.0960894	1.94993	0.0518685									OS08T0395700-01	-0.0963412	1.95509	0.0512546									OS02T0477700-01	-0.10702	2.08995	0.0372412
			OS04T0637400-01	-0.113903	2.29871	0.0220335									OS02T0749800-02	-0.0960495	1.94912	0.0519665									OS06T0163701-01	0.0963115	1.95448	0.0513268									OS04T0537100-01	0.106949	2.08856	0.0373669
			OS07T0577300-01	-0.113867	2.29797	0.0220765									OS12T0241100-01	0.0960394	1.94891	0.0519913									OS02T0810400-01	-0.0963081	1.95441	0.051335									OS05T0518000-00	-0.106947	2.0885	0.0373717
			OS02T0557100-01	0.113859	2.29782	0.0220849									OS09T0510000-01	-0.0960085	1.94828	0.0520673									OS11T0139900-00	0.0960795	1.94973	0.0518928									OS12T0204550-01	0.106918	2.08795	0.0374221
			OS03T0337700-01	-0.113839	2.29739	0.0221093									OS06T0238900-01	0.095951	1.9471	0.0522086									OS05T0537400-00	0.0960777	1.94969	0.0518972									OS03T0254700-01	-0.106917	2.08793	0.037424
			OS03T0167700-01	-0.113813	2.29686	0.02214									OS01T0917200-01	0.0959213	1.94649	0.0522819									OS02T0301100-01	0.0960696	1.94953	0.0519171									OS05T0509200-01	0.106841	2.08642	0.037561
			OS01T0542700-01	-0.113665	2.29384	0.0223149									OS02T0319100-01	-0.0959181	1.94642	0.0522899									OS10T0563400-01	-0.0960674	1.94948	0.0519226									OS12T0115700-01	0.106802	2.08565	0.0376314
			OS02T0205400-01	0.113617	2.29286	0.0223717									OS03T0713200-01	-0.095889	1.94583	0.0523615									OS07T0195100-01	0.0960413	1.94895	0.0519867									OS02T0815300-01	0.106796	2.08553	0.0376417
			OS02T0166200-01	-0.113612	2.29277	0.022377									OS01T0732100-00	0.0958654	1.94535	0.0524199									OS02T0726600-01	0.0960237	1.94859	0.0520298									OS01T0886300-02	0.106793	2.08548	0.0376471
			OS01T0149800-01	-0.113384	2.28809	0.0226504									OS09T0480700-01	0.0958432	1.94489	0.0524747									OS08T0148600-01	-0.0959737	1.94756	0.0521528									OS03T0815400-01	-0.106776	2.08514	0.0376772
			OS03T0593100-01	-0.113329	2.28698	0.0227161									OS03T0125100-01	0.0958251	1.94452	0.0525196									OS03T0816300-01	0.0959558	1.9472	0.0521968									OS08T0299300-01	0.10673	2.08423	0.0377607
			OS10T0209700-01	-0.113295	2.28628	0.0227576									OS07T0659900-01	0.0958086	1.94418	0.0525604									OS10T0136200-02	0.095948	1.94704	0.0522161									OS11T0661200-01	0.106717	2.08397	0.037785
			OS05T0176600-01	-0.113224	2.28482	0.0228435									OS08T0481800-01	0.0957929	1.94386	0.0525993									OS02T0489550-00	0.0959183	1.94643	0.0522893									OS04T0291100-02	0.106714	2.08391	0.0377897
			OS01T0825500-01	-0.113208	2.28451	0.0228621									OS06T0224500-01	-0.0957929	1.94386	0.0525994									OS01T0386700-01	-0.0958932	1.94592	0.0523511									OS03T0284150-00	0.106707	2.08376	0.0378034
			OS06T0491800-01	-0.113206	2.28446	0.0228647									OS08T0161700-01	0.0956944	1.94184	0.052844									OS01T0959000-01	0.0958877	1.9458	0.0523647									OS09T0482860-01	0.106682	2.08328	0.0378474
			OS05T0108300-01	-0.11316	2.28351	0.0229214									OS11T0214100-00	-0.095692	1.94179	0.0528501									OS01T0171800-01	0.0958633	1.9453	0.052425									OS06T0230801-00	0.106658	2.08281	0.0378907
			OS01T0935200-01	-0.113097	2.28223	0.0229972									OS02T0304900-01	-0.0956824	1.9416	0.0528738									OS09T0261100-01	0.0958205	1.94443	0.0525309									OS06T0700300-01	-0.106649	2.08263	0.0379075
			OS01T0952500-01	-0.113082	2.28192	0.0230162									OS03T0389400-00	0.0956748	1.94144	0.0528928									OS03T0264700-01	0.0958132	1.94428	0.052549									OS05T0349200-01	0.106581	2.08128	0.0380315
			OS01T0916800-00	-0.112937	2.27897	0.0231927									OS07T0548500-01	0.0956606	1.94115	0.0529281									OS06T0506600-01	-0.0958027	1.94406	0.0525752									OS03T0812500-01	-0.106566	2.08099	0.0380579
			OS05T0497675-01	-0.112908	2.27838	0.0232281									OS06T0327300-01	0.0956359	1.94064	0.0529899									OS02T0537200-01	-0.0957919	1.94384	0.0526019									OS07T0171300-01	0.106435	2.0784	0.0382973
			OS06T0731700-01	-0.112881	2.27782	0.0232614									OS03T0722100-01	0.0956307	1.94054	0.0530026									OS03T0100030-01	0.0957636	1.94326	0.0526721									OS11T0572400-01	0.106434	2.07838	0.0382987
			OS08T0339200-01	-0.112867	2.27752	0.0232796									OS02T0503350-01	0.0955753	1.9394	0.0531411									OS03T0345200-01	-0.0957308	1.94259	0.0527534									OS01T0206600-01	0.106423	2.07815	0.0383199
			OS03T0792800-01	-0.112862	2.27743	0.0232852									OS04T0378400-01	-0.0955494	1.93887	0.0532058									OS11T0429900-00	0.0956989	1.94194	0.0528327									OS11T0126100-01	0.106411	2.07792	0.0383412
			OS03T0177300-01	-0.112843	2.27704	0.0233088									OS02T0723400-02	-0.0955457	1.9388	0.0532152									OS02T0689000-01	-0.0956905	1.94176	0.0528537									OS03T0667201-00	-0.106394	2.07759	0.0383721
			OS03T0335600-01	-0.112819	2.27655	0.0233383									OS07T0571000-01	0.0955448	1.93878	0.0532175									OS12T0459300-01	-0.095675	1.94145	0.0528924									OS12T0454800-01	-0.10626	2.07493	0.0386188
			OS12T0163700-01	0.112813	2.27642	0.0233459									OS01T0783100-01	-0.095478	1.93741	0.0533847									OS07T0162500-02	-0.0956744	1.94143	0.0528938									OS07T0173501-00	0.106246	2.07466	0.0386442
			OS01T0924100-01	-0.112789	2.27594	0.0233749									OS02T0586400-01	0.0954435	1.93671	0.0534715									OS01T0857600-01	-0.095647	1.94087	0.0529622									OS08T0480100-01	0.106203	2.07381	0.0387238
			OS08T0507701-01	-0.112751	2.27516	0.0234224									OS07T0415200-01	0.0954291	1.93641	0.0535076									OS03T0850900-01	-0.0956408	1.94075	0.0529775									OS03T0187600-01	0.106198	2.07372	0.0387324
			OS08T0169600-01	-0.11274	2.27494	0.0234357									OS07T0581400-01	0.0954202	1.93623	0.0535301									OS08T0292900-01	-0.0956341	1.94061	0.0529943									OS03T0774300-01	0.106193	2.07363	0.0387408
			OS07T0556200-01	0.112726	2.27466	0.0234526									OS05T0207900-01	-0.0954001	1.93582	0.0535807									OS02T0294600-01	0.0956289	1.9405	0.0530072									OS08T0206900-01	0.106166	2.07308	0.0387917
			OS09T0392400-01	-0.112703	2.27419	0.0234811									OS05T0575300-02	0.0953961	1.93573	0.0535908									OS09T0468900-01	0.0955893	1.93969	0.0531062									OS04T0513400-01	0.106158	2.07294	0.0388054
			OS02T0774400-00	0.112676	2.27363	0.0235151									OS10T0124000-01	0.0953355	1.93449	0.0537436									OS04T0560200-01	0.0955525	1.93894	0.053198									OS09T0454600-00	0.106156	2.07288	0.0388103
			OS12T0176800-01	-0.112642	2.27294	0.0235572									OS06T0221200-01	0.0952404	1.93255	0.0539839									OS01T0350000-01	0.0955333	1.93854	0.0532462									OS08T0240800-01	0.106142	2.07261	0.0388364
			OS02T0204000-01	-0.112598	2.27203	0.0236124									OS08T0464400-01	-0.0952377	1.93249	0.0539907									OS08T0225000-00	0.0955262	1.9384	0.0532639									OS05T0449200-01	0.106132	2.07242	0.0388538
			OS02T0196600-01	-0.112574	2.27155	0.0236415									OS07T0179400-01	-0.0952107	1.93194	0.0540591									OS12T0604000-02	0.0954884	1.93763	0.0533586									OS09T0530500-01	-0.106122	2.07222	0.0388722
			OS06T0148000-01	-0.112574	2.27154	0.023642									OS01T0201850-01	0.0951302	1.93029	0.0542638									OS10T0490900-00	-0.0954617	1.93708	0.0534258									OS07T0211400-01	0.106111	2.07201	0.0388922
			OS02T0761000-01	-0.112466	2.26934	0.0237765									OS06T0134400-01	-0.09508	1.92926	0.0543915									OS11T0592200-01	-0.0954451	1.93674	0.0534674									OS02T0565300-00	0.10611	2.07199	0.0388943
			OS02T0292600-01	-0.112439	2.26879	0.0238107									OS10T0145200-01	0.0950537	1.92872	0.0544586									OS02T0134400-01	-0.0954244	1.93631	0.0535196									OS06T0231300-01	0.106059	2.07097	0.0389895
			OS09T0482800-01	-0.112437	2.26875	0.0238133									OS08T0508000-01	-0.0950197	1.92803	0.0545454									OS03T0409600-01	-0.0953596	1.93499	0.0536826									OS03T0319300-01	0.106045	2.07069	0.0390163
			OS05T0400400-01	-0.112433	2.26866	0.0238185									OS06T0705600-00	-0.0950135	1.9279	0.0545612									OS10T0554100-01	-0.0952961	1.93369	0.053843									OS10T0560000-01	-0.106032	2.07044	0.0390394
			OS01T0589100-01	-0.112433	2.26866	0.0238188									OS10T0507500-00	0.0949549	1.9267	0.0547112									OS03T0193000-01	0.0952882	1.93352	0.053863									OS06T0204800-00	-0.105958	2.06899	0.0391765
			OS01T0338200-01	-0.112386	2.26771	0.0238771									OS07T0644600-01	-0.0949444	1.92649	0.054738									OS08T0357000-02	0.0952798	1.93335	0.0538843									OS07T0694800-01	0.105948	2.06878	0.0391957
			OS12T0617800-01	-0.112339	2.26675	0.0239364									OS09T0103200-01	0.0949407	1.92641	0.0547474									OS03T0215800-01	-0.0951883	1.93148	0.0541159									OS04T0569100-01	0.105919	2.0682	0.0392504
			OS03T0591000-03	-0.112306	2.26606	0.0239786									OS08T0430100-01	0.0949325	1.92624	0.0547686									OS02T0552600-00	0.0951739	1.93118	0.0541526									OS04T0442000-01	-0.105893	2.06769	0.0392994
			OS06T0168500-01	-0.112264	2.26521	0.0240315									OS04T0610400-00	0.0948758	1.92508	0.054914									OS03T0295400-01	0.0951723	1.93115	0.0541566									OS10T0132500-01	0.105891	2.06766	0.0393018
			OS06T0646700-01	-0.112246	2.26484	0.0240543									OS01T0858500-01	0.0948576	1.92471	0.054961									OS01T0355900-01	0.0951399	1.93049	0.0542391									OS05T0457200-01	0.105882	2.06747	0.0393195
			OS07T0437000-01	-0.112198	2.26387	0.0241146									OS04T0692400-01	-0.0948412	1.92437	0.0550031									OS08T0309300-01	-0.0951051	1.92978	0.0543276									OS09T0482640-01	0.105815	2.06616	0.0394436
			OS06T0163900-01	-0.112176	2.26342	0.0241426									OS01T0126600-01	0.0948284	1.92411	0.0550361									OS01T0900200-01	0.0950627	1.92891	0.0544355									OS08T0162000-01	0.105789	2.06565	0.0394927
			OS03T0261800-02	-0.112163	2.26315	0.0241591									OS02T0758200-01	0.094814	1.92382	0.0550731									OS03T0302200-01	0.0950365	1.92837	0.0545026									OS04T0665600-01	0.105741	2.06469	0.0395834
			OS10T0457000-02	-0.11215	2.26287	0.0241766									OS07T0160400-01	0.0947987	1.9235	0.0551125									OS11T0456200-01	0.0950333	1.92831	0.0545106									OS01T0874900-01	0.105739	2.06466	0.0395866
			OS01T0144340-00	-0.112124	2.26235	0.024209									OS03T0278700-01	0.0947837	1.9232	0.0551511									OS10T0536100-01	0.0950124	1.92788	0.054564									OS12T0172500-01	0.105738	2.06463	0.039589
			OS04T0497600-01	-0.112052	2.26087	0.0243014									OS01T0753000-01	0.0947754	1.92303	0.0551725									OS08T0315001-00	-0.0949754	1.92712	0.0546588									OS10T0345100-01	0.105736	2.0646	0.0395919
			OS01T0795600-01	-0.111928	2.25835	0.0244593									OS09T0533300-01	0.0947695	1.9229	0.0551878									OS09T0559800-01	-0.0949152	1.92589	0.0548128									OS04T0559200-01	0.105725	2.06439	0.0396125
			OS01T0834100-01	-0.111907	2.25791	0.0244868									OS09T0401200-01	0.0946941	1.92136	0.0553826									OS06T0133000-01	-0.0948874	1.92532	0.0548842									OS07T0681000-01	-0.105687	2.06362	0.0396853
			OS04T0560700-01	-0.111906	2.25788	0.0244885									OS01T0587000-01	0.094693	1.92134	0.0553853									OS12T0514600-01	0.0948797	1.92516	0.0549041									OS02T0741400-01	0.10568	2.06348	0.0396987
			OS11T0141400-01	-0.111905	2.25787	0.0244896									OS09T0474000-01	-0.0945966	1.91937	0.0556353									OS01T0795200-01	-0.0948636	1.92483	0.0549454									OS03T0843200-01	0.105676	2.06342	0.039705
			OS10T0135500-01	-0.111875	2.25725	0.0245284									OS03T0286900-01	0.0945447	1.9183	0.0557703									OS04T0585600-01	0.0948353	1.92425	0.0550183									OS09T0131000-01	0.105643	2.06276	0.0397673
			OS06T0105350-00	-0.111873	2.25722	0.0245302									OS06T0501900-01	-0.0945272	1.91794	0.0558159									OS09T0382500-01	-0.0948173	1.92388	0.0550645									OS02T0105800-01	-0.105608	2.06207	0.0398335
			OS12T0135051-00	0.111861	2.25696	0.0245467									OS04T0625300-01	-0.0944437	1.91623	0.0560336									OS11T0136500-00	-0.0947985	1.9235	0.055113									OS03T0656500-01	0.105547	2.06087	0.0399488
			OS01T0292200-01	-0.111815	2.25603	0.0246054									OS03T0417800-01	0.0944059	1.91546	0.0561324									OS02T0518000-01	-0.0947461	1.92243	0.0552482									OS07T0669650-01	0.105535	2.06064	0.0399713
			OS03T0217000-01	-0.111754	2.25479	0.0246838									OS01T0120500-01	0.0943834	1.915	0.0561913									OS03T0390200-01	-0.0947366	1.92223	0.0552727									OS01T0700100-01	0.105455	2.05905	0.040124
			OS06T0645800-01	-0.111699	2.25366	0.0247558									OS11T0116200-01	0.0943692	1.91471	0.0562287									OS10T0206800-01	0.0947221	1.92193	0.0553102									OS10T0533500-00	-0.105429	2.05854	0.0401732
			OS03T0780600-02	-0.111668	2.25302	0.0247964									OS03T0760600-01	0.0943336	1.91398	0.0563219									OS12T0629600-00	-0.0947024	1.92153	0.055361									OS03T0402800-01	-0.105426	2.05848	0.0401782
			OS10T0489200-01	-0.111665	2.25297	0.0247993									OS05T0151700-00	0.0942858	1.913	0.0564476									OS04T0530700-01	0.094692	1.92132	0.0553881									OS01T0599550-00	-0.105421	2.05838	0.0401878
			OS08T0161500-01	-0.111625	2.25215	0.024852									OS04T0650500-01	-0.0942777	1.91284	0.0564689									OS04T0252400-01	-0.0946917	1.92131	0.0553888									OS09T0567900-01	0.105345	2.05687	0.0403337
			OS06T0643700-01	-0.111618	2.25201	0.0248605									OS02T0140101-00	-0.0942553	1.91238	0.0565277									OS04T0462300-01	-0.0946909	1.92129	0.055391									OS08T0464000-01	0.105343	2.05684	0.0403367
			OS01T0836600-01	-0.111598	2.25159	0.0248873									OS02T0720000-01	0.0942553	1.91238	0.0565278									OS07T0634200-01	0.094681	1.92109	0.0554166									OS03T0338200-01	0.105321	2.0564	0.0403791
			OS02T0169000-01	-0.111597	2.25158	0.0248881									OS01T0564400-01	-0.0942432	1.91213	0.0565595									OS01T0538000-02	-0.0946701	1.92087	0.0554448									OS04T0630300-01	0.10531	2.05619	0.0404002
			OS05T0196800-00	-0.111589	2.25142	0.0248982									OS12T0628300-01	0.0942402	1.91207	0.0565674									OS02T0722800-01	-0.09465	1.92046	0.0554969									OS06T0347100-01	-0.105288	2.05574	0.0404432
			OS02T0682500-01	-0.111585	2.25133	0.0249039									OS03T0328400-00	-0.0942394	1.91205	0.0565697									OS04T0398800-01	0.094648	1.92042	0.0555021									OS08T0496000-01	0.105217	2.05435	0.0405783
			OS10T0540300-02	-0.111567	2.25097	0.0249273									OS05T0422900-01	0.0942059	1.91137	0.0566578									OS04T0692200-02	0.0945775	1.91897	0.0556849									OS02T0661300-01	0.1052	2.05401	0.0406117
			OS02T0596900-01	-0.111533	2.25028	0.0249713									OS03T0265300-01	0.0942038	1.91132	0.0566635									OS04T0417800-01	0.0945658	1.91873	0.0557154									OS01T0367400-02	0.105189	2.0538	0.0406319
			OS06T0163000-01	-0.111439	2.24835	0.0250947									OS01T0369900-01	0.0941902	1.91105	0.0566992									OS08T0296600-01	0.0945023	1.91743	0.0558807									OS12T0110400-01	-0.105189	2.0538	0.0406319
			OS05T0430700-01	-0.111436	2.24828	0.0250995									OS09T0560900-01	-0.0941895	1.91103	0.0567012									OS02T0807600-01	0.0944606	1.91658	0.0559896									OS10T0456600-01	0.105184	2.0537	0.0406417
			OS05T0158500-01	0.111352	2.24656	0.0252101									OS02T0193200-01	0.0941693	1.91062	0.0567545									OS03T0411000-01	0.0944419	1.9162	0.0560384									OS05T0535800-00	-0.105174	2.0535	0.0406607
			OS07T0278866-00	-0.111348	2.24649	0.0252147									OS05T0383000-01	0.0941668	1.91057	0.056761									OS03T0424000-02	-0.0944357	1.91607	0.0560547									OS04T0602300-01	0.105168	2.05338	0.0406729
			OS02T0516600-01	-0.111323	2.24598	0.0252474									OS03T0660700-01	0.0941408	1.91003	0.0568297									OS07T0418600-01	-0.0944175	1.9157	0.0561021									OS12T0174100-01	0.105133	2.05269	0.0407395
			OS03T0286900-01	0.111286	2.24522	0.0252968									OS09T0530500-01	-0.0941397	1.91001	0.0568327									OS03T0734300-01	-0.0943857	1.91505	0.0561855									OS02T0304900-01	0.105115	2.05234	0.0407745
			OS12T0527900-01	-0.111253	2.24454	0.0253409									OS02T0815700-01	0.0941113	1.90943	0.0569078									OS11T0226400-01	0.0943658	1.91464	0.0562375									OS03T0744800-01	0.105103	2.0521	0.040798
			OS12T0635500-01	-0.111242	2.24433	0.0253543									OS07T0674100-01	0.0941047	1.9093	0.0569252									OS02T0693000-01	0.0943501	1.91432	0.0562788									OS08T0292600-03	0.105091	2.05186	0.0408212
			OS01T0698000-02	-0.11122	2.24388	0.0253839									OS12T0281600-02	0.0940669	1.90852	0.0570254									OS02T0750500-01	-0.0943466	1.91425	0.0562878									OS06T0326400-01	0.10509	2.05185	0.040822
			OS06T0638300-01	-0.111208	2.24363	0.0254002									OS04T0613900-01	-0.0940385	1.90794	0.0571009									OS01T0798500-02	-0.0943044	1.91338	0.0563988									OS01T0800500-01	0.105071	2.05146	0.0408603
			OS07T0605800-01	-0.111175	2.24295	0.0254444									OS01T0645900-01	0.0940351	1.90787	0.0571098									OS01T0143100-01	-0.0942933	1.91315	0.0564279									OS01T0612900-01	0.105054	2.05112	0.0408929
			OS04T0393900-01	-0.111064	2.24069	0.0255915									OS02T0664000-01	0.0940066	1.90729	0.0571854									OS04T0605900-01	-0.0942929	1.91315	0.0564288									OS07T0170200-00	0.105018	2.05041	0.0409626
			OS09T0518500-03	0.111036	2.24012	0.0256288									OS04T0436100-01	0.0939864	1.90687	0.057239									OS12T0500800-01	-0.0942405	1.91207	0.0565667									OS07T0493100-01	0.104997	2.05001	0.0410019
			OS04T0253000-01	-0.111019	2.23978	0.0256513									OS11T0270700-01	-0.0939816	1.90678	0.0572518									OS01T0231500-02	0.0941939	1.91112	0.0566895									OS03T0718800-01	0.104989	2.04984	0.0410187
			OS07T0669650-01	-0.110993	2.23924	0.0256865									OS09T0555600-01	-0.093937	1.90586	0.0573707									OS02T0712000-01	0.0941919	1.91108	0.0566949									OS05T0469800-00	0.104983	2.04973	0.0410295
			OS11T0696200-01	0.110993	2.23923	0.025687									OS02T0705400-02	0.0938603	1.90429	0.0575753									OS06T0248400-01	0.0941784	1.9108	0.0567305									OS07T0558100-00	0.104943	2.04894	0.041107
			OS06T0347100-01	0.110955	2.23845	0.0257382									OS05T0540000-01	0.0938243	1.90355	0.0576717									OS12T0225100-01	0.0941768	1.91077	0.0567347									OS07T0597000-01	0.104874	2.04757	0.0412422
			OS05T0577000-01	-0.110935	2.23806	0.0257641									OS05T0105900-01	-0.0937966	1.90299	0.0577458									OS01T0654500-01	0.0941295	1.9098	0.0568597									OS10T0478400-00	-0.10487	2.04751	0.0412483
			OS03T0820600-02	-0.110918	2.23771	0.0257871									OS01T0590900-01	0.0937653	1.90235	0.0578297									OS04T0535200-02	0.0941245	1.9097	0.0568729									OS12T0291200-00	-0.104862	2.04734	0.0412648
			OS03T0656100-01	-0.110893	2.2372	0.0258208									OS04T0208200-01	-0.0937428	1.90189	0.0578899									OS06T0618300-01	0.0941041	1.90928	0.0569268									OS11T0162000-01	0.104858	2.04727	0.041272
			OS01T0894000-01	-0.110862	2.23657	0.0258621									OS02T0216300-07	0.0937177	1.90137	0.0579573									OS06T0688200-00	-0.0940944	1.90908	0.0569526									OS01T0339500-01	0.104847	2.04705	0.0412937
			OS07T0675400-01	-0.11083	2.23592	0.0259053									OS02T0657600-00	-0.093707	1.90115	0.0579863									OS01T0826000-00	-0.0940769	1.90873	0.0569988									OS05T0323800-01	0.104821	2.04654	0.0413437
			OS01T0101300-01	-0.110778	2.23484	0.0259767									OS01T0870300-02	-0.0936983	1.90098	0.0580095									OS01T0366100-01	0.094053	1.90824	0.0570622									OS04T0606700-01	0.104736	2.04485	0.0415112
			OS06T0505400-01	-0.110732	2.2339	0.026039									OS07T0134800-04	0.0936918	1.90084	0.0580272									OS03T0861100-01	0.0940525	1.90823	0.0570637									OS03T0138700-01	0.104733	2.0448	0.0415159
			OS08T0386900-01	-0.110722	2.23371	0.0260517									OS07T0192000-01	-0.0936712	1.90042	0.0580824									OS05T0106100-01	0.094029	1.90775	0.0571259									OS02T0576700-01	-0.104701	2.04415	0.0415798
			OS01T0257100-01	-0.110717	2.2336	0.026059									OS02T0328600-01	0.0936678	1.90035	0.0580916									OS09T0573100-01	0.0940273	1.90771	0.0571304									OS05T0353500-01	-0.104687	2.04388	0.0416075
			OS07T0577500-01	-0.110702	2.2333	0.0260788									OS11T0129200-00	0.0936132	1.89923	0.0582388									OS10T0188900-01	0.0940144	1.90745	0.0571647									OS08T0249400-01	0.104677	2.04369	0.0416263
			OS07T0479400-01	-0.110682	2.23289	0.0261058									OS02T0536400-02	0.0936044	1.89905	0.0582625									OS08T0374000-01	-0.0940132	1.90742	0.057168									OS07T0185800-01	0.104677	2.04368	0.0416268
			OS04T0612600-02	-0.110624	2.23169	0.0261859									OS03T0803800-01	-0.0935884	1.89873	0.0583056									OS09T0357300-01	0.0939298	1.90572	0.0573897									OS11T0167200-01	-0.104676	2.04366	0.0416284
			OS05T0161100-01	0.110623	2.23169	0.0261863									OS10T0417300-00	0.0935435	1.89781	0.0584271									OS06T0653900-01	-0.0939061	1.90523	0.0574531									OS09T0475500-01	0.104667	2.04349	0.0416462
			OS05T0197300-01	0.110621	2.23165	0.0261887									OS04T0531700-01	-0.0935069	1.89706	0.0585261									OS01T0144340-00	0.0938892	1.90488	0.057498									OS05T0431700-01	-0.104663	2.04341	0.041654
			OS01T0961300-01	-0.110602	2.23125	0.0262154									OS04T0475300-01	-0.0934961	1.89684	0.0585554									OS03T0313600-01	0.0938838	1.90477	0.0575125									OS05T0114700-02	0.104652	2.04319	0.0416752
			OS11T0153900-01	-0.110587	2.23095	0.0262353									OS05T0150733-00	-0.093443	1.89575	0.0586995									OS04T0461600-01	-0.0938822	1.90474	0.0575168									OS06T0649800-01	0.104646	2.04307	0.0416878
			OS05T0389700-01	-0.11055	2.23019	0.0262866									OS07T0425000-01	0.0934423	1.89574	0.0587014									OS02T0314300-00	0.0938289	1.90365	0.0576594									OS05T0227800-01	-0.104624	2.04265	0.0417296
			OS12T0207200-01	-0.110541	2.23001	0.0262982									OS01T0564300-01	0.093408	1.89503	0.0587945									OS02T0594700-01	-0.0938001	1.90306	0.0577363									OS03T0193300-02	0.104615	2.04247	0.0417473
			OS03T0758600-01	-0.110534	2.22986	0.0263084									OS09T0548400-01	0.0933262	1.89336	0.0590172									OS03T0143300-01	-0.0937815	1.90268	0.0577862									OS02T0823800-01	0.104555	2.04129	0.0418652
			OS01T0695100-01	-0.110523	2.22965	0.0263227									OS04T0517000-01	-0.0933083	1.89299	0.059066									OS11T0120600-00	-0.0937324	1.90167	0.0579179									OS01T0768200-01	0.104494	2.04007	0.0419872
			OS02T0291500-01	-0.110512	2.22941	0.0263388									OS12T0529400-01	0.0933031	1.89289	0.0590802									OS02T0187300-01	0.0937279	1.90158	0.0579299									OS01T0705500-01	0.104481	2.03981	0.0420125
			OS02T0485000-01	-0.110501	2.22919	0.0263533									OS07T0239400-01	0.0932811	1.89244	0.0591405									OS05T0541900-01	-0.0937186	1.90139	0.0579549									OS04T0607100-01	0.10447	2.0396	0.042034
			OS03T0240400-01	-0.110491	2.22898	0.0263674									OS02T0146400-01	0.0932747	1.89231	0.0591579									OS11T0695900-01	0.0937154	1.90133	0.0579636									OS02T0775600-01	0.104411	2.03845	0.0421497
			OS04T0583101-01	-0.110485	2.22887	0.0263749									OS05T0268500-01	-0.0931982	1.89074	0.0593672									OS06T0503600-01	0.0937086	1.90119	0.0579817									OS03T0164700-01	0.104401	2.03823	0.0421709
			OS03T0723600-01	-0.110481	2.22878	0.0263809									OS07T0684700-01	0.0931434	1.88962	0.0595176									OS10T0508600-01	0.0937061	1.90114	0.0579885									OS06T0248500-00	0.104399	2.03821	0.0421734
			OS08T0507000-00	-0.110465	2.22846	0.0264023									OS01T0673800-02	-0.0931432	1.88962	0.0595182									OS01T0950800-01	0.0936898	1.9008	0.0580323									OS09T0318600-01	0.104395	2.03813	0.0421816
			OS07T0634300-01	-0.110444	2.22802	0.0264318									OS10T0361876-01	0.0931193	1.88913	0.0595838									OS04T0560700-01	0.0936758	1.90052	0.05807									OS02T0767000-01	0.104312	2.03648	0.0423477
			OS10T0539600-01	-0.110431	2.22775	0.0264499									OS12T0641400-01	-0.0930818	1.88836	0.0596869									OS01T0625300-01	-0.0936744	1.90049	0.0580738									OS03T0685000-01	0.104297	2.03619	0.0423767
			OS11T0288350-00	-0.110424	2.22762	0.0264584									OS12T0160100-01	-0.0930743	1.8882	0.0597078									OS12T0540800-01	0.0936619	1.90023	0.0581076									OS05T0439200-01	0.104277	2.0358	0.0424165
			OS11T0452400-02	-0.110401	2.22715	0.0264904									OS04T0178400-01	-0.0930648	1.88801	0.0597337									OS01T0819500-01	0.0936535	1.90006	0.05813									OS07T0520800-01	0.104254	2.03534	0.0424626
			OS04T0657300-00	-0.110384	2.22681	0.0265134									OS10T0540900-01	-0.0930309	1.88732	0.0598273									OS07T0299600-01	0.093639	1.89976	0.0581693									OS06T0112200-01	0.104176	2.0338	0.0426185
			OS02T0610700-02	-0.110374	2.22661	0.0265271									OS01T0813500-01	0.0929865	1.88641	0.0599498									OS04T0395800-01	-0.0936179	1.89933	0.058226									OS12T0562100-01	0.104174	2.03375	0.0426229
			OS08T0272000-01	-0.110371	2.22653	0.026532									OS01T0301000-01	-0.0929864	1.88641	0.0599502									OS04T0405000-01	0.0936098	1.89917	0.0582478									OS07T0222700-01	-0.104069	2.03168	0.0428336
			OS10T0547900-01	0.11035	2.2261	0.0265611									OS06T0171600-01	-0.0929841	1.88636	0.0599565									OS10T0510700-00	0.0935857	1.89867	0.0583129									OS11T0660400-01	-0.104065	2.0316	0.0428419
			OS02T0601100-01	-0.110331	2.22571	0.0265873									OS06T0198800-01	0.0929196	1.88504	0.060135									OS02T0121500-01	0.0935345	1.89762	0.0584513									OS09T0572400-01	0.104064	2.0316	0.0428421
			OS10T0462500-01	-0.110287	2.22482	0.0266481									OS06T0209500-01	0.0929097	1.88484	0.0601623									OS02T0773500-01	0.0935183	1.89729	0.0584953									OS03T0752300-01	0.104064	2.03159	0.0428425
			OS06T0138000-01	-0.110258	2.22423	0.0266877									OS03T0753500-01	0.0929094	1.88483	0.0601633									OS08T0101700-01	0.0935119	1.89716	0.0585127									OS09T0520200-00	0.104064	2.03158	0.0428438
			OS08T0299300-01	-0.110244	2.22394	0.0267071									OS09T0357250-00	0.0928608	1.88384	0.0602981									OS04T0649900-01	0.0935088	1.8971	0.058521									OS07T0179200-01	0.104043	2.03117	0.0428853
			OS11T0516100-01	-0.110238	2.22382	0.0267152									OS03T0271400-01	-0.092856	1.88374	0.0603112									OS02T0433600-01	0.0933786	1.89443	0.0588745									OS03T0146600-01	-0.104013	2.03058	0.0429459
			OS06T0217900-01	-0.110196	2.22297	0.0267732									OS05T0447000-01	0.0928047	1.88269	0.0604538									OS01T0908301-01	0.0933782	1.89442	0.0588756									OS04T0542900-01	0.103996	2.03025	0.0429795
			OS09T0508951-01	0.110187	2.22278	0.0267861									OS04T0660600-01	0.0927551	1.88167	0.0605921									OS09T0556700-01	-0.093368	1.89422	0.0589033									OS07T0211800-01	0.103995	2.03022	0.0429819
			OS02T0300700-01	-0.110176	2.22256	0.0268013									OS02T0212500-01	0.0926899	1.88034	0.0607739									OS03T0197200-01	-0.0933607	1.89407	0.0589232									OS02T0748300-01	0.103976	2.02985	0.0430203
			OS08T0101700-01	-0.110137	2.22175	0.0268562									OS02T0708100-03	-0.0926823	1.88018	0.0607954									OS07T0123000-01	-0.0933493	1.89383	0.0589543									OS04T0405000-01	0.103975	2.02983	0.0430219
			OS02T0635000-01	0.10998	2.21856	0.0270749									OS02T0273501-00	0.0926749	1.88003	0.060816									OS05T0534400-01	-0.093343	1.8937	0.0589714									OS04T0438700-01	0.103938	2.02911	0.0430958
			OS04T0660100-02	-0.109945	2.21784	0.0271242									OS03T0796000-02	0.0926606	1.87974	0.0608561									OS06T0547201-00	-0.0933376	1.89359	0.0589863									OS03T0754300-01	0.103883	2.02801	0.0432081
			OS06T0557600-01	0.109905	2.21702	0.0271802									OS03T0707300-01	0.0926483	1.87949	0.0608904									OS07T0660100-01	0.0933011	1.89285	0.0590859									OS07T0676900-01	0.103848	2.02733	0.0432778
			OS04T0686700-01	-0.1099	2.21692	0.0271876									OS11T0518900-01	-0.0925833	1.87816	0.0610725									OS02T0590200-01	0.0932705	1.89222	0.0591693									OS06T0563000-01	0.103844	2.02724	0.0432878
			OS02T0771200-02	-0.109856	2.21601	0.0272503									OS03T0802800-01	0.0925389	1.87725	0.0611972									OS08T0144000-01	-0.0931589	1.88994	0.0594751									OS03T0733400-01	0.10384	2.02717	0.043295
			OS03T0163300-01	-0.109809	2.21506	0.0273158									OS08T0369600-01	-0.0925287	1.87704	0.0612259									OS03T0646100-01	0.0931394	1.88954	0.0595287									OS04T0530600-01	0.103818	2.02673	0.04334
			OS04T0555300-01	-0.109807	2.21501	0.0273191									OS05T0549600-01	0.0925218	1.8769	0.0612453									OS02T0324400-01	0.0931342	1.88943	0.059543									OS05T0589200-01	0.103805	2.02648	0.0433661
			OS03T0798400-01	-0.109734	2.21352	0.0274225									OS03T0694000-01	0.0924788	1.87602	0.0613662									OS04T0544400-00	0.0931342	1.88943	0.059543									OS01T0550100-01	0.103734	2.02508	0.0435098
			OS02T0451900-01	-0.109729	2.21342	0.0274298									OS12T0600701-00	0.0924732	1.87591	0.0613821									OS08T0547300-01	0.0931306	1.88936	0.0595529									OS01T0780500-01	0.103706	2.02452	0.0435673
			OS04T0490100-00	0.109703	2.21289	0.0274666									OS03T0333800-01	-0.0924664	1.87576	0.0614014									OS12T0630100-01	-0.0931221	1.88918	0.0595761									OS06T0549700-01	0.103702	2.02445	0.043575
			OS09T0493700-01	-0.10964	2.21161	0.0275552									OS09T0518000-00	0.0924019	1.87445	0.0615833									OS05T0499500-01	-0.0930925	1.88858	0.0596575									OS06T0359400-01	-0.103692	2.02424	0.0435965
			OS09T0103500-01	-0.109586	2.2105	0.0276329									OS09T0385300-01	0.0923758	1.87391	0.0616569									OS11T0595200-01	-0.0930903	1.88853	0.0596635									OS07T0103200-01	0.10368	2.02402	0.0436198
			OS01T0116400-01	-0.109526	2.20928	0.0277187									OS01T0602800-01	0.092371	1.87381	0.0616705									OS03T0850200-00	0.0930477	1.88766	0.059781									OS07T0227800-00	0.103635	2.02311	0.0437131
			OS01T0556700-00	-0.109524	2.20924	0.0277211									OS02T0152600-01	0.0923685	1.87376	0.0616777									OS04T0129400-01	-0.0930371	1.88744	0.0598102									OS04T0611700-00	0.103616	2.02275	0.0437508
			OS05T0396900-01	-0.109479	2.20831	0.0277862									OS01T0155800-01	0.0923435	1.87325	0.0617483									OS05T0585900-01	-0.0929735	1.88614	0.0599859									OS08T0564800-01	0.103574	2.02192	0.0438365
			OS07T0556000-01	-0.109468	2.2081	0.0278011									OS03T0276600-01	-0.0923431	1.87324	0.0617496									OS05T0501700-01	-0.092959	1.88585	0.0600258									OS07T0573900-00	0.103555	2.02154	0.043876
			OS06T0184866-01	0.109458	2.2079	0.0278153									OS05T0155300-01	0.0923246	1.87286	0.0618019									OS01T0951000-01	-0.0929184	1.88502	0.0601382									OS08T0154700-01	0.103549	2.02142	0.0438883
			OS05T0546300-01	-0.109432	2.20735	0.0278536									OS10T0576600-01	0.0923064	1.87249	0.0618537									OS11T0216000-02	-0.0929183	1.88501	0.0601386									OS10T0532300-01	0.103545	2.02134	0.0438975
			OS01T0218900-01	-0.109406	2.20682	0.0278911									OS08T0110100-01	0.0922985	1.87233	0.0618758									OS06T0202300-01	-0.0929177	1.885	0.0601401									OS12T0640600-01	0.103536	2.02116	0.0439155
			OS12T0629600-00	-0.109399	2.20669	0.0279007									OS02T0230200-01	-0.0922632	1.87161	0.0619762									OS07T0621500-01	0.0929029	1.8847	0.0601811									OS01T0788200-01	0.103511	2.02067	0.0439671
			OS10T0371100-00	-0.109379	2.20628	0.0279295									OS02T0276500-01	0.0922303	1.87094	0.0620696									OS08T0557900-01	-0.0928991	1.88462	0.0601918									OS04T0529300-01	-0.103494	2.02034	0.0440008
			OS02T0499000-01	-0.109373	2.20615	0.0279386									OS11T0245000-01	-0.0922008	1.87033	0.0621534									OS08T0136001-00	-0.092899	1.88462	0.0601921									OS01T0179400-01	0.103486	2.02019	0.0440167
			OS03T0213900-01	-0.10934	2.20549	0.0279853									OS05T0199500-01	0.0921841	1.86999	0.0622011									OS03T0346800-00	0.0928569	1.88376	0.0603087									OS05T0554000-02	0.103481	2.02008	0.0440281
			OS03T0811500-01	-0.109325	2.20519	0.0280065									OS12T0286600-01	0.0921825	1.86996	0.0622058									OS12T0263800-03	0.0928438	1.88349	0.0603451									OS02T0752701-01	0.103399	2.01847	0.0441958
			OS04T0538000-01	-0.109297	2.2046	0.0280483									OS02T0588600-01	-0.0921631	1.86956	0.0622611									OS02T0157600-01	0.0928272	1.88315	0.0603914									OS02T0317700-01	0.103388	2.01824	0.04422
			OS09T0398200-01	0.109268	2.20401	0.0280898									OS01T0137300-01	0.0921538	1.86937	0.0622874									OS06T0728800-01	-0.0927783	1.88215	0.0605273									OS04T0573000-01	0.103383	2.01814	0.0442304
			OS11T0649700-01	-0.109195	2.20253	0.0281947									OS03T0210600-01	0.0921303	1.86889	0.0623544									OS04T0685700-01	-0.0927782	1.88215	0.0605276									OS01T0271000-01	0.103376	2.01801	0.0442445
			OS01T0627400-01	-0.109152	2.20165	0.0282575									OS02T0815400-01	-0.0921246	1.86877	0.0623708									OS10T0387000-01	0.0927781	1.88214	0.060528									OS07T0524900-01	0.103359	2.01768	0.044279
			OS12T0188566-01	0.109126	2.20112	0.0282952									OS10T0362300-01	0.0921131	1.86854	0.0624036									OS04T0628900-00	-0.0927748	1.88208	0.0605372									OS02T0320300-01	0.103354	2.01759	0.0442886
			OS02T0829600-02	0.1091	2.20059	0.0283328									OS04T0584600-01	0.0920971	1.86821	0.0624494									OS05T0589200-01	-0.0926883	1.88031	0.0607784									OS04T0487200-01	0.10332	2.01691	0.0443592
			OS02T0436400-01	-0.109081	2.20019	0.0283619									OS01T0661400-01	0.0920907	1.86808	0.0624676									OS03T0832900-01	0.0926717	1.87997	0.0608251									OS01T0694300-01	0.103296	2.01643	0.0444099
			OS03T0696300-01	-0.109049	2.19955	0.0284077									OS03T0206100-01	-0.0919945	1.86611	0.0627432									OS08T0270400-00	-0.0926476	1.87947	0.0608922									OS01T0871350-01	0.103233	2.01518	0.0445409
			OS04T0560600-01	-0.108965	2.19782	0.0285314									OS09T0316000-01	0.0919814	1.86584	0.0627807									OS03T0806500-01	0.0926258	1.87903	0.0609533									OS08T0499200-01	0.103168	2.0139	0.0446756
			OS12T0145566-01	0.108946	2.19744	0.0285586									OS03T0197100-01	-0.0919729	1.86567	0.0628052									OS07T0639600-01	-0.0925899	1.87829	0.0610539									OS01T0584900-01	0.103168	2.0139	0.0446763
			OS07T0271000-01	-0.108918	2.19686	0.0286006									OS01T0739200-01	-0.0919498	1.8652	0.0628715									OS11T0136800-02	-0.0925883	1.87826	0.0610586									OS08T0495300-01	-0.103159	2.01374	0.0446932
			OS02T0727500-01	-0.108876	2.19602	0.0286613									OS07T0490400-01	-0.0919478	1.86516	0.0628772									OS10T0500600-01	-0.0925864	1.87822	0.0610638									OS07T0619100-01	0.103124	2.01304	0.0447672
			OS02T0207500-01	-0.108862	2.19572	0.0286826									OS08T0502800-01	0.0919097	1.86438	0.0629868									OS05T0158500-01	-0.0925797	1.87808	0.0610826									OS10T0580400-01	0.103082	2.01221	0.0448548
			OS05T0526600-00	-0.108795	2.19437	0.0287807									OS03T0257600-01	0.0919059	1.8643	0.0629979									OS01T0965900-01	-0.0925766	1.87802	0.0610914									OS01T0357900-01	0.103081	2.01219	0.0448566
			OS04T0556600-00	-0.108789	2.19423	0.0287903									OS04T0670000-01	0.0918736	1.86364	0.0630908									OS01T0777900-01	-0.0925757	1.878	0.061094									OS01T0508500-01	0.10308	2.01218	0.0448583
			OS03T0816100-01	-0.108762	2.19369	0.0288293									OS12T0291400-01	-0.0918623	1.86341	0.0631234									OS01T0317800-01	0.0925592	1.87766	0.0611402									OS03T0194300-01	0.103069	2.01195	0.0448819
			OS04T0682000-01	-0.108743	2.1933	0.0288582									OS03T0205000-01	-0.0918408	1.86297	0.0631853									OS02T0782100-01	0.0925485	1.87745	0.0611703									OS06T0618700-01	0.103043	2.01144	0.0449366
			OS02T0738600-01	-0.108731	2.19306	0.0288753									OS01T0815100-00	0.0917468	1.86104	0.0634571									OS04T0438300-01	0.0925467	1.87741	0.0611752									OS01T0956500-01	0.103004	2.01066	0.0450184
			OS03T0683833-00	-0.108728	2.19299	0.0288807									OS11T0531300-01	-0.0917247	1.86059	0.0635211									OS08T0558100-01	0.0925298	1.87706	0.0612228									OS04T0465500-02	0.102979	2.01018	0.0450695
			OS11T0181900-01	-0.10869	2.19222	0.0289365									OS06T0606700-00	0.0916926	1.85994	0.0636141									OS02T0805700-01	0.092528	1.87703	0.0612279									OS06T0728700-01	0.102957	2.00974	0.0451167
			OS05T0519000-00	-0.108586	2.19009	0.0290918									OS10T0518200-01	0.0916817	1.85971	0.0636457									OS06T0698674-01	0.0924832	1.87611	0.0613539									OS05T0179000-01	0.102935	2.0093	0.0451633
			OS07T0173300-01	-0.108538	2.18912	0.0291624									OS12T0596600-01	-0.0916475	1.85901	0.0637452									OS09T0465600-01	0.0924392	1.87521	0.0614779									OS02T0681700-01	0.10293	2.00921	0.045173
			OS10T0437525-00	0.10851	2.18853	0.0292057									OS01T0837600-01	0.0916474	1.85901	0.0637453									OS03T0565500-01	-0.0924213	1.87484	0.0615285									OS03T0178100-00	0.102908	2.00878	0.0452193
			OS02T0689900-01	-0.108491	2.18816	0.0292327									OS01T0897700-01	-0.0916441	1.85894	0.063755									OS10T0181600-02	0.0924197	1.87481	0.0615331									OS11T0214900-00	-0.102805	2.00674	0.0454365
			OS02T0250700-01	-0.108479	2.18791	0.0292514									OS03T0743400-01	-0.0915823	1.85768	0.0639348									OS07T0622100-01	-0.0923644	1.87368	0.0616893									OS06T0647400-02	0.102728	2.00523	0.0455983
			OS03T0850600-01	-0.108446	2.18723	0.0293011									OS04T0604200-01	0.0915514	1.85705	0.064025									OS12T0636000-01	-0.0923578	1.87354	0.061708									OS05T0320700-02	0.102725	2.00517	0.0456054
			OS10T0343050-01	-0.108423	2.18677	0.0293347									OS01T0221300-01	0.0915135	1.85627	0.0641355									OS06T0562600-01	0.0923517	1.87342	0.0617252									OS09T0563250-01	0.102715	2.00497	0.0456268
			OS01T0783600-01	-0.108408	2.18646	0.0293582									OS11T0440866-00	0.091408	1.85411	0.0644444									OS08T0453800-00	0.0923479	1.87334	0.0617359									OS08T0451200-01	0.102691	2.0045	0.0456773
			OS09T0523200-00	0.108301	2.18428	0.0295185									OS11T0687100-01	-0.0913921	1.85379	0.064491									OS02T0729400-01	0.0923425	1.87323	0.0617513									OS04T0539100-01	-0.102677	2.00421	0.045708
			OS08T0410950-00	-0.108273	2.1837	0.0295621									OS12T0178200-01	-0.0913789	1.85352	0.0645299									OS11T0133900-00	-0.0923237	1.87285	0.0618045									OS12T0568800-03	0.102666	2.00401	0.0457297
			OS07T0471300-01	0.108265	2.18355	0.0295731									OS03T0683900-01	0.0912928	1.85176	0.0647831									OS06T0112100-01	0.0923186	1.87274	0.061819									OS02T0525400-01	-0.102664	2.00396	0.0457351
			OS01T0971200-01	0.108259	2.18343	0.0295819									OS02T0330200-01	-0.09127	1.85129	0.0648502									OS06T0339500-01	-0.0922923	1.8722	0.0618935									OS01T0833600-00	0.102645	2.00359	0.0457745
			OS04T0195000-01	-0.108203	2.18227	0.0296676									OS04T0600200-01	0.0911442	1.84872	0.065222									OS03T0401200-01	0.0922902	1.87216	0.0618996									OS01T0374900-01	0.102624	2.00318	0.045819
			OS05T0566600-01	-0.108198	2.18216	0.0296757									OS08T0542600-01	0.0910941	1.84769	0.0653706									OS12T0556100-01	0.0922895	1.87215	0.0619013									OS03T0264700-01	0.102621	2.00311	0.0458264
			OS03T0333800-01	-0.108123	2.18065	0.0297886									OS01T0693800-01	-0.0910655	1.84711	0.0654554									OS06T0548100-00	-0.0922698	1.87174	0.0619575									OS03T0851700-01	0.102619	2.00308	0.0458292
			OS04T0528400-02	-0.108115	2.18048	0.0298011									OS03T0789500-01	0.0910544	1.84688	0.0654882									OS10T0330000-01	0.0922679	1.8717	0.0619628									OS08T0428800-00	0.102598	2.00266	0.0458748
			OS01T0191300-03	-0.108106	2.1803	0.0298143									OS04T0598200-00	-0.0910413	1.84661	0.0655272									OS02T0589700-00	0.0922467	1.87127	0.0620229									OS05T0520300-00	-0.102597	2.00263	0.0458778
			OS03T0306200-01	-0.108084	2.17985	0.0298481									OS04T0663700-01	-0.0910269	1.84632	0.06557									OS12T0536000-01	-0.092233	1.87099	0.062062									OS09T0394700-01	0.102587	2.00245	0.0458979
			OS05T0299500-01	-0.108071	2.17959	0.0298676									OS02T0581900-01	-0.0909296	1.84433	0.06586									OS03T0131500-01	-0.0922123	1.87057	0.0621209									OS01T0659800-01	-0.102582	2.00234	0.045909
			OS02T0731300-01	-0.108065	2.17947	0.0298766									OS02T0486500-00	0.0909214	1.84416	0.0658845									OS01T0137300-01	-0.0922113	1.87055	0.0621237									OS09T0569100-01	0.102555	2.00181	0.0459673
			OS01T0919700-01	0.10806	2.17935	0.0298852									OS01T0780500-01	0.0909135	1.844	0.0659081									OS02T0653900-03	0.0921841	1.86999	0.062201									OS04T0266400-02	0.102548	2.00168	0.0459813
			OS02T0819300-01	-0.108027	2.17869	0.0299347									OS07T0615800-00	-0.0908871	1.84346	0.065987									OS03T0856200-01	0.0921827	1.86996	0.062205									OS05T0588300-01	0.102472	2.00017	0.046144
			OS06T0570000-00	0.108001	2.17815	0.029975									OS01T0918300-02	0.0908859	1.84343	0.0659908									OS08T0434300-01	0.09218	1.86991	0.0622128									OS03T0187200-01	0.102468	2.0001	0.046152
			OS01T0120700-01	-0.107995	2.17803	0.0299843									OS03T0739700-01	0.0908692	1.84309	0.0660407									OS01T0680500-01	0.0921716	1.86974	0.0622366									OS06T0649500-01	0.102462	1.99998	0.0461649
			OS04T0543500-00	-0.107988	2.17789	0.0299948									OS01T0863400-01	-0.0908216	1.84212	0.0661833									OS01T0159800-01	-0.0921453	1.8692	0.0623117									OS03T0111100-01	0.102451	1.99977	0.0461881
			OS02T0729400-01	-0.107918	2.17646	0.0301021									OS04T0487300-01	0.0907625	1.84091	0.0663605									OS10T0518100-01	0.0921172	1.86862	0.062392									OS01T0788950-01	-0.10245	1.99974	0.0461904
			OS06T0691100-00	0.1079	2.17609	0.0301305									OS11T0113200-01	-0.0907055	1.83975	0.0665318									OS06T0300600-01	0.0921151	1.86858	0.0623979									OS06T0669600-01	-0.102434	1.99942	0.0462252
			OS03T0325500-01	-0.107864	2.17535	0.0301859									OS01T0894700-01	-0.090705	1.83973	0.0665335									OS09T0326800-01	0.092104	1.86835	0.0624297									OS08T0105000-01	0.102408	1.99892	0.0462798
			OS04T0671300-01	-0.107808	2.17421	0.0302721									OS04T0534200-01	0.0907032	1.8397	0.0665389									OS05T0494000-01	0.092096	1.86819	0.0624526									OS02T0686600-01	0.102408	1.99891	0.0462806
			OS05T0547100-01	-0.1078	2.17404	0.0302847									OS08T0385400-01	0.0907002	1.83964	0.0665478									OS11T0648400-01	0.0919969	1.86616	0.0627361									OS07T0648300-01	0.102397	1.9987	0.0463041
			OS11T0697100-01	0.107782	2.17369	0.0303113									OS10T0478200-01	-0.0906932	1.83949	0.0665689									OS08T0107400-01	0.0919897	1.86601	0.0627568									OS03T0836500-01	0.102389	1.99855	0.0463207
			OS04T0408600-01	-0.10776	2.17323	0.0303461									OS09T0525200-01	0.0906369	1.83834	0.0667388									OS02T0658900-01	-0.0919645	1.8655	0.0628294									OS06T0195600-01	0.102342	1.99761	0.0464221
			OS02T0588700-01	-0.107715	2.17232	0.0304153									OS06T0643600-01	0.0906228	1.83805	0.0667813									OS05T0437500-01	-0.091955	1.8653	0.0628566									OS01T0564300-01	0.102341	1.9976	0.0464236
			OS03T0342900-04	-0.10771	2.17221	0.0304234									OS09T0463700-01	0.0906193	1.83798	0.0667919									OS11T0246250-01	-0.0919494	1.86519	0.0628726									OS05T0341600-01	0.102334	1.99746	0.046439
			OS01T0217800-01	-0.107692	2.17185	0.0304508									OS02T0641300-00	0.0906019	1.83763	0.0668443									OS03T0216700-01	0.0919011	1.8642	0.0630114									OS01T0772800-01	0.102333	1.99743	0.0464416
			OS01T0838800-01	-0.107677	2.17155	0.0304741									OS01T0618500-01	-0.0905619	1.83681	0.0669653									OS01T0740650-00	0.0918848	1.86387	0.0630586									OS01T0575500-01	0.102314	1.99706	0.0464819
			OS05T0324700-01	-0.107676	2.17152	0.0304763									OS03T0430000-01	0.0905576	1.83672	0.0669784									OS07T0147500-01	0.0918657	1.86348	0.0631136									OS01T0973300-01	0.102295	1.99668	0.0465234
			OS05T0113400-01	-0.107613	2.17023	0.0305745									OS07T0459000-01	0.0905499	1.83656	0.0670019									OS09T0541000-01	0.0918549	1.86326	0.0631446									OS08T0335500-01	-0.102292	1.99662	0.046531
			OS01T0964133-01	-0.107606	2.17008	0.0305854									OS07T0669600-01	0.0905491	1.83655	0.0670041									OS06T0360600-02	0.0917838	1.8618	0.0633499									OS07T0572300-01	0.102248	1.99576	0.046624
			OS03T0321300-01	-0.107605	2.17007	0.0305865									OS05T0560600-01	0.0905204	1.83596	0.0670912									OS02T0628800-01	-0.0917775	1.86167	0.0633682									OS02T0512300-01	0.102237	1.99555	0.0466475
			OS01T0513100-01	-0.107584	2.16965	0.0306188									OS05T0494700-01	0.0904643	1.83481	0.0672615									OS04T0636800-01	0.0917606	1.86133	0.0634171									OS10T0407000-01	0.102208	1.99496	0.0467116
			OS11T0153500-01	-0.107575	2.16947	0.0306324									OS02T0798200-01	0.0904635	1.8348	0.0672638									OS04T0186400-02	0.0917548	1.86121	0.0634338									OS09T0539500-01	0.102172	1.99425	0.0467899
			OS04T0516600-01	-0.107569	2.16935	0.0306419									OS08T0455700-01	0.0904532	1.83458	0.0672952									OS09T0532800-01	-0.0917352	1.86081	0.0634905									OS01T0120700-01	0.102169	1.9942	0.0467948
			OS09T0458900-01	-0.107561	2.16918	0.0306547									OS05T0420600-01	-0.0904316	1.83414	0.0673608									OS02T0140200-01	-0.0917234	1.86056	0.0635249									OS03T0821250-00	0.102142	1.99368	0.0468528
			OS02T0198900-01	-0.107543	2.1688	0.0306837									OS04T0693300-00	-0.0904291	1.83409	0.0673684									OS02T0655300-01	0.0916855	1.85979	0.0636347									OS06T0482200-01	-0.102104	1.99292	0.0469363
			OS01T0600000-01	-0.107523	2.16841	0.0307135									OS02T0131100-01	0.0903817	1.83312	0.0675127									OS02T0255500-01	-0.0916774	1.85962	0.0636583									OS12T0290150-00	-0.102095	1.99273	0.0469566
			OS01T0866200-00	-0.107489	2.16772	0.0307665									OS10T0465800-00	-0.0903699	1.83288	0.0675486									OS08T0485900-01	0.0916639	1.85935	0.0636976									OS01T0243000-01	0.102085	1.99253	0.0469785
			OS06T0543400-01	-0.107489	2.16771	0.0307667									OS11T0707800-01	-0.0903535	1.83255	0.0675987									OS01T0858900-01	-0.0916573	1.85921	0.0637166									OS12T0562300-01	0.10208	1.99245	0.0469879
			OS02T0793500-01	-0.107485	2.16763	0.0307734									OS01T0225300-01	-0.0903526	1.83253	0.0676014									OS01T0185500-00	0.0915924	1.85789	0.0639054									OS09T0535300-01	0.102079	1.99243	0.0469898
			OS06T0329900-01	-0.10745	2.16691	0.0308283									OS06T0284800-01	0.0903516	1.83251	0.0676043									OS02T0128100-00	-0.091592	1.85788	0.0639067									OS07T0213500-01	0.102069	1.99222	0.047013
			OS05T0488800-01	-0.107445	2.16681	0.0308359									OS05T0169400-01	0.090337	1.83221	0.0676491									OS07T0597400-01	0.0915865	1.85776	0.0639226									OS06T0300700-01	0.102062	1.9921	0.0470266
			OS02T0781700-02	-0.107438	2.16668	0.0308464									OS01T0952100-00	0.0902754	1.83095	0.0678372									OS01T0193900-01	-0.0915664	1.85735	0.0639812									OS02T0814400-01	-0.102031	1.99148	0.0470942
			OS03T0717000-01	-0.107428	2.16645	0.0308636									OS07T0655300-01	0.0902748	1.83094	0.067839									OS04T0528100-01	0.0915383	1.85678	0.0640631									OS02T0697300-01	0.102027	1.99139	0.047104
			OS07T0627000-01	-0.107403	2.16594	0.0309027									OS12T0428600-02	0.0902353	1.83013	0.0679601									OS12T0284850-01	0.0914799	1.85559	0.0642337									OS10T0492200-01	0.101916	1.98921	0.0473454
			OS11T0597700-01	-0.107373	2.16534	0.0309495									OS01T0750900-01	0.0902061	1.82953	0.0680494									OS01T0631200-01	-0.0914768	1.85552	0.0642429									OS01T0616500-01	0.101916	1.98921	0.0473459
			OS05T0455700-02	-0.107267	2.16318	0.031116									OS06T0199100-01	-0.0901928	1.82926	0.0680902									OS02T0276500-01	-0.0914686	1.85535	0.0642668									OS09T0481400-01	-0.101909	1.98906	0.0473616
			OS12T0225300-02	-0.107212	2.16207	0.0312025									OS12T0541700-01	-0.0901912	1.82923	0.0680951									OS01T0130200-00	0.0914611	1.8552	0.0642888									OS03T0308000-01	0.101899	1.98888	0.0473822
			OS04T0566400-01	-0.107168	2.16116	0.0312732									OS02T0169151-00	-0.0901602	1.82859	0.0681903									OS04T0495300-01	0.0914418	1.85481	0.0643452									OS03T0250000-01	0.101874	1.98839	0.0474364
			OS12T0123900-01	0.107117	2.16011	0.0313542									OS03T0189400-01	0.0901568	1.82852	0.0682007									OS07T0152000-00	-0.0913572	1.85307	0.0645937									OS04T0600000-01	-0.10182	1.98731	0.0475566
			OS04T0504000-01	-0.107089	2.15955	0.0313984									OS04T0556500-01	-0.0901344	1.82807	0.0682696									OS01T0356500-01	0.0913486	1.8529	0.0646187									OS04T0105000-01	-0.101819	1.98729	0.0475588
			OS04T0429900-01	-0.10706	2.15895	0.0314452									OS05T0427200-01	0.090132	1.82802	0.0682771									OS01T0257400-01	-0.0913282	1.85248	0.0646789									OS01T0708000-00	0.101794	1.9868	0.047613
			OS07T0119300-01	-0.10706	2.15895	0.0314453									OS07T0238700-02	-0.0901202	1.82778	0.0683132									OS09T0546900-01	-0.0913219	1.85235	0.0646972									OS02T0303500-01	0.10179	1.98672	0.047622
			OS02T0824700-01	-0.107059	2.15894	0.0314461									OS02T0728600-01	-0.0900858	1.82707	0.0684191									OS03T0712733-00	0.0913202	1.85232	0.0647023									OS06T0699400-01	-0.101757	1.98607	0.0476945
			OS04T0538100-01	-0.107016	2.15805	0.0315157									OS05T0213500-01	-0.0900856	1.82707	0.0684199									OS09T0258600-01	-0.0912951	1.8518	0.0647762									OS03T0801700-01	0.101713	1.9852	0.0477911
			OS11T0121500-01	-0.107005	2.15784	0.0315318									OS11T0147901-00	-0.0900398	1.82613	0.0685612									OS07T0288700-02	-0.0912943	1.85179	0.0647785									OS12T0209700-01	0.101673	1.98442	0.0478782
			OS03T0565500-01	0.106959	2.1569	0.0316055									OS06T0622400-00	0.0900128	1.82558	0.0686445									OS09T0110300-01	0.091286	1.85162	0.0648031									OS02T0728100-02	0.101623	1.98343	0.0479894
			OS01T0835900-00	-0.106957	2.15686	0.0316085									OS07T0205000-03	0.090011	1.82554	0.0686498									OS03T0752500-01	0.0912469	1.85082	0.0649183									OS01T0138600-01	-0.101615	1.98326	0.0480081
			OS08T0231100-01	0.106952	2.15675	0.0316171									OS01T0191900-01	0.0899937	1.82519	0.0687033									OS04T0587400-01	0.091244	1.85076	0.0649268									OS10T0569200-01	0.101597	1.98292	0.0480467
			OS10T0161700-01	-0.106929	2.15629	0.0316537									OS07T0684100-01	0.0899922	1.82516	0.0687081									OS09T0124800-01	0.0912402	1.85068	0.064938									OS01T0556400-01	0.101596	1.9829	0.0480483
			OS06T0493100-01	0.106913	2.15595	0.0316802									OS01T0917300-01	0.0899542	1.82438	0.0688256									OS11T0516000-01	-0.0912015	1.84989	0.0650525									OS01T0823100-01	-0.101584	1.98266	0.0480754
			OS08T0249900-00	0.106887	2.15543	0.031721									OS01T0257400-01	0.0899392	1.82408	0.068872									OS05T0244600-01	-0.0911975	1.84981	0.0650641									OS12T0175700-01	0.101579	1.98256	0.0480874
			OS08T0471900-01	-0.10688	2.15528	0.0317334									OS03T0232500-01	-0.0899183	1.82365	0.0689368									OS05T0560300-01	-0.0911778	1.84941	0.0651223									OS05T0204900-01	0.101566	1.9823	0.0481156
			OS07T0211800-01	-0.106867	2.15503	0.031753									OS12T0294100-01	-0.0899154	1.82359	0.0689456									OS04T0449000-02	-0.0911755	1.84936	0.0651292									OS01T0752200-01	0.101557	1.98214	0.0481345
			OS01T0507700-01	-0.106866	2.155	0.0317554									OS01T0191500-01	-0.0899034	1.82334	0.0689828									OS08T0202300-02	-0.0911612	1.84907	0.0651715									OS01T0194600-02	0.101549	1.98197	0.0481535
			OS05T0401500-01	-0.106859	2.15485	0.0317672									OS03T0352800-01	0.0898987	1.82325	0.0689974									OS10T0400800-01	-0.0911463	1.84876	0.0652158									OS10T0542200-03	0.101542	1.98184	0.0481677
			OS11T0695900-01	-0.106838	2.15442	0.031801									OS02T0745100-01	0.0898572	1.8224	0.0691263									OS04T0271200-01	-0.0911283	1.84839	0.0652691									OS12T0106700-01	0.101527	1.98153	0.0482022
			OS02T0186900-01	-0.10683	2.15427	0.0318127									OS04T0459500-02	-0.0898258	1.82176	0.0692241									OS01T0772000-01	0.0911204	1.84823	0.0652925									OS05T0449600-02	0.101491	1.98083	0.048282
			OS07T0574800-02	-0.106818	2.15401	0.0318331									OS02T0762600-01	-0.0897969	1.82117	0.0693138									OS03T0776900-01	-0.0910605	1.84701	0.0654701									OS04T0565200-01	-0.101416	1.97934	0.0484493
			OS06T0320500-01	0.106784	2.15332	0.0318877									OS09T0345300-01	-0.0897799	1.82082	0.0693668									OS06T0681400-01	0.0910573	1.84694	0.0654796									OS03T0333700-01	0.101412	1.97928	0.0484564
			OS12T0429200-01	-0.10669	2.15141	0.0320389									OS02T0541700-01	0.0897364	1.81993	0.0695025									OS03T0757900-01	-0.0910031	1.84583	0.0656409									OS01T0383700-01	0.101407	1.97917	0.0484687
			OS05T0542900-01	0.106651	2.15062	0.0321017									OS04T0638100-01	-0.0897029	1.81924	0.0696072									OS01T0637300-00	-0.0909581	1.84491	0.065775									OS04T0376300-01	0.10138	1.97864	0.0485288
			OS04T0444800-02	-0.106641	2.1504	0.0321192									OS09T0571400-01	-0.0896918	1.81902	0.0696416									OS02T0483500-01	-0.0909381	1.8445	0.0658348									OS07T0592300-01	0.101377	1.97857	0.0485361
			OS09T0403967-01	0.106604	2.14965	0.0321787									OS01T0273800-01	-0.0896641	1.81845	0.0697285									OS07T0178100-01	0.0909127	1.84398	0.0659106									OS04T0586500-01	0.101365	1.97835	0.0485616
			OS09T0346600-01	-0.106571	2.14899	0.0322318									OS12T0236700-01	0.0896425	1.81801	0.0697959									OS02T0477700-01	-0.0908822	1.84336	0.0660017									OS03T0169000-01	0.101301	1.97708	0.0487056
			OS07T0575500-00	-0.106564	2.14884	0.0322438									OS05T0463900-01	0.089637	1.8179	0.0698133									OS10T0437525-00	0.0908725	1.84316	0.0660306									OS05T0501300-01	0.101289	1.97684	0.0487321
			OS07T0684700-01	0.106548	2.14852	0.0322693									OS09T0505100-01	0.0895484	1.81609	0.0700911									OS08T0520400-01	0.0908646	1.843	0.0660543									OS06T0349800-01	0.101265	1.97638	0.0487851
			OS03T0569800-02	-0.106513	2.1478	0.0323268									OS07T0100300-02	0.0895092	1.81528	0.0702145									OS03T0149300-01	0.090828	1.84225	0.0661641									OS11T0157600-01	0.101253	1.97613	0.0488135
			OS05T0533100-01	-0.1065	2.14752	0.032349									OS03T0235300-01	0.0894968	1.81503	0.0702534									OS06T0724900-01	0.0907864	1.8414	0.0662886									OS03T0610800-01	-0.10123	1.97567	0.0488653
			OS08T0561700-01	0.106489	2.1473	0.0323665									OS05T0554100-01	-0.0894816	1.81472	0.0703013									OS03T0815700-01	0.09078	1.84127	0.0663081									OS12T0416300-01	0.101214	1.97536	0.0489004
			OS01T0272600-01	-0.106462	2.14676	0.0324104									OS10T0457000-02	0.0894481	1.81403	0.0704069									OS08T0249200-00	0.0907022	1.83968	0.0665419									OS03T0124000-01	0.101188	1.97485	0.0489588
			OS05T0164100-01	-0.106418	2.14587	0.0324817									OS11T0136701-00	0.0894462	1.814	0.0704127									OS03T0659350-01	-0.0906875	1.83938	0.0665862									OS09T0345000-02	0.101162	1.97434	0.0490172
			OS05T0529700-03	-0.10641	2.1457	0.0324954									OS04T0483200-01	0.0894462	1.814	0.0704129									OS03T0565100-01	0.0906773	1.83917	0.066617									OS10T0489500-00	0.101151	1.97413	0.0490409
			OS07T0202900-01	0.106406	2.14562	0.032502									OS09T0270900-02	-0.0894037	1.81313	0.0705471									OS06T0562700-01	0.0906743	1.83911	0.066626									OS04T0486400-01	0.101136	1.97383	0.0490752
			OS02T0117900-01	-0.106381	2.14511	0.032543									OS04T0623800-02	0.0893946	1.81294	0.0705758									OS01T0738000-01	0.0906561	1.83874	0.0666807									OS08T0310100-01	0.101135	1.97381	0.0490772
			OS02T0461900-02	-0.106376	2.145	0.0325511									OS12T0114000-01	-0.0893531	1.81209	0.070707									OS02T0638650-01	0.0906293	1.83819	0.0667616									OS08T0238700-01	-0.101107	1.97325	0.0491415
			OS02T0160000-01	-0.106315	2.14375	0.0326523									OS08T0505900-01	0.0893472	1.81197	0.0707254									OS02T0594900-01	0.0906244	1.83809	0.0667765									OS12T0405100-01	0.101102	1.97315	0.0491526
			OS04T0662700-01	-0.106294	2.14334	0.0326856									OS08T0274700-01	0.0893098	1.81121	0.070844									OS10T0114850-00	-0.0906137	1.83787	0.0668088									OS07T0662900-01	0.100995	1.97105	0.049394
			OS01T0501800-01	0.106294	2.14332	0.0326867									OS03T0188900-01	0.0892949	1.8109	0.0708914									OS09T0567300-01	-0.0906029	1.83765	0.0668416									OS12T0224000-01	0.10096	1.97036	0.0494734
			OS08T0105800-01	-0.106269	2.14282	0.0327274									OS03T0204300-01	-0.0892885	1.81077	0.0709115									OS05T0242400-00	0.0905838	1.83726	0.0668991									OS02T0752800-01	0.100957	1.9703	0.0494801
			OS03T0807100-01	-0.106187	2.14116	0.0328622									OS01T0225000-00	-0.0892843	1.81069	0.0709249									OS10T0543400-00	-0.0905693	1.83696	0.0669431									OS03T0740900-01	-0.100939	1.96994	0.0495212
			OS03T0326600-01	-0.106181	2.14104	0.032872									OS09T0498800-01	0.0892265	1.8095	0.0711085									OS01T0910800-00	0.0905323	1.8362	0.0670552									OS02T0652000-01	0.100923	1.96963	0.0495571
			OS06T0604600-01	-0.106172	2.14084	0.0328882									OS12T0496900-01	-0.0891532	1.80801	0.0713417									OS02T0798000-01	-0.0905247	1.83605	0.067078									OS10T0162100-01	0.100911	1.96939	0.0495841
			OS06T0507900-01	-0.10616	2.1406	0.0329071									OS04T0160600-00	0.0891514	1.80797	0.0713477									OS04T0380300-01	-0.0905088	1.83572	0.0671263									OS03T0831900-01	0.100907	1.96931	0.049594
			OS06T0115100-01	-0.106157	2.14053	0.0329128									OS10T0573100-01	0.0891206	1.80734	0.0714456									OS10T0457000-02	0.0905012	1.83557	0.0671494									OS10T0343900-01	0.10084	1.96799	0.0497458
			OS03T0403100-01	-0.106151	2.14042	0.0329218									OS08T0205400-01	0.089105	1.80702	0.0714955									OS08T0490600-01	0.0904964	1.83547	0.067164									OS01T0224700-01	-0.100829	1.96777	0.0497717
			OS03T0427900-01	-0.106145	2.14029	0.0329329									OS03T0134300-01	-0.0891045	1.80701	0.0714972									OS05T0470000-01	0.0904919	1.83538	0.0671776									OS06T0612001-00	0.100822	1.96763	0.0497876
			OS03T0197100-01	-0.106139	2.14017	0.0329419									OS10T0571200-01	0.0890693	1.80629	0.0716098									OS10T0411700-01	-0.0904915	1.83537	0.0671787									OS01T0600000-01	0.10079	1.967	0.0498609
			OS11T0549680-01	-0.10613	2.13999	0.0329566									OS07T0201100-01	0.0890682	1.80627	0.0716132									OS01T0267900-01	0.0904899	1.83534	0.0671838									OS07T0204100-01	0.100767	1.96656	0.0499119
			OS09T0500900-01	-0.106115	2.13968	0.0329819									OS03T0785900-01	0.0890192	1.80527	0.0717699									OS04T0495800-02	0.0904855	1.83525	0.067197									OS07T0522500-01	0.100758	1.96637	0.0499339
			OS08T0540500-01	-0.106104	2.13946	0.033									OS07T0534000-01	-0.0889734	1.80433	0.071917									OS08T0134900-01	0.0904646	1.83482	0.0672603									OS03T0626700-01	0.100737	1.96597	0.0499802
			OS02T0433600-01	-0.10609	2.13917	0.0330239									OS07T0227200-01	-0.0889671	1.8042	0.0719369									OS12T0203900-01	-0.0904617	1.83476	0.0672692									OS03T0311300-02	0.100719	1.96559	0.0500233
			OS01T0559550-00	-0.106076	2.13889	0.0330468									OS04T0106300-01	0.0889491	1.80383	0.0719947									OS11T0533100-01	0.0904434	1.83439	0.0673249									OS08T0511700-00	-0.10068	1.96484	0.0501111
			OS04T0529300-01	-0.106057	2.13851	0.0330779									OS01T0788950-01	-0.0889385	1.80362	0.072029									OS08T0152800-00	-0.090438	1.83428	0.0673412									OS06T0659300-01	0.100646	1.96417	0.0501886
			OS02T0201401-00	-0.106023	2.1378	0.0331358									OS07T0693600-01	0.0889246	1.80333	0.0720736									OS02T0216500-03	0.0904309	1.83413	0.0673628									OS09T0110200-01	-0.100638	1.96402	0.0502068
			OS10T0576900-01	-0.106018	2.13771	0.0331431									OS08T0282000-01	0.0889178	1.80319	0.0720955									OS01T0168200-01	-0.090424	1.83399	0.0673839									OS05T0557700-01	0.100618	1.96362	0.0502533
			OS03T0284800-01	-0.105974	2.13681	0.0332168									OS11T0214400-01	-0.0889176	1.80319	0.0720962									OS05T0295300-01	0.0903541	1.83256	0.0675967									OS03T0189100-01	0.100579	1.96284	0.0503444
			OS05T0315100-00	-0.105971	2.13674	0.0332223									OS04T0531900-01	-0.0888381	1.80157	0.072352									OS01T0639600-01	0.0903289	1.83204	0.0676736									OS11T0531300-01	0.100571	1.9627	0.0503607
			OS07T0236200-01	0.105915	2.13561	0.033315									OS08T0110300-01	0.0888374	1.80155	0.0723543									OS07T0470800-00	-0.0903046	1.83155	0.0677478									OS12T0244500-01	0.100564	1.96254	0.0503784
			OS02T0529400-02	-0.105902	2.13533	0.0333376									OS05T0562000-01	-0.0888019	1.80083	0.0724687									OS01T0824800-01	-0.0902825	1.83109	0.0678155									OS01T0862000-01	0.100542	1.96211	0.0504288
			OS03T0728800-02	-0.105897	2.13523	0.0333463									OS06T0731700-01	0.088786	1.8005	0.0725201									OS02T0568200-00	0.0902636	1.83071	0.0678732									OS01T0882800-01	0.100511	1.9615	0.0505008
			OS11T0143500-01	-0.105893	2.13516	0.0333521									OS03T0821800-01	0.0887202	1.79916	0.0727328									OS02T0206100-01	-0.0902427	1.83028	0.0679373									OS11T0544200-02	0.100506	1.96141	0.0505104
			OS01T0875400-01	-0.105841	2.1341	0.0334395									OS12T0595000-01	0.0887033	1.79881	0.0727877									OS01T0687600-01	0.0902079	1.82957	0.068044									OS01T0605100-01	0.100502	1.96132	0.0505215
			OS03T0228400-01	-0.105791	2.13308	0.0335231									OS04T0197100-00	-0.0886939	1.79862	0.0728182									OS07T0267400-01	-0.0901603	1.8286	0.06819									OS04T0160600-00	-0.100498	1.96124	0.0505308
			OS02T0209000-01	-0.105786	2.13298	0.0335315									OS02T0707100-01	0.088664	1.79801	0.0729153									OS08T0476300-02	0.0901451	1.82828	0.0682369									OS02T0663100-01	0.10047	1.9607	0.0505936
			OS11T0599200-01	-0.105786	2.13298	0.0335316									OS03T0192500-01	-0.0886569	1.79786	0.0729381									OS02T0696900-00	-0.0901394	1.82817	0.0682544									OS12T0263800-02	0.100469	1.96068	0.0505962
			OS07T0660200-01	-0.105772	2.13268	0.033556									OS02T0673500-01	-0.088651	1.79774	0.0729572									OS02T0598400-01	0.0901257	1.82789	0.0682965									OS03T0584400-01	-0.100441	1.96012	0.0506616
			OS01T0884400-01	-0.105764	2.13253	0.033569									OS05T0439000-01	0.0886203	1.79711	0.073057									OS03T0379500-01	-0.0901256	1.82789	0.0682965									OS04T0284600-01	0.100433	1.95997	0.0506799
			OS02T0562400-01	-0.10574	2.13204	0.0336093									OS03T0336500-01	0.0886034	1.79677	0.0731121									OS01T0862800-01	0.0901241	1.82786	0.0683014									OS05T0443900-01	0.100411	1.95954	0.0507306
			OS01T0708600-01	-0.105739	2.132	0.0336123									OS03T0109300-01	-0.0885486	1.79565	0.0732905									OS02T0673500-01	-0.0901115	1.8276	0.0683402									OS01T0818400-03	0.100409	1.9595	0.050735
			OS01T0683600-01	-0.105728	2.13178	0.0336306									OS06T0153900-02	-0.0885472	1.79562	0.073295									OS03T0755100-01	0.0901057	1.82748	0.0683578									OS09T0456700-01	0.100379	1.95889	0.0508059
			OS01T0728300-01	-0.105687	2.13095	0.0336998									OS01T0224400-01	0.0885126	1.79491	0.0734077									OS12T0511000-01	-0.0900735	1.82682	0.0684572									OS09T0513600-01	0.100358	1.95848	0.0508544
			OS06T0724400-01	-0.105676	2.13073	0.0337177									OS01T0956700-01	-0.0885075	1.79481	0.0734244									OS02T0781000-01	0.0900538	1.82642	0.0685177									OS11T0629400-01	0.100341	1.95814	0.0508941
			OS12T0112300-01	-0.105673	2.13067	0.0337226									OS06T0643000-01	0.0884946	1.79454	0.0734666									OS01T0226500-02	0.0900407	1.82615	0.0685582									OS01T0654300-01	0.100306	1.95747	0.0509741
			OS07T0657600-01	-0.105673	2.13067	0.033723									OS03T0410100-01	0.0884711	1.79406	0.0735432									OS03T0265100-01	0.0899007	1.82329	0.0689912									OS04T0649900-01	0.100304	1.95742	0.0509795
			OS07T0164500-01	-0.105665	2.13051	0.0337363									OS11T0225300-01	-0.0884656	1.79395	0.0735614									OS03T0618300-01	0.0898433	1.82212	0.0691694									OS07T0679000-01	0.100296	1.95727	0.0509978
			OS08T0126300-01	-0.105613	2.12944	0.0338245									OS11T0284300-00	-0.0884551	1.79374	0.0735955									OS12T0636100-01	0.0898342	1.82193	0.0691977									OS09T0436850-00	0.100287	1.95709	0.051018
			OS04T0463200-01	-0.10557	2.12857	0.0338972									OS02T0832600-02	-0.0884457	1.79354	0.0736264									OS11T0516100-01	0.0898202	1.82164	0.0692413									OS08T0300501-00	0.100265	1.95666	0.0510697
			OS03T0769400-01	-0.10556	2.12837	0.033914									OS11T0219400-01	-0.0884417	1.79346	0.0736395									OS03T0188900-01	0.089804	1.82131	0.0692918									OS04T0485400-01	-0.100256	1.95648	0.0510905
			OS06T0607800-01	-0.105556	2.12829	0.0339211									OS06T0109600-01	-0.0884328	1.79328	0.0736687									OS02T0167600-01	0.0897932	1.82109	0.0693255									OS09T0352400-02	-0.100242	1.95621	0.0511229
			OS01T0839300-01	-0.105555	2.12825	0.0339239									OS09T0345000-02	0.0884238	1.7931	0.073698									OS04T0566100-00	0.089755	1.82031	0.0694443									OS02T0131600-00	-0.10023	1.95597	0.0511512
			OS05T0182900-01	0.105501	2.12715	0.0340156									OS06T0505501-00	-0.0883948	1.7925	0.0737929									OS06T0661900-01	0.0897512	1.82023	0.0694563									OS08T0546533-01	-0.100153	1.95444	0.0513319
			OS05T0489600-03	-0.105489	2.12692	0.0340349									OS11T0629300-01	-0.0883815	1.79223	0.0738364									OS03T0308000-01	0.0897321	1.81984	0.0695159									OS11T0255800-00	-0.100107	1.95354	0.0514386
			OS10T0564000-01	-0.105435	2.12581	0.0341278									OS06T0142550-00	0.0883326	1.79123	0.0739969									OS01T0667600-01	0.0897139	1.81947	0.0695727									OS02T0521700-01	0.1001	1.95339	0.0514561
			OS06T0316000-01	-0.105375	2.12459	0.0342305									OS08T0475000-00	0.0883254	1.79108	0.0740208									OS08T0445000-01	-0.0896859	1.8189	0.0696603									OS01T0628900-01	0.100097	1.95334	0.0514627
			OS01T0358400-01	-0.105363	2.12434	0.0342515									OS01T0906600-01	-0.0882932	1.79043	0.0741264									OS03T0122500-01	0.0896575	1.81832	0.0697489									OS05T0176700-01	0.100089	1.95319	0.0514804
			OS08T0203300-01	-0.105358	2.12424	0.0342601									OS07T0204900-01	0.0882822	1.7902	0.0741627									OS03T0721400-01	0.089639	1.81794	0.0698068									OS09T0306800-01	0.10007	1.9528	0.0515262
			OS02T0829850-00	-0.105338	2.12383	0.0342942									OS03T0140700-01	0.0882627	1.7898	0.074227									OS03T0284500-01	-0.0896105	1.81736	0.0698961									OS02T0175500-01	0.10006	1.95262	0.0515479
			OS07T0669250-00	0.105278	2.12262	0.0343963									OS01T0968700-02	-0.088216	1.78885	0.0743808									OS02T0748300-01	0.0895884	1.8169	0.0699655									OS04T0379500-01	0.100045	1.95232	0.0515843
			OS06T0103100-01	-0.105257	2.12218	0.0344334									OS02T0622400-01	-0.0881919	1.78836	0.0744603									OS05T0121600-01	0.0895378	1.81587	0.0701244									OS05T0111200-01	0.100031	1.95205	0.0516159
			OS11T0571900-01	-0.105244	2.12191	0.0344563									OS04T0186400-02	0.0881826	1.78817	0.0744909									OS01T0279800-01	-0.0895035	1.81517	0.0702322									OS03T0805300-01	0.100002	1.95148	0.051684
			OS05T0449600-01	-0.105228	2.12159	0.0344833									OS03T0817700-00	0.0881255	1.787	0.0746798									OS01T0863166-01	-0.0894606	1.81429	0.0703675									OS08T0396200-01	-0.0999882	1.9512	0.0517177
			OS04T0675300-01	-0.105218	2.12138	0.0345008									OS03T0847851-00	0.0881094	1.78667	0.0747328									OS02T0745000-01	0.0894221	1.8135	0.0704887									OS07T0180900-01	-0.0999437	1.95032	0.0518222
			OS08T0480100-01	-0.105192	2.12086	0.0345453									OS05T0127400-01	-0.0881011	1.7865	0.0747603									OS11T0549700-01	-0.089399	1.81303	0.0705617									OS02T0782500-01	0.0998874	1.94921	0.051955
			OS02T0185300-01	-0.105029	2.11754	0.0348277									OS01T0681900-01	0.0880693	1.78585	0.0748659									OS04T0631600-01	-0.0893962	1.81297	0.0705705									OS03T0825700-01	0.0998591	1.94865	0.0520219
			OS03T0742800-01	-0.105025	2.11746	0.0348343									OS05T0399400-00	-0.088059	1.78564	0.0749									OS01T0949060-01	-0.0893687	1.81241	0.0706575									OS01T0362533-01	-0.0998468	1.94841	0.052051
			OS04T0224600-01	-0.105022	2.11739	0.0348399									OS11T0308100-01	0.0880448	1.78535	0.0749471									OS11T0218000-01	0.0893077	1.81116	0.0708506									OS01T0685800-01	-0.0998424	1.94832	0.0520616
			OS03T0195200-01	-0.105012	2.11719	0.0348572									OS06T0160700-01	0.0880404	1.78526	0.0749618									OS02T0146900-01	-0.0892988	1.81098	0.070879									OS01T0830300-01	0.0998307	1.94809	0.0520891
			OS08T0512500-01	-0.105009	2.11713	0.034862									OS01T0361800-02	-0.0880211	1.78487	0.0750258									OS01T0258600-00	0.0892973	1.81095	0.0708838									OS09T0391501-00	0.0998133	1.94775	0.0521302
			OS04T0409200-00	-0.105	2.11694	0.0348783									OS06T0712500-01	-0.0880096	1.78463	0.0750638									OS07T0656400-01	0.0892882	1.81076	0.0709127									OS07T0256866-00	-0.0997764	1.94702	0.0522178
			OS10T0562200-00	0.10499	2.11674	0.0348953									OS02T0668400-00	-0.0879584	1.78359	0.0752342									OS01T0267200-01	0.0892401	1.80978	0.0710652									OS01T0200000-01	0.0997323	1.94615	0.0523225
			OS08T0460700-01	-0.104984	2.11663	0.0349054									OS06T0157000-01	-0.0879429	1.78327	0.0752859									OS10T0320400-01	-0.0892243	1.80946	0.0711154									OS02T0167700-01	0.0997203	1.94592	0.0523509
			OS06T0682633-01	-0.104984	2.11661	0.0349066									OS01T0238600-01	-0.0879023	1.78244	0.0754212									OS01T0868300-01	0.0892048	1.80906	0.0711774									OS12T0610600-01	0.0997039	1.9456	0.0523898
			OS11T0225100-01	-0.104932	2.11556	0.0349965									OS05T0132400-01	0.0878918	1.78222	0.0754562									OS05T0166450-01	-0.0892023	1.80901	0.0711855									OS05T0573300-01	0.0996935	1.94539	0.0524146
			OS06T0127700-01	-0.104917	2.11525	0.0350235									OS01T0758900-01	-0.0878846	1.78208	0.0754801									OS04T0460300-01	-0.0891735	1.80842	0.071277									OS02T0461600-02	0.0996539	1.94461	0.0525089
			OS02T0829900-01	-0.104915	2.11521	0.035027									OS02T0481000-01	0.0878532	1.78144	0.075585									OS02T0818000-01	0.0891396	1.80773	0.0713851									OS12T0533700-01	-0.0996381	1.9443	0.0525466
			OS01T0164600-01	-0.10491	2.11512	0.0350346									OS12T0421000-01	-0.0878287	1.78094	0.0756669									OS12T0573900-01	-0.0890997	1.80691	0.0715126									OS03T0859600-01	0.0996315	1.94417	0.0525623
			OS10T0145100-01	-0.104901	2.11493	0.0350504									OS01T0542100-01	-0.0878246	1.78085	0.0756806									OS02T0200000-01	0.0890572	1.80604	0.0716482									OS11T0438500-01	0.0996188	1.94392	0.0525927
			OS08T0522100-00	-0.104869	2.11428	0.0351063									OS04T0274400-01	-0.087804	1.78043	0.0757496									OS07T0142900-01	0.0890285	1.80546	0.0717403									OS02T0591900-02	0.0995757	1.94307	0.0526954
			OS09T0402100-01	-0.104832	2.11352	0.0351722									OS06T0251100-00	0.0878013	1.78038	0.0757586									OS12T0629700-01	-0.0889106	1.80305	0.0721187									OS02T0320800-01	0.0995324	1.94221	0.052799
			OS01T0329000-01	-0.104825	2.11337	0.0351844									OS03T0343400-01	-0.0877976	1.7803	0.0757711									OS02T0810450-01	0.0888813	1.80245	0.0722129									OS01T0683600-01	0.0995149	1.94187	0.0528408
			OS08T0416900-01	-0.104798	2.11282	0.035232									OS06T0308800-01	0.0877948	1.78024	0.0757804									OS03T0395300-01	0.0888811	1.80244	0.0722136									OS07T0549900-00	0.0993868	1.93935	0.0531483
			OS04T0527500-01	-0.104789	2.11264	0.0352479									OS04T0626000-01	-0.0877946	1.78024	0.0757811									OS04T0645600-01	0.0888687	1.80219	0.0722535									OS04T0295000-01	0.0993741	1.93909	0.0531791
			OS12T0615400-01	-0.104781	2.11248	0.0352615									OS11T0455800-01	-0.0877846	1.78003	0.0758147									OS02T0533300-01	0.0888467	1.80174	0.0723244									OS04T0111225-00	0.0993524	1.93867	0.0532312
			OS01T0206600-01	-0.104777	2.1124	0.0352686									OS11T0483900-01	0.0877786	1.77991	0.0758345									OS01T0866500-01	0.0888457	1.80172	0.0723274									OS05T0383000-01	0.0993515	1.93865	0.0532335
			OS03T0430400-01	-0.104757	2.11199	0.0353038									OS02T0306550-00	-0.0877725	1.77979	0.0758552									OS02T0576700-01	-0.0888062	1.80091	0.0724548									OS12T0567300-00	-0.0993475	1.93857	0.0532431
			OS04T0431300-01	-0.104719	2.11122	0.0353706									OS01T0915300-01	-0.0877708	1.77975	0.0758609									OS03T0214900-01	0.088762	1.80001	0.0725977									OS05T0177500-01	0.0993035	1.9377	0.0533493
			OS05T0516300-01	-0.104713	2.11109	0.0353814									OS10T0112700-01	0.0877546	1.77942	0.075915									OS02T0799000-01	0.0887571	1.79991	0.0726135									OS01T0191900-01	0.0992884	1.93741	0.0533857
			OS12T0569700-01	0.104707	2.11098	0.0353909									OS02T0164600-01	0.0877534	1.7794	0.0759192									OS01T0927000-01	-0.0887478	1.79972	0.0726438									OS04T0559800-01	0.099272	1.93708	0.0534252
			OS08T0490600-01	-0.104652	2.10985	0.0354891									OS03T0340001-01	-0.0876738	1.77777	0.0761865									OS01T0338600-01	-0.0887456	1.79967	0.0726509									OS07T0683900-01	-0.0992224	1.9361	0.0535453
			OS12T0629700-01	0.10465	2.10981	0.0354923									OS01T0258600-00	-0.0876485	1.77725	0.0762716									OS03T0815800-03	0.0887452	1.79967	0.0726521									OS04T0435300-01	0.0992141	1.93594	0.0535652
			OS03T0787300-01	-0.10463	2.1094	0.0355275									OS04T0514400-01	-0.0876344	1.77697	0.0763189									OS05T0316000-01	-0.0887423	1.79961	0.0726613									OS10T0478200-01	-0.0992	1.93566	0.0535995
			OS03T0249200-01	-0.104524	2.10724	0.0357158									OS11T0236100-01	0.0876333	1.77694	0.0763227									OS01T0524500-01	-0.0887386	1.79953	0.0726734									OS02T0810100-00	0.0991797	1.93526	0.0536487
			OS07T0591100-01	-0.104468	2.10609	0.0358158									OS04T0583200-01	-0.087604	1.77634	0.0764214									OS06T0234200-03	-0.0886893	1.79852	0.0728332									OS06T0677600-01	-0.0991765	1.9352	0.0536565
			OS11T0226400-01	-0.104435	2.10543	0.0358734									OS05T0145400-01	0.0875937	1.77613	0.076456									OS07T0483400-01	0.0885976	1.79665	0.0731307									OS06T0144800-01	0.0991722	1.93512	0.0536669
			OS09T0491676-02	-0.104432	2.10537	0.0358789									OS08T0224500-01	-0.0875431	1.7751	0.0766271									OS02T0798600-01	-0.0885885	1.79646	0.0731605									OS01T0804400-01	0.0991682	1.93504	0.0536765
			OS08T0535600-01	-0.104427	2.10527	0.0358878									OS02T0722800-01	-0.0875358	1.77495	0.0766518									OS06T0476900-01	0.0885539	1.79576	0.0732732									OS07T0186400-01	0.099108	1.93385	0.0538227
			OS08T0274700-01	-0.104415	2.10503	0.0359089									OS10T0505500-01	0.0875349	1.77493	0.0766546									OS10T0459900-01	0.0885508	1.79569	0.0732832									OS03T0372950-01	0.0990268	1.93225	0.0540205
			OS02T0831200-01	-0.104398	2.10468	0.0359395									OS03T0845000-01	0.0875298	1.77483	0.0766719									OS01T0320700-01	0.0885368	1.79541	0.0733289									OS09T0406900-02	-0.0990173	1.93206	0.0540438
			OS03T0305000-01	-0.104393	2.10458	0.0359485									OS02T0592400-01	0.0874962	1.77414	0.0767856									OS02T0175100-01	-0.0885072	1.7948	0.0734253									OS04T0665500-01	0.0989703	1.93114	0.0541586
			OS02T0756100-01	-0.104342	2.10354	0.0360393									OS07T0633600-01	0.0874954	1.77412	0.0767883									OS09T0520500-01	0.0884887	1.79442	0.0734858									OS05T0517800-00	0.0989567	1.93087	0.0541918
			OS05T0412000-00	-0.10429	2.10247	0.0361332									OS11T0256900-01	0.0874644	1.77349	0.0768932									OS01T0716800-01	0.0884792	1.79423	0.0735167									OS01T0926600-01	0.0989441	1.93062	0.0542227
			OS02T0622300-00	-0.104287	2.10241	0.0361385									OS10T0498300-01	-0.087445	1.77309	0.076959									OS03T0151850-00	0.0884744	1.79413	0.0735327									OS06T0538900-01	0.0989192	1.93013	0.0542836
			OS02T0162600-01	-0.104282	2.10231	0.0361474									OS01T0114300-01	-0.087431	1.77281	0.0770064									OS03T0109300-01	0.0884672	1.79398	0.073556									OS07T0659300-01	0.0988744	1.92925	0.0543933
			OS12T0454800-01	-0.104263	2.10193	0.0361813									OS02T0101700-01	0.0874275	1.77274	0.0770185									OS04T0551700-01	0.088446	1.79355	0.0736254									OS03T0448600-01	-0.098865	1.92906	0.0544164
			OS03T0633400-01	-0.104247	2.10159	0.0362109									OS04T0136700-01	0.0873975	1.77212	0.0771201									OS12T0183100-03	0.0884426	1.79348	0.0736366									OS08T0446200-01	0.0988315	1.9284	0.0544988
			OS01T0152950-00	-0.104238	2.10141	0.0362265									OS01T0559900-01	0.0873771	1.77171	0.0771896									OS09T0125900-01	-0.0884341	1.79331	0.0736643									OS01T0589500-01	0.098828	1.92833	0.0545073
			OS04T0573000-01	-0.104235	2.10134	0.0362328									OS01T0239200-01	-0.0873459	1.77107	0.0772956									OS04T0430700-01	-0.0884189	1.793	0.0737142									OS02T0771200-02	0.098763	1.92705	0.0546673
			OS03T0198900-02	-0.104222	2.10108	0.0362562									OS01T0917700-00	0.0873334	1.77081	0.0773382									OS10T0492900-01	0.0883943	1.79249	0.0737947									OS04T0639100-01	-0.0986676	1.92517	0.0549026
			OS01T0110100-01	0.104217	2.10098	0.0362652									OS10T0459900-01	-0.0872755	1.76963	0.0775356									OS01T0539900-01	-0.0883881	1.79237	0.0738149									OS01T0361800-02	0.098628	1.92439	0.0550007
			OS10T0447600-01	-0.10414	2.09942	0.0364031									OS05T0413400-01	-0.0872708	1.76953	0.0775516									OS01T0295900-01	-0.0883494	1.79158	0.0739419									OS06T0558700-01	0.0986278	1.92439	0.0550012
			OS06T0332400-02	-0.10413	2.09921	0.0364218									OS10T0140700-00	0.0872558	1.76923	0.0776028									OS01T0284900-01	0.0883474	1.79154	0.0739483									OS01T0778800-01	-0.0986067	1.92397	0.0550534
			OS09T0409950-01	-0.10411	2.09881	0.0364568									OS01T0743300-01	0.0872331	1.76876	0.0776803									OS12T0104300-01	0.0883102	1.79077	0.0740706									OS03T0665700-00	-0.0986056	1.92395	0.0550562
			OS08T0430700-02	-0.104092	2.09843	0.0364906									OS02T0137600-01	-0.0872043	1.76818	0.0777786									OS06T0116100-01	-0.0882926	1.79042	0.0741283									OS07T0223400-01	0.0985857	1.92356	0.0551054
			OS07T0641600-02	-0.104079	2.09817	0.0365141									OS03T0219400-01	-0.0871692	1.76746	0.0778989									OS08T0235550-01	0.0882904	1.79037	0.0741355									OS06T0712300-02	0.0984947	1.92177	0.0553314
			OS04T0501200-01	-0.104061	2.09781	0.036546									OS06T0105600-01	-0.0871466	1.767	0.0779763									OS01T0118400-01	0.0882795	1.79015	0.0741717									OS12T0274750-00	0.0984712	1.9213	0.0553899
			OS04T0535200-02	-0.104056	2.09771	0.0365545									OS08T0515700-01	0.0871343	1.76675	0.0780185									OS01T0859600-01	-0.08818	1.78811	0.0744996									OS08T0431500-02	0.098347	1.91886	0.0556999
			OS02T0475400-01	-0.104001	2.09659	0.0366541									OS01T0276000-01	-0.0871276	1.76661	0.0780413									OS09T0443500-01	0.0881487	1.78747	0.074603									OS10T0518300-01	0.0983154	1.91823	0.0557792
			OS05T0270200-01	-0.103996	2.09649	0.0366635									OS07T0681400-01	0.0871251	1.76656	0.0780498									OS05T0124000-01	-0.0881236	1.78696	0.0746861									OS07T0602700-01	-0.098296	1.91785	0.0558278
			OS02T0206700-01	-0.103993	2.09643	0.0366687									OS02T0740400-02	-0.0871174	1.7664	0.0780764									OS02T0123600-01	0.0881066	1.78661	0.0747423									OS04T0518600-01	0.098294	1.91781	0.0558327
			OS02T0533300-01	-0.103939	2.09533	0.036767									OS08T0307300-01	0.0871039	1.76613	0.0781225									OS03T0815900-01	-0.0880807	1.78609	0.0748279									OS04T0532400-01	0.0982842	1.91762	0.0558573
			OS05T0366600-01	-0.103933	2.09519	0.0367791									OS09T0460700-01	0.0870929	1.7659	0.0781603									OS05T0144900-01	-0.0880743	1.78595	0.0748493									OS03T0606100-01	0.0982826	1.91759	0.0558613
			OS07T0566150-00	-0.103917	2.09488	0.0368072									OS06T0693500-01	0.0870545	1.76512	0.0782922									OS02T0286200-01	0.0880742	1.78595	0.0748494									OS09T0505800-01	0.098267	1.91728	0.0559005
			OS06T0664000-01	0.103896	2.09444	0.036846									OS08T0224700-01	0.0870307	1.76463	0.0783742									OS03T0740700-01	-0.0880034	1.78451	0.0750845									OS04T0244800-01	0.0982498	1.91694	0.0559437
			OS02T0170200-01	-0.103893	2.09439	0.036851									OS07T0182100-01	0.0870057	1.76412	0.0784604									OS03T0135400-01	0.087997	1.78437	0.0751058									OS11T0413800-00	-0.0982459	1.91686	0.0559534
			OS03T0139400-01	-0.103865	2.0938	0.0369035									OS02T0617600-03	0.0870042	1.76409	0.0784654									OS07T0693500-01	-0.0879605	1.78363	0.0752273									OS07T0614000-02	0.0982399	1.91675	0.0559685
			OS05T0150000-01	-0.103817	2.09283	0.0369908									OS06T0632500-00	0.0869974	1.76395	0.0784888									OS09T0434500-01	0.0879596	1.78361	0.0752303									OS01T0944700-01	-0.0982153	1.91626	0.0560303
			OS06T0294000-01	-0.103799	2.09247	0.0370228									OS03T0751800-01	-0.086993	1.76386	0.0785039									OS02T0577100-01	0.0879367	1.78314	0.0753065									OS01T0954000-01	0.0982107	1.91617	0.056042
			OS03T0685900-01	-0.103671	2.08986	0.0372585									OS03T0730433-00	0.0869575	1.76313	0.0786266									OS02T0474700-01	0.0879326	1.78306	0.0753201									OS05T0414501-01	0.098198	1.91592	0.0560739
			OS03T0122500-01	-0.103664	2.08971	0.0372723									OS11T0544800-01	-0.0869429	1.76284	0.0786767									OS04T0692600-04	-0.0878889	1.78216	0.0754659									OS04T0626000-01	0.098159	1.91515	0.0561719
			OS11T0444000-01	-0.103657	2.08957	0.0372842									OS08T0374000-01	-0.0869061	1.76208	0.0788038									OS03T0204100-01	0.0878503	1.78138	0.0755949									OS02T0780500-01	0.0981279	1.91454	0.0562503
			OS05T0581700-01	0.10365	2.08944	0.0372967									OS11T0673600-00	0.086901	1.76198	0.0788215									OS05T0292200-01	-0.0878478	1.78132	0.0756032									OS05T0389300-01	0.0981239	1.91446	0.0562606
			OS04T0459200-01	0.103647	2.08937	0.0373028									OS05T0543300-01	-0.0868567	1.76107	0.0789748									OS03T0183300-01	-0.0878433	1.78123	0.0756183									OS08T0198900-01	0.0981196	1.91438	0.0562714
			OS03T0238800-01	-0.103642	2.08928	0.0373111									OS02T0830900-01	0.086834	1.76061	0.0790535									OS09T0519150-00	0.0878066	1.78048	0.0757411									OS01T0905800-01	-0.0981005	1.914	0.0563196
			OS03T0199000-01	-0.103607	2.08855	0.0373768									OS01T0584800-01	-0.0868235	1.7604	0.0790897									OS03T0796000-02	0.0877768	1.77987	0.0758409									OS04T0633200-00	-0.0980751	1.9135	0.0563838
			OS04T0619400-01	-0.10357	2.0878	0.0374449									OS03T0179950-00	-0.0867916	1.75974	0.0792005									OS04T0389901-01	0.0877413	1.77915	0.0759598									OS03T0105700-01	0.0980586	1.91317	0.0564255
			OS02T0184000-01	-0.103547	2.08734	0.0374866									OS05T0105500-01	0.0867822	1.75955	0.0792332									OS02T0274700-01	-0.0877111	1.77853	0.0760611									OS02T0225300-01	0.0980479	1.91296	0.0564524
			OS04T0429800-01	-0.103543	2.08726	0.0374942									OS02T0321800-01	-0.0867813	1.75953	0.0792364									OS04T0501200-01	0.0877082	1.77847	0.0760708									OS08T0300100-01	0.0980447	1.9129	0.0564606
			OS01T0682500-01	-0.103474	2.08584	0.0376231									OS11T0557300-01	-0.0866994	1.75786	0.0795209									OS01T0155500-01	0.0876977	1.77826	0.0761062									OS03T0738000-01	0.0980191	1.9124	0.0565254
			OS03T0565200-01	-0.103467	2.0857	0.0376363									OS11T0114600-02	-0.0866949	1.75777	0.0795365									OS03T0339900-01	0.0876819	1.77794	0.0761592									OS06T0694000-01	0.0979934	1.91189	0.0565905
			OS09T0530300-01	-0.103432	2.08499	0.0377004									OS10T0522500-01	0.0866929	1.75773	0.0795434									OS05T0149400-01	-0.0876792	1.77788	0.0761682									OS10T0469700-01	0.0979893	1.91181	0.0566009
			OS05T0556300-01	-0.103403	2.0844	0.0377542									OS01T0152300-00	0.086667	1.7572	0.0796339									OS04T0512500-01	-0.0876737	1.77777	0.0761867									OS11T0530700-01	0.097982	1.91167	0.0566193
			OS10T0578000-01	-0.103402	2.08438	0.0377563									OS01T0771300-01	0.0866331	1.75651	0.0797522									OS12T0616900-01	0.0876584	1.77745	0.0762383									OS03T0183100-02	0.0979622	1.91127	0.0566697
			OS01T0293000-01	-0.10339	2.08413	0.0377791									OS01T0283500-02	0.0866223	1.75629	0.0797897									OS03T0769600-01	0.0876432	1.77714	0.0762895									OS11T0442500-00	-0.0979421	1.91088	0.0567207
			OS03T0838900-01	-0.103347	2.08325	0.0378601									OS01T0181000-00	0.0866068	1.75597	0.0798439									OS05T0526800-01	-0.0876431	1.77714	0.0762898									OS11T0204600-01	-0.0979415	1.91087	0.0567222
			OS04T0592400-02	-0.103313	2.08256	0.0379234									OS03T0137500-01	0.086596	1.75575	0.0798818									OS07T0637000-01	0.0875964	1.77619	0.0764471									OS08T0281600-00	0.09793	1.91064	0.0567515
			OS02T0532800-00	-0.103271	2.0817	0.0380018									OS01T0698900-00	0.0865795	1.75541	0.0799392									OS03T0203200-01	0.0875902	1.77606	0.076468									OS09T0250700-01	0.0979077	1.9102	0.0568082
			OS02T0729700-02	-0.103254	2.08136	0.0380331									OS01T0667900-01	-0.0865778	1.75538	0.0799454									OS12T0529400-01	-0.0875695	1.77564	0.076538									OS04T0585000-01	-0.0979009	1.91007	0.0568254
			OS04T0600200-01	-0.103248	2.08124	0.0380443									OS06T0716800-01	-0.0865758	1.75534	0.0799521									OS01T0897100-01	-0.0875594	1.77543	0.076572									OS01T0813900-01	0.0978941	1.90993	0.0568427
			OS04T0534600-01	-0.103234	2.08096	0.0380705									OS03T0800050-00	0.0865737	1.75529	0.0799598									OS08T0128300-01	-0.0875483	1.7752	0.0766096									OS07T0641800-01	0.0978894	1.90984	0.0568546
			OS02T0119800-01	-0.103192	2.0801	0.0381498									OS05T0227800-01	-0.0865442	1.75469	0.080063									OS09T0410700-00	0.0875366	1.77497	0.0766491									OS06T0562700-01	0.0978778	1.90961	0.0568841
			OS01T0962400-01	-0.103166	2.07956	0.0381987									OS12T0287800-01	-0.0865324	1.75445	0.0801041									OS01T0123900-01	0.0875267	1.77476	0.0766823									OS09T0529900-01	-0.0978705	1.90947	0.0569028
			OS10T0412800-01	-0.103157	2.07938	0.0382154									OS04T0541900-00	-0.0865315	1.75443	0.0801073									OS03T0307800-01	0.0875118	1.77446	0.0767327									OS07T0294800-01	0.0978644	1.90935	0.0569183
			OS03T0431500-01	-0.103156	2.07936	0.0382175									OS03T0782200-01	-0.0865145	1.75408	0.080167									OS08T0305300-02	0.0874848	1.77391	0.0768242									OS01T0937200-01	0.097859	1.90924	0.0569321
			OS02T0116000-01	-0.103148	2.0792	0.0382324									OS06T0658900-01	0.086501	1.75381	0.0802143									OS07T0619100-01	0.0874526	1.77325	0.0769332									OS03T0265300-01	0.0978397	1.90886	0.0569814
			OS12T0219700-01	0.103144	2.07912	0.0382399									OS03T0714400-01	0.0864623	1.75302	0.08035									OS03T0707250-01	0.087448	1.77316	0.0769488									OS01T0627933-00	-0.0978392	1.90885	0.0569825
			OS01T0635400-01	-0.103118	2.07859	0.0382888									OS06T0115500-01	-0.0864598	1.75297	0.0803587									OS10T0489650-01	0.0874211	1.77261	0.0770401									OS07T0227700-01	0.0977815	1.90772	0.0571298
			OS04T0585600-01	-0.103118	2.07859	0.038289									OS01T0957900-01	-0.08644	1.75256	0.0804284									OS10T0344500-00	0.0873979	1.77213	0.0771189									OS04T0530801-00	0.0977637	1.90736	0.0571754
			OS11T0473200-01	-0.103096	2.07815	0.0383295									OS03T0685600-01	0.0864057	1.75186	0.080549									OS04T0563100-00	0.0873879	1.77193	0.077153									OS07T0204800-02	0.097749	1.90708	0.0572128
			OS07T0185900-01	-0.103081	2.07783	0.0383593									OS01T0721500-01	0.0864017	1.75178	0.0805629									OS02T0588500-02	0.0873516	1.77119	0.0772763									OS10T0101100-01	0.097727	1.90664	0.0572691
			OS09T0135400-01	-0.103069	2.07759	0.0383816									OS08T0204632-01	0.0863365	1.75045	0.0807928									OS08T0447200-01	0.087318	1.7705	0.0773905									OS09T0438400-00	0.097698	1.90607	0.0573434
			OS08T0447200-01	-0.103065	2.0775	0.0383895									OS11T0298400-01	0.0862831	1.74936	0.0809813									OS07T0524900-01	-0.0872927	1.76998	0.0774767									OS04T0467700-01	0.0976477	1.90508	0.0574725
			OS01T0168400-01	-0.10303	2.07681	0.038454									OS05T0243300-01	0.0862678	1.74904	0.0810352									OS04T0514800-01	0.0872923	1.76998	0.077478									OS03T0285200-01	0.0976447	1.90502	0.0574802
			OS03T0185200-01	-0.102972	2.07561	0.0385655									OS10T0160600-02	0.0862669	1.74903	0.0810383									OS07T0666300-01	0.0872628	1.76937	0.0775787									OS06T0687800-01	0.0976295	1.90472	0.0575193
			OS01T0321800-01	-0.102945	2.07507	0.0386153									OS07T0172200-01	0.0862482	1.74864	0.0811046									OS05T0582350-00	-0.0872261	1.76862	0.0777042									OS01T0120500-01	0.0976086	1.90431	0.0575729
			OS01T0719700-00	-0.102938	2.07492	0.0386299									OS07T0515000-01	-0.0862302	1.74828	0.0811683									OS05T0422600-00	0.087222	1.76854	0.0777182									OS03T0390633-00	0.0976006	1.90415	0.0575935
			OS08T0152600-01	-0.102935	2.07487	0.0386341									OS04T0323800-01	0.0861716	1.74708	0.0813758									OS04T0444900-01	-0.0872216	1.76853	0.0777195									OS01T0622500-01	-0.0975854	1.90385	0.0576327
			OS03T0337800-01	-0.102915	2.07446	0.0386726									OS02T0661600-00	0.0861698	1.74704	0.0813822									OS01T0256500-02	0.0872008	1.7681	0.0777907									OS11T0206700-01	0.0975647	1.90344	0.057686
			OS07T0454100-01	-0.102904	2.07423	0.0386937									OS02T0664200-01	-0.0861641	1.74693	0.0814027									OS07T0237100-00	-0.0871981	1.76805	0.0777997									OS01T0322800-01	0.0975466	1.90309	0.0577327
			OS03T0684000-01	-0.102894	2.07403	0.0387125									OS03T0423300-01	0.0861524	1.74669	0.081444									OS03T0685300-01	-0.0871956	1.768	0.0778085									OS03T0390400-01	0.0975201	1.90257	0.057801
			OS05T0511700-01	-0.102876	2.07365	0.0387476									OS06T0665000-02	0.0861468	1.74657	0.081464									OS12T0640900-01	-0.0871834	1.76775	0.0778501									OS09T0470900-01	0.0974909	1.90199	0.0578763
			OS06T0140800-01	-0.102864	2.07342	0.0387692									OS03T0853700-01	-0.0861241	1.74611	0.0815446									OS02T0669500-01	-0.0871829	1.76774	0.077852									OS02T0269000-01	0.0974704	1.90159	0.0579294
			OS03T0259700-01	-0.102831	2.07274	0.0388331									OS01T0821600-01	0.0861029	1.74568	0.08162									OS03T0130750-01	0.0871821	1.76772	0.0778546									OS07T0169600-01	-0.0973733	1.89967	0.0581807
			OS03T0843400-01	0.102828	2.07269	0.0388378									OS12T0477600-01	0.0860997	1.74561	0.0816315									OS06T0538000-01	0.0871613	1.7673	0.0779258									OS04T0524400-01	0.0973478	1.89917	0.0582468
			OS05T0362100-01	-0.10282	2.07252	0.0388536									OS12T0562400-00	0.0860931	1.74548	0.0816547									OS12T0286600-01	0.0871534	1.76714	0.0779527									OS10T0545300-01	0.0973449	1.89912	0.0582544
			OS05T0143400-01	-0.10281	2.07231	0.0388734									OS02T0515200-01	0.0860636	1.74487	0.0817599									OS02T0629200-01	-0.0871492	1.76705	0.0779673									OS02T0276900-01	0.0973288	1.8988	0.0582963
			OS04T0683700-01	-0.102805	2.07221	0.0388831									OS01T0600900-02	-0.0860001	1.74358	0.0819863									OS05T0436400-01	0.0871365	1.76679	0.0780109									OS12T0145566-01	-0.0973239	1.8987	0.058309
			OS02T0690000-01	-0.102714	2.07035	0.0390574									OS08T0462900-01	-0.0859654	1.74287	0.08211									OS03T0132000-01	-0.0871191	1.76644	0.0780705									OS03T0120900-01	0.0973146	1.89852	0.058333
			OS12T0158800-01	-0.102708	2.07023	0.039069									OS12T0587200-01	0.0859426	1.7424	0.0821916									OS05T0110300-02	-0.0871091	1.76623	0.0781048									OS03T0162500-01	0.0973098	1.89842	0.0583456
			OS06T0644800-02	-0.1027	2.07007	0.0390841									OS05T0549100-01	0.0859351	1.74225	0.0822186									OS03T0182400-01	0.0870605	1.76524	0.0782716									OS01T0195500-01	0.0972836	1.89791	0.0584138
			OS01T0634300-00	-0.102681	2.06968	0.0391203									OS03T0688200-01	0.0859307	1.74216	0.0822342									OS04T0111900-02	-0.0870473	1.76497	0.078317									OS05T0405500-01	0.0972142	1.89654	0.0585946
			OS01T0527600-01	0.102675	2.06957	0.0391314									OS03T0717900-02	0.0859289	1.74212	0.0822405									OS03T0742900-01	0.0870467	1.76496	0.0783191									OS04T0499800-01	0.0972069	1.8964	0.0586136
			OS08T0151400-01	-0.10267	2.06947	0.0391405									OS01T0167800-01	-0.0859273	1.74209	0.0822463									OS01T0896500-01	-0.0870126	1.76426	0.0784366									OS03T0847500-01	0.0971865	1.89599	0.058667
			OS01T0560200-01	-0.102666	2.06939	0.0391482									OS05T0455500-02	0.0859173	1.74189	0.0822821									OS04T0515300-02	-0.0870026	1.76406	0.0784708									OS09T0381600-01	0.0971793	1.89585	0.0586858
			OS11T0417400-01	-0.10263	2.06865	0.0392182									OS04T0405600-01	-0.0859156	1.74185	0.0822881									OS03T0578200-01	0.0869914	1.76383	0.0785095									OS07T0644100-01	0.0971669	1.89561	0.0587182
			OS08T0243900-01	-0.102623	2.06851	0.0392306									OS01T0720200-01	-0.0858973	1.74148	0.0823536									OS07T0133700-01	0.086988	1.76376	0.0785213									OS08T0538600-01	-0.0971443	1.89516	0.0587772
			OS01T0738000-01	-0.102593	2.06789	0.0392899									OS03T0572250-01	0.0858885	1.7413	0.0823854									OS01T0736300-01	-0.0869772	1.76354	0.0785585									OS01T0775100-01	0.0971368	1.89502	0.0587969
			OS11T0446500-00	-0.102586	2.06774	0.0393034									OS03T0195300-01	-0.0858709	1.74094	0.0824482									OS04T0531300-01	-0.086965	1.76329	0.0786005									OS05T0551350-00	0.0971352	1.89499	0.0588011
			OS01T0305200-01	-0.102573	2.06749	0.0393273									OS07T0209000-02	0.0858592	1.7407	0.0824903									OS05T0562400-01	0.0869476	1.76293	0.0786606									OS09T0362800-01	0.0971226	1.89474	0.0588341
			OS01T0196500-01	-0.102445	2.06487	0.0395756									OS08T0170100-01	-0.0858549	1.74061	0.0825058									OS04T0690300-01	0.0869374	1.76272	0.0786958									OS04T0530300-01	0.0970659	1.89362	0.0589826
			OS02T0687200-01	-0.102417	2.06431	0.0396295									OS11T0525200-01	0.0858479	1.74047	0.0825307									OS03T0310666-00	-0.0869065	1.76209	0.0788026									OS10T0567000-01	0.0970645	1.89359	0.0589862
			OS04T0454600-00	-0.102394	2.06385	0.0396733									OS07T0472200-01	-0.0858354	1.74021	0.0825758									OS03T0638200-02	-0.0869005	1.76197	0.0788234									OS10T0432300-01	0.0969972	1.89227	0.0591631
			OS06T0233800-01	-0.102375	2.06346	0.0397109									OS02T0326000-02	0.0858222	1.73994	0.0826231									OS12T0584200-01	0.0868779	1.76151	0.0789013									OS03T0618300-01	0.0969811	1.89195	0.0592053
			OS04T0181100-01	-0.102355	2.06304	0.0397501									OS05T0490800-01	-0.0857722	1.73892	0.0828028									OS04T0550600-01	0.086793	1.75977	0.0791958									OS06T0500100-01	0.0969765	1.89186	0.0592175
			OS01T0819000-02	-0.102345	2.06284	0.0397692									OS03T0319300-01	0.0857413	1.73829	0.0829139									OS02T0817700-02	0.086753	1.75896	0.0793345									OS01T0265700-01	0.0969762	1.89185	0.0592183
			OS06T0647801-01	-0.102236	2.06062	0.0399819									OS07T0463400-01	-0.0857242	1.73794	0.0829755									OS04T0608800-01	0.0866835	1.75754	0.0795764									OS07T0267400-01	-0.0969533	1.8914	0.0592786
			OS03T0295700-01	-0.102221	2.06032	0.0400106									OS08T0507701-01	0.0857088	1.73763	0.0830312									OS02T0830900-01	0.0866495	1.75684	0.079695									OS05T0414100-00	0.0969416	1.89117	0.0593095
			OS07T0137600-01	0.102168	2.05923	0.0401159									OS12T0199000-00	0.0857054	1.73756	0.0830433									OS03T0403100-01	-0.0866112	1.75606	0.0798287									OS08T0332700-02	-0.0969399	1.89114	0.059314
			OS08T0428300-01	-0.102159	2.05906	0.0401325									OS04T0169500-01	0.0857041	1.73753	0.083048									OS12T0131300-01	0.086608	1.75599	0.0798396									OS04T0469000-01	0.0969246	1.89084	0.0593543
			OS07T0656600-01	-0.102151	2.0589	0.0401478									OS05T0495100-01	0.0856863	1.73717	0.0831123									OS08T0379000-01	0.0866045	1.75592	0.079852									OS06T0103600-01	0.096922	1.89079	0.059361
			OS12T0230100-01	-0.102144	2.05875	0.0401618									OS12T0477400-01	0.0856861	1.73716	0.0831129									OS07T0665900-01	-0.0865759	1.75534	0.079952									OS04T0669800-01	0.0968586	1.88954	0.0595285
			OS03T0192500-01	-0.102122	2.0583	0.0402056									OS06T0149900-01	0.0856752	1.73694	0.0831522									OS04T0635800-01	-0.0865174	1.75414	0.0801567									OS09T0460700-01	0.0968481	1.88933	0.0595563
			OS03T0848300-01	-0.102117	2.05819	0.0402161									OS03T0857100-01	0.0856624	1.73668	0.0831985									OS05T0412500-01	-0.0865139	1.75407	0.0801691									OS02T0318600-00	0.0967899	1.88818	0.0597104
			OS02T0782100-01	-0.10211	2.05805	0.0402297									OS01T0801800-01	0.0856464	1.73635	0.0832565									OS12T0420400-02	0.0865065	1.75392	0.0801949									OS12T0224500-01	0.096742	1.88724	0.0598373
			OS01T0525700-01	-0.102085	2.05754	0.0402788									OS06T0726600-03	0.0856397	1.73622	0.0832805									OS07T0490200-01	0.0865057	1.7539	0.0801979									OS02T0543400-01	0.0967284	1.88697	0.0598736
			OS09T0267500-01	-0.102068	2.05721	0.0403106									OS03T0857000-01	0.0855935	1.73527	0.0834475									OS02T0658100-01	0.086505	1.75389	0.0802									OS12T0194800-01	0.0967154	1.88672	0.0599079
			OS01T0716500-01	-0.102053	2.0569	0.0403406									OS01T0832000-01	-0.0855911	1.73522	0.0834562									OS06T0716800-01	-0.0864989	1.75376	0.0802217									OS04T0586200-01	0.0967044	1.8865	0.0599373
			OS02T0697600-01	-0.102036	2.05656	0.0403739									OS02T0762400-01	-0.0855752	1.7349	0.0835139									OS10T0395200-01	0.0864741	1.75326	0.0803085									OS01T0694200-01	-0.0966868	1.88616	0.0599841
			OS03T0213300-02	-0.102024	2.05631	0.0403973									OS09T0464000-01	0.0855458	1.7343	0.0836204									OS11T0537300-01	-0.0864585	1.75294	0.0803634									OS12T0403800-02	0.0966682	1.88579	0.0600334
			OS12T0125200-01	-0.102017	2.05617	0.0404112									OS05T0392700-03	-0.0855398	1.73417	0.0836424									OS06T0319133-00	-0.0864246	1.75225	0.0804824									OS02T0629200-01	0.0966516	1.88546	0.0600778
			OS03T0234600-00	0.102016	2.05614	0.0404139									OS10T0376200-01	0.0855112	1.73359	0.0837461									OS07T0688300-01	-0.0864235	1.75223	0.0804862									OS05T0538900-01	0.0966357	1.88515	0.0601201
			OS12T0607100-01	-0.101958	2.05497	0.0405278									OS07T0687700-01	0.0854383	1.7321	0.0840112									OS01T0266500-01	-0.0864096	1.75194	0.080535									OS01T0659200-01	-0.0966159	1.88476	0.0601729
			OS05T0209400-01	-0.101933	2.05444	0.040579									OS04T0626500-01	-0.0854317	1.73197	0.084035									OS03T0118450-00	-0.0863995	1.75173	0.0805707									OS06T0662000-01	0.0965672	1.8838	0.0603029
			OS09T0569200-01	-0.101909	2.05397	0.0406247									OS07T0535200-01	0.085423	1.73179	0.0840668									OS01T0604700-01	0.0863702	1.75114	0.0806739									OS02T0833400-01	0.0965616	1.88369	0.0603178
			OS09T0474000-01	0.101879	2.05335	0.0406853									OS11T0543100-01	-0.0854208	1.73175	0.0840748									OS07T0154100-01	0.0863557	1.75084	0.080725									OS01T0633100-01	0.0965537	1.88353	0.060339
			OS08T0214900-00	-0.101824	2.05224	0.0407936									OS05T0307400-01	0.085403	1.73138	0.0841395									OS10T0101100-01	0.0863555	1.75084	0.0807257									OS06T0480500-01	-0.0965458	1.88338	0.0603601
			OS02T0130000-01	-0.10179	2.05154	0.040862									OS07T0114300-01	0.0853995	1.73131	0.0841526									OS01T0158900-01	-0.086353	1.75078	0.0807345									OS04T0404800-01	0.0965079	1.88263	0.0604615
			OS08T0320000-01	-0.101783	2.05139	0.0408765									OS07T0648300-01	0.0853858	1.73103	0.0842023									OS07T0160100-03	0.0863411	1.75054	0.0807766									OS02T0580300-01	-0.0965015	1.88251	0.0604786
			OS07T0637300-01	-0.101761	2.05095	0.0409193									OS11T0151400-01	-0.08536	1.7305	0.0842964									OS06T0645800-01	0.0863232	1.75018	0.0808396									OS02T0633300-01	0.0964865	1.88221	0.0605189
			OS02T0189700-01	-0.101749	2.0507	0.0409439									OS02T0729801-00	0.0853335	1.72996	0.0843931									OS01T0853700-01	-0.0863206	1.75012	0.0808487									OS05T0241400-01	0.0964609	1.88171	0.0605874
			OS05T0589400-02	-0.101739	2.05049	0.0409645									OS07T0606500-02	0.085297	1.72922	0.0845266									OS07T0415200-01	-0.0863064	1.74983	0.080899									OS06T0725200-01	0.0964282	1.88106	0.0606752
			OS04T0445800-01	-0.101685	2.04939	0.0410723									OS12T0502400-01	-0.0852964	1.72921	0.0845288									OS05T0203900-01	0.0862765	1.74922	0.0810044									OS06T0669400-02	0.0964215	1.88093	0.0606932
			OS03T0678400-01	-0.101647	2.04862	0.0411485									OS04T0306400-01	0.0852726	1.72872	0.0846161									OS01T0514300-01	0.0862698	1.74909	0.0810281									OS06T0318600-01	0.0964189	1.88088	0.0607002
			OS04T0623400-02	-0.10162	2.04807	0.0412023									OS07T0210100-01	0.0852644	1.72855	0.0846462									OS06T0109000-00	0.0861871	1.7474	0.0813211									OS02T0173900-01	0.0964132	1.88077	0.0607156
			OS01T0390400-01	-0.101596	2.04758	0.0412501									OS01T0133400-01	0.0852448	1.72815	0.0847178									OS08T0174900-01	0.0861788	1.74723	0.0813503									OS12T0163500-01	0.0964057	1.88062	0.0607358
			OS06T0679850-00	-0.10159	2.04746	0.041262									OS01T0936600-01	-0.0852412	1.72808	0.084731									OS12T0527900-01	0.0861672	1.74699	0.0813917									OS01T0944100-02	0.096381	1.88013	0.0608022
			OS02T0271900-01	-0.101566	2.04697	0.0413103									OS01T0506200-01	0.0852192	1.72763	0.0848115									OS04T0439300-01	-0.0861607	1.74686	0.0814147									OS12T0112200-01	0.0963525	1.87957	0.0608788
			OS03T0149400-01	-0.101551	2.04667	0.0413399									OS01T0101700-00	0.0852154	1.72755	0.0848257									OS01T0886900-00	0.0861545	1.74673	0.0814366									OS10T0356000-00	-0.0963279	1.87909	0.0609451
			OS06T0658900-01	-0.101532	2.04629	0.0413777									OS01T0833600-00	0.0852065	1.72737	0.0848584									OS02T0771800-01	0.0861247	1.74612	0.0815425									OS03T0757400-01	-0.0963193	1.87892	0.0609683
			OS03T0307800-01	-0.101505	2.04574	0.0414318									OS04T0598900-01	0.0851902	1.72704	0.0849181									OS03T0586600-01	0.0861236	1.7461	0.0815463									OS01T0506200-01	0.0962918	1.87838	0.0610424
			OS03T0316200-01	-0.10148	2.04523	0.0414829									OS05T0465100-01	0.0851895	1.72702	0.0849205									OS06T0567900-01	0.0860983	1.74558	0.0816364									OS03T0346900-01	0.0962684	1.87792	0.0611057
			OS01T0151100-01	-0.101431	2.04423	0.0415815									OS01T0795200-01	0.0851884	1.727	0.0849245									OS11T0586100-01	-0.0860849	1.74531	0.0816839									OS08T0137100-01	0.0962571	1.87769	0.0611362
			OS06T0182100-00	-0.101424	2.04408	0.0415968									OS12T0516000-00	-0.0851679	1.72658	0.0849998									OS03T0238700-01	0.0860814	1.74524	0.0816966									OS11T0703400-01	-0.0962469	1.87749	0.0611638
			OS10T0372700-00	-0.101377	2.04313	0.0416912									OS01T0885600-01	0.085114	1.72548	0.0851983									OS07T0493850-01	-0.0860649	1.7449	0.0817553									OS04T0295901-00	-0.0961694	1.87597	0.0613735
			OS08T0178000-01	-0.101345	2.04247	0.0417571									OS01T0108000-01	0.0850985	1.72516	0.0852552									OS03T0145300-01	0.0860242	1.74407	0.0819002									OS02T0146600-01	0.0961392	1.87537	0.0614554
			OS08T0161700-01	-0.101344	2.04245	0.0417585									OS01T0796700-01	0.0850937	1.72507	0.0852728									OS01T0968000-00	-0.0859999	1.74357	0.0819867									OS08T0113200-01	0.0960628	1.87387	0.0616632
			OS03T0807900-01	-0.101341	2.0424	0.0417639									OS06T0181300-01	-0.085079	1.72476	0.0853272									OS10T0436800-01	0.0859628	1.74281	0.0821193									OS02T0705100-01	0.0960429	1.87348	0.0617173
			OS08T0151000-00	-0.101333	2.04223	0.0417811									OS01T0837900-01	0.0850518	1.72421	0.0854275									OS08T0269700-01	-0.0859621	1.7428	0.0821218									OS02T0175950-00	0.0960371	1.87336	0.061733
			OS03T0746600-01	-0.101299	2.04154	0.0418499									OS04T0680000-00	-0.085037	1.72391	0.0854821									OS01T0273300-01	0.0859492	1.74254	0.0821679									OS03T0816200-01	0.0960353	1.87333	0.0617379
			OS05T0585400-01	-0.101298	2.04151	0.0418521									OS03T0100050-01	0.0849748	1.72264	0.085712									OS02T0654700-01	0.0859352	1.74225	0.082218									OS03T0729000-01	0.096035	1.87332	0.0617387
			OS06T0643100-01	-0.101284	2.04123	0.0418809									OS12T0127500-01	-0.0849671	1.72248	0.0857403									OS03T0231150-00	0.0859273	1.74209	0.0822464									OS03T0807900-01	0.0960305	1.87323	0.0617511
			OS02T0235000-01	-0.101255	2.04064	0.0419399									OS01T0673900-01	-0.0849481	1.72209	0.0858106									OS03T0268050-00	-0.085914	1.74182	0.0822938									OS02T0770100-01	-0.0959941	1.87252	0.0618503
			OS01T0268300-01	-0.101239	2.04032	0.0419714									OS04T0674100-01	0.0849052	1.72122	0.0859696									OS06T0303800-01	-0.0859085	1.74171	0.0823136									OS05T0455400-01	0.0959359	1.87137	0.0620093
			OS12T0563500-01	-0.101221	2.03995	0.0420087									OS02T0706400-01	0.0848412	1.71991	0.0862072									OS03T0747800-01	0.0859004	1.74154	0.0823425									OS03T0310500-01	0.0959216	1.87109	0.0620482
			OS07T0163500-01	-0.101203	2.03959	0.0420447									OS07T0666600-01	0.0848172	1.71942	0.0862963									OS11T0671000-01	0.085843	1.74037	0.0825482									OS03T0206700-00	0.0958077	1.86885	0.0623605
			OS08T0162500-01	-0.101198	2.03948	0.042056									OS05T0425700-01	-0.0848132	1.71934	0.0863113									OS02T0606200-01	-0.0858031	1.73955	0.0826916									OS03T0609000-01	-0.0957903	1.8685	0.0624084
			OS05T0358000-03	-0.101146	2.03843	0.0421607									OS02T0440000-01	0.0847883	1.71883	0.0864042									OS09T0334500-01	0.0857999	1.73949	0.082703									OS06T0171600-01	0.0957858	1.86841	0.0624207
			OS01T0534900-01	-0.101136	2.03822	0.0421822									OS06T0241200-01	0.0847755	1.71857	0.0864518									OS08T0505200-01	-0.0857879	1.73924	0.0827462									OS02T0503100-00	-0.0957672	1.86805	0.0624719
			OS01T0118400-01	-0.101126	2.03802	0.0422017									OS11T0602300-01	0.0847626	1.7183	0.0864999									OS03T0572250-01	0.0857878	1.73924	0.0827465									OS09T0274900-01	0.0957248	1.86721	0.0625886
			OS10T0528200-01	-0.101115	2.0378	0.0422243									OS10T0549500-00	0.084698	1.71699	0.0867408									OS02T0178300-00	-0.0857849	1.73918	0.0827571									OS05T0130300-01	0.0957221	1.86716	0.062596
			OS12T0428600-02	-0.101102	2.03752	0.0422522									OS01T0860500-02	-0.0846753	1.71652	0.0868256									OS02T0606000-01	0.0857669	1.73881	0.0828217									OS10T0415900-01	0.0957059	1.86684	0.0626406
			OS04T0663100-01	-0.101096	2.0374	0.0422644									OS10T0555100-01	0.0846716	1.71645	0.0868392									OS11T0265000-01	0.0857528	1.73853	0.0828726									OS07T0693800-01	0.0957056	1.86684	0.0626415
			OS12T0162100-02	-0.101082	2.03712	0.0422923									OS04T0438400-01	0.0846395	1.71579	0.0869593									OS08T0345700-01	0.0857524	1.73852	0.082874									OS02T0586800-01	0.0956859	1.86645	0.0626959
			OS03T0265100-01	-0.101039	2.03625	0.0423801									OS06T0320200-01	0.0846295	1.71559	0.0869968									OS12T0498800-01	-0.0857458	1.73838	0.0828977									OS02T0548900-01	0.0956694	1.86612	0.0627413
			OS04T0641101-01	0.101024	2.03594	0.0424118									OS12T0151500-01	-0.0846064	1.71512	0.0870834									OS12T0580900-01	0.085669	1.73681	0.0831746									OS06T0342100-01	0.0956532	1.8658	0.0627861
			OS02T0255500-01	-0.100964	2.03471	0.0425353									OS03T0756000-01	-0.0845904	1.71479	0.0871433									OS06T0107700-01	0.0856624	1.73668	0.0831984									OS06T0168400-01	0.0956323	1.86539	0.0628438
			OS08T0374200-01	-0.100948	2.03439	0.0425686									OS06T0187900-01	0.0845778	1.71453	0.0871907									OS10T0374700-01	0.0856539	1.73651	0.0832291									OS09T0252800-02	0.0955968	1.86469	0.062942
			OS10T0213800-01	-0.100944	2.0343	0.0425768									OS05T0100600-02	-0.084572	1.71441	0.0872123									OS07T0693600-01	0.085653	1.73649	0.0832325									OS05T0401500-01	-0.0955949	1.86466	0.0629473
			OS04T0539000-01	-0.100941	2.03426	0.0425815									OS06T0674800-01	0.0845719	1.71441	0.0872126									OS01T0913100-01	0.085622	1.73585	0.0833446									OS01T0234900-01	0.0955577	1.86392	0.0630504
			OS02T0518100-01	-0.100932	2.03406	0.0426012									OS07T0494900-01	0.0845624	1.71422	0.0872485									OS02T0611450-00	-0.0856183	1.73578	0.0833579									OS01T0964133-01	0.0955543	1.86386	0.0630599
			OS01T0269900-01	-0.100923	2.03388	0.0426202									OS05T0461000-01	0.0845591	1.71415	0.0872606									OS05T0206200-01	0.0856107	1.73562	0.0833853									OS08T0187800-01	0.0955458	1.86369	0.0630834
			OS02T0588300-01	0.100879	2.03298	0.0427108									OS05T0511700-01	0.0844977	1.7129	0.0874913									OS01T0872600-01	0.0856089	1.73559	0.0833921									OS05T0125000-01	0.0955408	1.86359	0.0630974
			OS02T0202900-00	-0.100876	2.03293	0.0427165									OS04T0346000-01	0.0844856	1.71265	0.087537									OS02T0518800-01	0.0856041	1.73549	0.0834094									OS06T0717800-01	-0.0955356	1.86349	0.0631117
			OS03T0701200-01	0.10086	2.03261	0.0427488									OS03T0298700-01	0.0844842	1.71262	0.0875423									OS01T0310100-01	-0.0855862	1.73512	0.0834741									OS02T0273000-01	0.0954717	1.86223	0.0632892
			OS07T0599900-01	0.10083	2.03199	0.0428113									OS07T0614300-01	0.0844714	1.71236	0.0875906									OS03T0573001-00	0.0855851	1.7351	0.083478									OS03T0237900-01	0.095465	1.8621	0.0633079
			OS11T0130100-01	-0.100828	2.03195	0.0428157									OS09T0478300-01	-0.0844595	1.71212	0.0876351									OS04T0521300-01	-0.0855226	1.73382	0.0837047									OS05T0535500-01	0.0954296	1.8614	0.0634062
			OS11T0146700-02	-0.100822	2.03183	0.0428275									OS03T0744700-01	0.0844308	1.71153	0.0877433									OS12T0514900-01	-0.0855163	1.7337	0.0837275									OS08T0494400-01	0.0954106	1.86103	0.0634591
			OS03T0581600-01	-0.100816	2.0317	0.0428414									OS02T0184200-01	-0.0844307	1.71153	0.0877438									OS05T0154700-01	0.0855066	1.7335	0.0837628									OS01T0889000-01	0.0953466	1.85977	0.0636376
			OS10T0540200-01	-0.100809	2.03156	0.042855									OS05T0535500-01	-0.0843831	1.71056	0.0879232									OS02T0762600-01	0.0854843	1.73304	0.0838437									OS03T0401200-01	0.0953364	1.85957	0.0636663
			OS09T0320400-01	-0.100773	2.03083	0.0429302									OS02T0271900-01	0.0843636	1.71016	0.0879969									OS04T0498900-01	0.0854669	1.73269	0.0839069									OS02T0556600-01	0.0953293	1.85943	0.063686
			OS01T0734200-00	0.10073	2.02995	0.0430193									OS04T0253000-01	-0.084349	1.70986	0.0880521									OS07T0630800-01	0.085454	1.73242	0.083954									OS06T0145800-00	-0.095326	1.85936	0.0636952
			OS09T0520550-01	-0.100721	2.02978	0.0430369									OS02T0102600-01	0.0842922	1.7087	0.0882672									OS08T0504700-01	0.0853854	1.73102	0.0842038									OS05T0160100-01	0.0953249	1.85934	0.0636984
			OS05T0543600-01	-0.10071	2.02954	0.0430616									OS10T0135400-01	-0.0842651	1.70815	0.0883699									OS10T0102400-01	0.0853851	1.73102	0.084205									OS07T0470700-01	0.095319	1.85923	0.0637148
			OS03T0192900-01	-0.100688	2.0291	0.0431069									OS12T0605300-01	0.0842349	1.70753	0.0884843									OS03T0255900-01	0.0853759	1.73083	0.0842385									OS08T0474000-01	-0.09527	1.85826	0.0638519
			OS02T0671100-01	0.100687	2.02908	0.0431087									OS05T0583100-01	0.0842343	1.70752	0.0884865									OS01T0834100-01	0.0853681	1.73067	0.084267									OS06T0185900-01	0.0952601	1.85807	0.0638797
			OS03T0262200-00	-0.100677	2.02888	0.0431293									OS01T0651400-01	0.0842293	1.70742	0.0885056									OS09T0253000-01	0.0853622	1.73055	0.0842886									OS07T0623300-01	0.0952568	1.858	0.0638889
			OS10T0503800-01	-0.100641	2.02815	0.0432036									OS11T0217300-01	0.0842143	1.70711	0.0885626									OS08T0240600-00	-0.0853604	1.73051	0.084295									OS01T0305200-01	0.0952506	1.85788	0.0639064
			OS01T0271200-01	-0.100621	2.02774	0.0432461									OS06T0601500-01	0.0841697	1.7062	0.0887319									OS04T0568600-00	0.0853351	1.72999	0.0843875									OS02T0759900-01	0.09525	1.85787	0.063908
			OS10T0529700-01	-0.100594	2.02718	0.0433032									OS12T0136500-01	-0.084149	1.70578	0.0888109									OS04T0369000-01	-0.0853349	1.72999	0.0843882									OS11T0162700-02	0.095241	1.85769	0.0639332
			OS02T0812400-01	-0.100594	2.02718	0.0433034									OS01T0883200-01	0.0841469	1.70573	0.0888186									OS04T0544200-01	-0.0853211	1.72971	0.0844384									OS03T0668900-01	-0.0952398	1.85767	0.0639367
			OS03T0133000-01	-0.100582	2.02695	0.0433274									OS02T0575500-01	0.0841285	1.70536	0.0888887									OS09T0539800-01	-0.085297	1.72922	0.0845265									OS01T0898900-01	0.0952313	1.8575	0.0639603
			OS09T0538400-01	-0.100555	2.0264	0.0433836									OS07T0564800-01	0.0841196	1.70518	0.0889228									OS10T0562900-01	0.0852969	1.72922	0.084527									OS05T0243100-01	0.0951018	1.85495	0.0643246
			OS09T0253000-01	-0.100548	2.02625	0.0433993									OS03T0120900-01	0.0840907	1.70459	0.0890328									OS01T0933600-01	-0.0852957	1.72919	0.0845314									OS07T0224000-00	-0.0950686	1.8543	0.0644181
			OS03T0428800-01	-0.100536	2.026	0.0434251									OS02T0814400-01	-0.0840755	1.70428	0.089091									OS07T0631700-01	0.0852705	1.72868	0.0846235									OS08T0208400-02	-0.0950313	1.85356	0.0645235
			OS04T0463300-01	0.10053	2.02589	0.0434359									OS03T0272900-02	-0.0840541	1.70384	0.0891727									OS09T0287300-01	-0.0852331	1.72791	0.0847607									OS05T0461400-02	0.0950183	1.85331	0.06456
			OS03T0742800-02	-0.10053	2.02588	0.0434368									OS08T0157900-01	0.0840524	1.7038	0.089179									OS02T0526600-01	-0.0852309	1.72787	0.0847688									OS07T0436100-01	0.0950052	1.85305	0.0645973
			OS04T0691800-01	-0.10053	2.02588	0.0434373									OS07T0683900-01	-0.0840482	1.70372	0.0891952									OS09T0415800-01	0.0851335	1.72588	0.0851263									OS02T0206100-02	0.0949628	1.85221	0.0647173
			OS05T0511400-01	-0.100526	2.0258	0.0434451									OS05T0112750-01	0.0840168	1.70308	0.0893151									OS03T0398600-00	-0.0851287	1.72578	0.085144									OS11T0683500-01	0.0949395	1.85176	0.0647831
			OS07T0507300-01	-0.100506	2.0254	0.0434863									OS03T0694700-01	-0.0840151	1.70304	0.0893215									OS02T0180500-01	-0.085126	1.72573	0.0851539									OS10T0430800-01	0.0949045	1.85107	0.0648824
			OS02T0825650-01	-0.100492	2.0251	0.0435174									OS01T0864500-01	0.0840077	1.70289	0.08935									OS11T0531300-01	-0.0851242	1.72569	0.0851605									OS05T0357700-01	0.0948927	1.85083	0.0649159
			OS01T0661000-01	-0.100413	2.0235	0.0436824									OS03T0831100-01	0.0839979	1.70269	0.0893875									OS04T0624600-01	0.0851228	1.72566	0.0851658									OS09T0467400-03	0.0948082	1.84917	0.0651562
			OS02T0713400-01	-0.100402	2.02329	0.0437049									OS03T0626200-01	0.0839923	1.70258	0.0894087									OS02T0609500-01	-0.0851164	1.72553	0.0851892									OS07T0541400-01	0.0948013	1.84904	0.0651759
			OS12T0570700-01	0.100399	2.02322	0.0437116									OS02T0207500-01	0.0839828	1.70238	0.089445									OS07T0523100-00	-0.085108	1.72536	0.0852202									OS01T0532300-01	-0.0947672	1.84837	0.0652729
			OS03T0844800-01	-0.100359	2.02241	0.0437956									OS01T0338200-01	0.083979	1.70231	0.0894596									OS05T0320800-01	-0.0850726	1.72464	0.0853506									OS02T0822500-03	-0.094707	1.84718	0.0654447
			OS07T0419200-01	-0.100332	2.02185	0.0438543									OS01T0701900-01	0.0839386	1.70148	0.0896145									OS02T0251900-01	-0.0850634	1.72445	0.0853845									OS07T0147500-01	-0.0946999	1.84704	0.0654652
			OS02T0515100-01	-0.100309	2.02138	0.0439027									OS11T0175900-01	0.0839367	1.70144	0.0896217									OS01T0954500-01	-0.0850577	1.72433	0.0854057									OS11T0610900-01	-0.0946269	1.8456	0.0656741
			OS07T0503900-01	-0.100272	2.02063	0.0439803									OS11T0116400-01	0.0839223	1.70115	0.0896769									OS08T0138500-01	-0.0850181	1.72352	0.0855519									OS06T0154400-01	-0.0946139	1.84535	0.0657113
			OS09T0407800-01	-0.10024	2.01997	0.044049									OS03T0640300-01	0.0839154	1.70101	0.0897034									OS11T0605500-01	0.0850144	1.72345	0.0855654									OS04T0473150-00	-0.0946041	1.84515	0.0657395
			OS04T0568400-01	-0.100209	2.01935	0.044114									OS09T0443500-01	0.083895	1.70059	0.0897817									OS07T0477000-01	-0.0850029	1.72321	0.0856081									OS12T0299150-01	0.0945547	1.84418	0.0658812
			OS01T0920200-01	-0.100208	2.01932	0.0441168									OS06T0561200-01	0.0838858	1.7004	0.089817									OS04T0538000-02	-0.0849886	1.72292	0.0856609									OS04T0434300-01	0.0945389	1.84387	0.0659268
			OS07T0603100-01	0.100182	2.01879	0.0441721									OS04T0389901-01	-0.0838767	1.70022	0.0898521									OS01T0186400-01	-0.0849486	1.7221	0.0858088									OS02T0321500-01	0.0945298	1.84369	0.0659528
			OS10T0161100-01	0.10017	2.01855	0.0441973									OS01T0173000-01	0.0838336	1.69934	0.0900177									OS06T0543400-01	0.084919	1.7215	0.0859185									OS01T0976000-01	0.0944775	1.84266	0.0661033
			OS02T0745100-01	-0.100168	2.01851	0.0442015									OS04T0404900-01	0.0838208	1.69908	0.0900671									OS12T0244500-01	0.0849146	1.72141	0.0859347									OS11T0568600-01	-0.0944622	1.84236	0.0661475
			OS09T0391501-00	0.100164	2.01844	0.0442091									OS03T0250000-01	-0.0838075	1.69881	0.0901182									OS09T0391501-00	0.0849082	1.72128	0.0859585									OS12T0632900-01	0.0943991	1.84112	0.0663296
			OS06T0674000-01	-0.100159	2.01833	0.0442211									OS02T0332200-01	0.0837306	1.69723	0.090415									OS01T0606900-01	0.0848981	1.72107	0.0859958									OS04T0347600-01	0.0943626	1.8404	0.0664354
			OS02T0717400-01	-0.100152	2.01819	0.0442349									OS03T0723400-01	0.0837258	1.69714	0.0904333									OS08T0243500-01	-0.0848805	1.72071	0.0860614									OS11T0183800-00	0.0943263	1.83969	0.0665402
			OS08T0390200-01	-0.100129	2.01773	0.0442833									OS10T0546300-01	0.0837147	1.69691	0.0904762									OS10T0565600-01	-0.0848472	1.72003	0.086185									OS03T0395900-02	0.0943218	1.8396	0.0665533
			OS05T0181250-01	-0.100118	2.01749	0.0443082									OS05T0586600-01	0.0837137	1.69689	0.0904799									OS04T0340800-02	0.0848308	1.7197	0.0862459									OS08T0495500-01	0.0943028	1.83923	0.0666084
			OS11T0103800-01	0.100096	2.01705	0.044355									OS02T0245800-01	0.0837007	1.69662	0.0905304									OS09T0394600-01	0.0848168	1.71941	0.0862978									OS03T0274300-01	0.0942968	1.83911	0.066626
			OS02T0536500-01	-0.100092	2.01698	0.0443623									OS12T0425800-01	-0.0836999	1.69661	0.0905335									OS03T0338200-01	-0.0848122	1.71932	0.0863149									OS08T0492000-01	0.0942956	1.83908	0.0666294
			OS06T0130600-01	-0.100088	2.01688	0.044372									OS05T0156800-01	0.0836767	1.69614	0.0906231									OS07T0683900-01	-0.0847907	1.71888	0.0863952									OS10T0148800-01	-0.0942815	1.83881	0.0666703
			OS08T0531100-01	-0.100083	2.01679	0.0443816									OS02T0552600-00	-0.0836743	1.69609	0.0906325									OS05T0477900-01	-0.0847699	1.71845	0.0864724									OS02T0658400-01	0.0942563	1.83831	0.0667433
			OS02T0620200-01	-0.100076	2.01665	0.0443966									OS05T0292200-01	0.0836617	1.69583	0.0906811									OS02T0638400-01	-0.0847267	1.71757	0.0866335									OS07T0660200-02	-0.094236	1.83791	0.0668024
			OS08T0152500-01	0.100068	2.01648	0.0444148									OS03T0181800-01	0.0836479	1.69555	0.0907345									OS05T0484800-01	-0.0847224	1.71748	0.0866498									OS06T0662100-01	0.094223	1.83765	0.0668403
			OS06T0729800-01	-0.100032	2.01574	0.0444918									OS06T0548100-00	0.0836354	1.69529	0.0907828									OS05T0305700-01	0.0847173	1.71738	0.0866686									OS06T0127500-01	0.0941956	1.83712	0.0669199
			OS05T0586400-01	-0.100015	2.01539	0.0445284									OS04T0456700-01	0.0836105	1.69478	0.0908797									OS05T0524300-01	0.0846917	1.71686	0.0867643									OS11T0303400-02	0.0941493	1.83621	0.0670547
			OS03T0299900-01	0.100006	2.01521	0.0445479									OS11T0448400-01	0.0836083	1.69474	0.0908881									OS12T0609200-01	-0.0846871	1.71676	0.0867815									OS06T0664100-01	-0.0941321	1.83587	0.067105
			OS01T0332900-01	0.099998	2.01505	0.0445642									OS04T0106000-01	0.0835597	1.69375	0.0910767									OS01T0955100-01	-0.0846833	1.71668	0.0867958									OS01T0952700-01	0.0941231	1.83569	0.0671312
			OS08T0506700-01	-0.0999263	2.01359	0.044718									OS10T0359500-01	0.0835199	1.69293	0.0912315									OS06T0155400-00	-0.0846709	1.71643	0.0868421									OS01T0917400-02	-0.094119	1.83561	0.0671432
			OS05T0463800-01	0.0999007	2.01307	0.0447731									OS09T0476100-02	0.0835181	1.6929	0.0912382									OS03T0310800-01	-0.084624	1.71547	0.0870175									OS06T0283400-01	0.0941098	1.83543	0.0671701
			OS02T0640300-01	-0.0998877	2.01281	0.044801									OS02T0133000-00	-0.0835055	1.69264	0.0912875									OS01T0817100-01	-0.0846203	1.7154	0.0870312									OS03T0366350-01	0.0940946	1.83513	0.0672143
			OS01T0226500-02	-0.0998701	2.01245	0.0448389									OS04T0667600-01	0.0834931	1.69239	0.0913355									OS03T0765200-02	0.0846098	1.71518	0.0870707									OS01T0788400-01	0.0940902	1.83504	0.0672273
			OS01T0133400-01	-0.0998218	2.01147	0.044943									OS02T0562400-01	0.083472	1.69196	0.0914177									OS11T0644600-00	-0.0846043	1.71507	0.0870913									OS12T0480000-01	0.0940671	1.83459	0.0672947
			OS09T0272500-01	-0.0998165	2.01136	0.0449544									OS08T0416000-01	0.0834483	1.69147	0.09151									OS04T0304000-01	0.0846029	1.71504	0.0870967									OS08T0489300-03	0.0940623	1.83449	0.0673089
			OS03T0826000-01	-0.0998007	2.01104	0.0449886									OS12T0612300-01	-0.0834443	1.69139	0.0915258									OS03T0255000-01	-0.084571	1.71439	0.0872162									OS10T0516500-01	0.0940491	1.83423	0.0673473
			OS12T0165900-01	-0.0997482	2.00997	0.045102									OS05T0488600-01	0.0834426	1.69136	0.0915325									OS11T0592000-01	-0.0845259	1.71347	0.0873852									OS04T0111200-01	0.0940355	1.83396	0.0673874
			OS02T0603800-01	-0.0997401	2.00981	0.0451195									OS02T0584700-01	-0.0833901	1.69028	0.0917374									OS06T0535300-01	0.0844954	1.71285	0.0874999									OS06T0630300-02	0.0940164	1.83359	0.0674431
			OS03T0175200-01	-0.0997397	2.0098	0.0451204									OS08T0547800-01	0.0833679	1.68983	0.0918242									OS06T0236300-01	-0.0844906	1.71275	0.0875182									OS03T0352800-01	0.0940072	1.83341	0.0674703
			OS03T0333200-01	-0.099733	2.00966	0.0451349									OS01T0384800-01	0.0833559	1.68959	0.0918709									OS02T0825301-00	0.0844895	1.71273	0.0875224									OS01T0658400-01	0.0940054	1.83337	0.0674755
			OS12T0502200-01	-0.0997251	2.0095	0.045152									OS03T0235900-01	-0.0833443	1.68935	0.0919163									OS01T0611100-01	-0.084482	1.71257	0.0875506									OS02T0174300-00	-0.0939863	1.833	0.0675315
			OS04T0642100-01	0.099717	2.00934	0.0451695									OS09T0258000-02	-0.0833426	1.68932	0.0919229									OS11T0550900-01	-0.0844817	1.71257	0.0875516									OS03T0177500-01	-0.0939544	1.83237	0.0676251
			OS12T0610200-01	-0.0997034	2.00906	0.0451991									OS07T0691700-01	-0.0833369	1.6892	0.0919454									OS03T0639700-01	-0.084467	1.71227	0.087607									OS01T0200500-01	0.0939331	1.83195	0.0676876
			OS02T0317300-01	-0.0996583	2.00814	0.0452969									OS01T0694200-01	0.0833269	1.68899	0.0919845									OS06T0319700-01	-0.084455	1.71202	0.087652									OS01T0622000-00	-0.0939227	1.83175	0.0677182
			OS01T0361500-01	-0.0996549	2.00807	0.0453043									OS05T0551000-01	-0.0833267	1.68899	0.0919854									OS12T0428000-01	-0.0844466	1.71185	0.087684									OS01T0358300-01	-0.0939119	1.83153	0.0677499
			OS07T0607200-01	-0.0996395	2.00776	0.0453379									OS06T0589500-01	0.0833061	1.68857	0.0920659									OS04T0117900-01	-0.0844308	1.71153	0.0877433									OS03T0284600-01	0.0939087	1.83147	0.0677593
			OS09T0280300-01	-0.0996381	2.00773	0.0453409									OS10T0578900-01	-0.0832883	1.68821	0.0921357									OS02T0596500-01	0.0843727	1.71034	0.0879627									OS04T0417600-00	0.0938405	1.83013	0.06796
			OS01T0930800-01	0.0996282	2.00753	0.0453623									OS10T0207400-01	-0.0832842	1.68812	0.0921516									OS01T0840200-01	-0.0843637	1.71016	0.0879965									OS01T0132500-01	-0.0938398	1.83011	0.0679622
			OS11T0116200-02	-0.0996238	2.00744	0.045372									OS02T0612800-01	-0.083268	1.68779	0.0922155									OS03T0751100-01	0.0843252	1.70937	0.0881421									OS07T0490800-01	0.093798	1.82929	0.0680855
			OS04T0593600-01	-0.0996031	2.00702	0.045417									OS11T0232100-02	0.0832517	1.68746	0.0922791									OS01T0962400-01	-0.0842806	1.70846	0.0883109									OS11T0147000-01	0.0937965	1.82926	0.06809
			OS09T0530700-01	-0.0995909	2.00677	0.0454434									OS02T0697700-01	0.0832085	1.68658	0.0924491									OS03T0663700-01	-0.0842752	1.70835	0.0883315									OS12T0605400-01	0.0937602	1.82855	0.0681972
			OS11T0638900-01	-0.0994929	2.00477	0.0456572									OS01T0763000-01	0.0832081	1.68657	0.0924504									OS11T0162000-01	0.0842536	1.70791	0.0884135									OS05T0429900-01	-0.0937555	1.82846	0.068211
			OS04T0522500-01	-0.0994741	2.00439	0.0456984									OS05T0267800-01	0.083181	1.68602	0.0925572									OS12T0476200-01	0.0842447	1.70773	0.0884469									OS12T0629700-01	0.0937509	1.82837	0.0682245
			OS02T0235600-01	-0.0994711	2.00433	0.0457051									OS02T0289700-01	-0.0831728	1.68585	0.0925892									OS03T0566600-01	0.0842093	1.70701	0.0885813									OS11T0514500-01	-0.0937409	1.82817	0.0682543
			OS06T0484600-01	-0.0994488	2.00388	0.0457539									OS06T0143100-02	0.0831672	1.68573	0.0926116									OS07T0669250-00	-0.084199	1.7068	0.0886204									OS04T0340800-02	0.0937003	1.82737	0.0683743
			OS02T0232000-01	-0.0994427	2.00375	0.0457672									OS02T0170900-01	0.0831508	1.6854	0.0926759									OS01T0920000-02	0.0841934	1.70668	0.0886418									OS12T0242800-01	0.0936869	1.82711	0.068414
			OS04T0493000-01	-0.0993807	2.00249	0.0459032									OS09T0508951-01	-0.0831501	1.68539	0.0926788									OS10T0550200-01	0.084185	1.70651	0.0886738									OS07T0630800-01	0.0936866	1.8271	0.0684149
			OS04T0559700-01	0.0993649	2.00217	0.0459379									OS06T0163701-01	0.0831345	1.68507	0.0927402									OS03T0201400-02	-0.0841748	1.7063	0.0887125									OS05T0545000-01	0.093685	1.82707	0.0684197
			OS02T0167100-01	-0.0993075	2.001	0.0460643									OS02T0467400-01	0.0830982	1.68433	0.0928834									OS06T0318200-01	0.0841669	1.70614	0.0887428									OS06T0309000-01	0.0936664	1.8267	0.0684748
			OS12T0549700-01	-0.0992987	2.00082	0.0460836									OS01T0782200-01	0.0830916	1.68419	0.0929094									OS02T0255200-02	0.0841585	1.70597	0.0887746									OS05T0204600-01	0.0936548	1.82648	0.0685092
			OS01T0692700-01	-0.0992905	2.00066	0.0461015									OS05T0186100-01	0.0830897	1.68415	0.092917									OS04T0597000-02	0.0841532	1.70586	0.0887949									OS12T0231000-01	-0.0936211	1.82581	0.0686093
			OS02T0602100-02	-0.0992597	2.00003	0.0461696									OS02T0508100-01	0.0830875	1.68411	0.0929256									OS02T0137400-01	0.0841428	1.70565	0.0888343									OS06T0728800-01	-0.0936171	1.82573	0.0686212
			OS06T0606700-00	-0.0992547	1.99993	0.0461805									OS08T0561600-01	-0.083073	1.68381	0.0929827									OS02T0534800-01	-0.0841287	1.70536	0.0888882									OS09T0436700-01	-0.0936135	1.82566	0.0686318
			OS09T0517700-01	-0.0992379	1.99958	0.0462177									OS09T0444700-01	-0.0830688	1.68373	0.0929994									OS02T0666800-01	0.0840848	1.70447	0.0890555									OS07T0522600-02	-0.0935961	1.82532	0.0686836
			OS11T0293900-01	-0.0991954	1.99872	0.0463117									OS02T0655700-01	-0.0830654	1.68366	0.0930128									OS03T0221700-02	0.0840797	1.70436	0.0890747									OS04T0672200-01	0.0935422	1.82426	0.0688442
			OS03T0656500-01	-0.0991777	1.99836	0.0463507									OS09T0427300-01	-0.0830645	1.68364	0.0930162									OS03T0647800-01	0.0840736	1.70424	0.089098									OS04T0604200-01	0.0935402	1.82422	0.0688502
			OS05T0427900-01	-0.0991645	1.99809	0.04638									OS06T0225400-02	-0.0830508	1.68336	0.0930703									OS11T0578100-00	0.0840394	1.70354	0.0892287									OS05T0101600-01	0.0935389	1.8242	0.0688538
			OS04T0217600-01	-0.0991426	1.99764	0.0464286									OS01T0501800-01	-0.0829975	1.68227	0.0932812									OS08T0412500-01	0.0840339	1.70343	0.0892497									OS07T0425000-01	0.0935072	1.82357	0.0689484
			OS10T0564800-01	-0.0991294	1.99738	0.0464579									OS04T0284100-01	-0.0829972	1.68226	0.0932827									OS03T0665700-00	-0.0840281	1.70331	0.0892721									OS06T0612200-01	0.0934918	1.82327	0.0689944
			OS05T0129000-01	-0.0991293	1.99737	0.0464581									OS02T0717600-01	-0.0829696	1.6817	0.0933919									OS01T0976800-01	-0.084025	1.70325	0.0892837									OS04T0520000-01	-0.0934857	1.82315	0.0690126
			OS01T0782200-01	-0.0991156	1.9971	0.0464885									OS08T0240800-01	0.0829512	1.68133	0.0934648									OS01T0894300-02	-0.0839676	1.70207	0.0895033									OS01T0612600-01	-0.0934592	1.82263	0.0690917
			OS02T0194100-01	-0.0991106	1.99699	0.0464996									OS09T0103700-01	0.0829361	1.68102	0.0935244									OS10T0570200-01	-0.0839628	1.70198	0.0895216									OS02T0321800-01	-0.0934565	1.82257	0.0690999
			OS11T0125500-01	-0.0991098	1.99698	0.0465013									OS01T0851700-01	0.0828898	1.68007	0.0937083									OS01T0603300-01	0.0839551	1.70182	0.0895511									OS08T0159500-02	-0.0934348	1.82215	0.0691646
			OS05T0508500-01	-0.099078	1.99633	0.0465719									OS10T0497100-01	-0.0828884	1.68004	0.0937142									OS01T0885200-01	-0.0839546	1.70181	0.0895532									OS06T0488600-01	0.0934306	1.82206	0.0691773
			OS07T0658400-02	-0.0990434	1.99563	0.0466489									OS08T0398800-02	0.0828524	1.67931	0.0938574									OS01T0507000-02	0.0838677	1.70003	0.0898868									OS01T0684900-01	0.0934142	1.82174	0.0692263
			OS02T0323000-01	0.0990424	1.99561	0.0466512									OS09T0322200-01	0.082841	1.67908	0.0939026									OS02T0710500-01	-0.0838407	1.69948	0.0899905									OS04T0524500-01	-0.0934118	1.82169	0.0692335
			OS01T0234700-01	-0.0990376	1.99551	0.0466618									OS04T0602100-01	-0.0828145	1.67854	0.0940082									OS02T0725100-01	0.083815	1.69896	0.0900894									OS05T0145400-01	0.0934117	1.82169	0.0692337
			OS03T0710600-01	-0.0990261	1.99527	0.0466875									OS01T0860800-01	0.0828055	1.67835	0.0940441									OS02T0168900-01	-0.0837323	1.69727	0.0904084									OS03T0153400-01	0.0933885	1.82124	0.0693033
			OS01T0819900-01	-0.0989988	1.99472	0.0467483									OS06T0679800-00	-0.0827901	1.67804	0.0941052									OS07T0142200-01	0.0837258	1.69714	0.0904333									OS03T0126800-00	0.0933666	1.82081	0.0693687
			OS03T0284500-01	-0.098989	1.99452	0.0467702									OS03T0807100-01	-0.0827668	1.67756	0.0941982									OS06T0664200-01	-0.0837255	1.69713	0.0904344									OS11T0549900-01	0.0933353	1.82019	0.0694626
			OS10T0534900-01	-0.098953	1.99379	0.0468506									OS05T0182600-01	0.0827608	1.67744	0.0942221									OS08T0293100-01	0.0836695	1.69599	0.0906511									OS02T0834800-01	0.0932685	1.81887	0.0696635
			OS06T0300600-01	-0.0989484	1.99369	0.0468609									OS03T0744200-01	0.0827529	1.67728	0.0942537									OS07T0635300-01	-0.0836604	1.6958	0.0906862									OS02T0116500-01	0.0932641	1.81879	0.0696766
			OS08T0511500-01	-0.0989294	1.99331	0.0469034									OS12T0102600-01	-0.0827519	1.67726	0.0942577									OS07T0167300-01	-0.0836505	1.6956	0.0907244									OS01T0615200-01	0.0932334	1.81818	0.0697691
			OS01T0201200-01	-0.0989273	1.99326	0.0469081									OS01T0740600-01	-0.0827435	1.67709	0.0942911									OS01T0956500-01	0.0836451	1.69549	0.0907454									OS02T0178000-01	0.0932059	1.81764	0.0698519
			OS10T0574800-01	-0.0989159	1.99303	0.0469335									OS03T0689900-00	0.0827238	1.67668	0.0943701									OS03T0203800-01	0.0836243	1.69507	0.090826									OS09T0485800-01	0.0932035	1.8176	0.069859
			OS12T0560200-00	0.0989088	1.99289	0.0469494									OS03T0769400-01	0.0827097	1.6764	0.0944262									OS09T0270900-02	0.0836145	1.69487	0.0908639									OS03T0143400-01	-0.0931714	1.81696	0.0699561
			OS07T0204100-01	-0.0989011	1.99273	0.0469667									OS05T0470650-01	0.0826428	1.67503	0.0946942									OS02T0826400-00	0.0836098	1.69477	0.0908822									OS12T0199000-00	0.0931667	1.81687	0.0699702
			OS10T0492600-01	0.0989004	1.99272	0.0469683									OS01T0678600-02	-0.0826262	1.67469	0.0947608									OS12T0407350-00	0.0836012	1.69459	0.0909158									OS02T0119100-01	0.0931437	1.81642	0.0700397
			OS02T0505400-02	-0.0988915	1.99254	0.0469881									OS03T0174900-01	0.0826147	1.67446	0.0948068									OS04T0667900-01	-0.0835661	1.69388	0.091052									OS07T0644000-01	0.093128	1.81611	0.070087
			OS03T0400600-01	-0.0988788	1.99228	0.0470166									OS03T0784900-01	0.0826013	1.67419	0.0948603									OS08T0112700-01	0.0835636	1.69383	0.0910615									OS12T0606100-00	0.0931257	1.81607	0.0700942
			OS02T0804600-00	-0.0988763	1.99223	0.0470221									OS05T0496100-00	-0.0825763	1.67368	0.0949606									OS10T0503300-00	-0.0835548	1.69365	0.0910958									OS01T0177200-01	0.0930782	1.81513	0.0702377
			OS08T0508600-01	-0.0988142	1.99096	0.0471616									OS02T0738600-01	0.0825702	1.67355	0.0949853									OS01T0243000-01	0.0835442	1.69343	0.091137									OS05T0355200-00	0.0930643	1.81486	0.07028
			OS05T0589200-01	0.0988018	1.99071	0.0471894									OS01T0817100-01	0.0825535	1.67321	0.0950523									OS03T0175200-01	-0.0835116	1.69277	0.0912635									OS10T0427600-01	0.0930324	1.81423	0.0703766
			OS04T0229100-01	0.0987988	1.99065	0.0471961									OS01T0670800-01	-0.0825403	1.67294	0.0951053									OS01T0909200-01	-0.0834732	1.69198	0.0914131									OS09T0541050-00	-0.093022	1.81403	0.070408
			OS06T0730300-01	-0.0987694	1.99005	0.0472623									OS08T0195400-01	-0.0825383	1.6729	0.0951134									OS03T0300300-01	-0.0834483	1.69147	0.0915103									OS12T0559200-02	-0.0930213	1.81401	0.0704102
			OS03T0787100-01	-0.0987675	1.99001	0.0472664									OS03T0191400-00	-0.0825202	1.67253	0.0951863									OS05T0564300-01	0.0834461	1.69143	0.0915189									OS07T0684700-01	0.0930164	1.81392	0.0704252
			OS04T0636600-02	-0.0987292	1.98923	0.0473527									OS10T0101200-01	0.0825144	1.67241	0.0952096									OS09T0570500-01	0.0834396	1.6913	0.091544									OS01T0731000-01	0.0929926	1.81345	0.0704973
			OS01T0949700-01	-0.0987003	1.98865	0.0474179									OS06T0142800-01	0.0824946	1.67201	0.0952892									OS08T0188151-00	-0.0834382	1.69127	0.0915496									OS04T0604300-01	-0.0929887	1.81337	0.0705091
			OS11T0155500-01	-0.0986972	1.98858	0.047425									OS02T0273700-01	0.0824828	1.67177	0.0953368									OS06T0665000-02	-0.0834381	1.69126	0.09155									OS09T0420100-01	0.0929812	1.81322	0.0705321
			OS03T0127900-01	-0.0986384	1.98738	0.0475579									OS02T0652600-02	-0.0824806	1.67172	0.0953456									OS01T0663500-01	-0.0834306	1.69111	0.0915793									OS03T0744700-01	0.0929733	1.81307	0.070556
			OS02T0554300-01	-0.0986378	1.98737	0.0475591									OS12T0292400-01	-0.0824697	1.6715	0.0953896									OS10T0472400-01	-0.0834305	1.69111	0.0915796									OS05T0401200-01	0.0929666	1.81294	0.0705764
			OS01T0907300-02	-0.0985949	1.9865	0.0476562									OS02T0715400-00	0.082464	1.67138	0.0954126									OS01T0128200-01	-0.0833802	1.69008	0.0917759									OS07T0101400-01	0.0929301	1.81222	0.0706874
			OS02T0274600-00	-0.0985519	1.98563	0.0477538									OS08T0375900-01	0.0824437	1.67097	0.0954944									OS08T0477500-01	0.0833496	1.68946	0.0918958									OS04T0496400-01	0.09291	1.81182	0.0707486
			OS06T0364500-01	-0.098542	1.98543	0.0477762									OS01T0940800-01	-0.0824374	1.67084	0.0955197									OS04T0660100-01	0.0833324	1.68911	0.0919628									OS07T0571300-01	0.0929064	1.81175	0.0707595
			OS08T0487800-01	-0.0985303	1.98519	0.0478029									OS10T0126000-01	0.0824347	1.67079	0.0955308									OS03T0797300-01	0.0833022	1.68849	0.092081									OS06T0531751-00	0.092885	1.81133	0.0708249
			OS07T0410100-01	-0.09852	1.98498	0.0478264									OS08T0320100-01	0.0824337	1.67077	0.0955347									OS02T0603800-01	-0.0832875	1.68819	0.0921389									OS03T0737600-01	0.0928594	1.81083	0.070903
			OS08T0511700-00	-0.0984882	1.98433	0.0478986									OS02T0141000-01	-0.0824324	1.67074	0.09554									OS02T0114900-00	-0.083287	1.68818	0.0921408									OS01T0158200-01	0.0928439	1.81052	0.0709501
			OS03T0220100-01	-0.0984395	1.98334	0.0480095									OS01T0207400-01	-0.0824044	1.67017	0.0956531									OS02T0772300-01	0.0832748	1.68793	0.0921887									OS02T0130100-01	0.0928416	1.81048	0.0709572
			OS02T0556800-01	-0.0983981	1.9825	0.0481041									OS04T0643700-02	-0.0823959	1.66999	0.0956875									OS11T0167800-01	0.0832687	1.68781	0.0922124									OS04T0600800-01	0.0928269	1.81019	0.0710021
			OS02T0653800-01	-0.0983697	1.98192	0.048169									OS03T0737600-01	0.0823932	1.66994	0.0956985									OS02T0570400-01	-0.083253	1.68749	0.0922741									OS03T0703000-01	-0.0928245	1.81014	0.0710096
			OS11T0456200-01	-0.098309	1.98068	0.048308									OS04T0564500-01	-0.0823371	1.66879	0.0959254									OS02T0530300-01	-0.0832384	1.68719	0.0923313									OS02T0565400-02	0.0928006	1.80967	0.0710826
			OS02T0129800-01	-0.0982911	1.98032	0.048349									OS05T0586400-01	0.082319	1.66842	0.0959987									OS03T0276500-01	-0.083238	1.68718	0.0923332									OS01T0764300-01	0.0927814	1.80929	0.0711413
			OS11T0293300-01	-0.0982887	1.98027	0.0483544									OS01T0327400-01	0.0823182	1.66841	0.096002									OS04T0165400-01	-0.0832141	1.68669	0.0924267									OS01T0578700-01	0.0927313	1.80831	0.0712947
			OS09T0471100-01	-0.0982707	1.9799	0.0483958									OS10T0555900-02	-0.0823171	1.66839	0.0960063									OS07T0598200-01	0.0831727	1.68585	0.0925897									OS01T0873800-01	0.0927275	1.80823	0.0713063
			OS08T0110300-01	-0.0982415	1.97931	0.0484628									OS10T0163250-00	0.0823155	1.66835	0.0960127									OS03T0218500-01	-0.0831704	1.6858	0.0925986									OS08T0485800-01	0.0927263	1.80821	0.0713101
			OS06T0130900-00	-0.0982324	1.97913	0.0484837									OS06T0623600-01	0.0823121	1.66828	0.0960266									OS07T0664400-01	-0.0831628	1.68565	0.0926286									OS01T0686700-00	0.0927245	1.80817	0.0713156
			OS01T0205200-01	-0.0982268	1.97901	0.0484967									OS06T0470800-01	0.0822965	1.66797	0.0960896									OS03T0138100-01	0.0831439	1.68526	0.0927031									OS05T0178400-01	0.0926878	1.80745	0.0714281
			OS01T0776800-02	-0.0982198	1.97887	0.0485128									OS09T0401300-03	0.0822648	1.66732	0.0962185									OS08T0208700-01	-0.0831332	1.68504	0.0927451									OS05T0558900-01	0.0926876	1.80745	0.0714287
			OS03T0200800-01	-0.0982142	1.97876	0.0485256									OS11T0282300-01	0.0822616	1.66725	0.0962312									OS05T0105600-01	-0.0831271	1.68492	0.0927695									OS01T0557400-01	0.092681	1.80732	0.071449
			OS05T0267800-01	-0.0982021	1.97851	0.0485536									OS12T0416500-01	0.0822404	1.66682	0.0963173									OS01T0574500-01	-0.0831118	1.6846	0.0928298									OS09T0551600-01	0.0926508	1.80672	0.071542
			OS02T0599400-01	0.0981919	1.9783	0.048577									OS10T0422300-00	0.0822371	1.66675	0.0963307									OS03T0169000-01	0.0831092	1.68455	0.0928398									OS06T0716800-01	0.0926252	1.80622	0.0716206
			OS08T0504800-01	-0.0981868	1.9782	0.0485888									OS03T0571700-01	0.0822367	1.66674	0.0963326									OS07T0498800-02	-0.0831062	1.68449	0.0928517									OS03T0800500-02	0.0926057	1.80584	0.0716807
			OS03T0686100-01	-0.0981843	1.97815	0.0485945									OS07T0486500-02	-0.0822163	1.66633	0.0964154									OS06T0554600-00	-0.0830982	1.68433	0.0928834									OS02T0669500-01	0.092602	1.80577	0.0716919
			OS01T0123900-01	0.0981308	1.97706	0.0487178									OS02T0105200-01	0.0822015	1.66603	0.0964756									OS11T0103800-01	-0.0830742	1.68384	0.0929779									OS03T0219700-01	0.0925985	1.8057	0.0717027
			OS02T0568200-00	-0.0981268	1.97698	0.0487271									OS03T0264075-00	0.0821122	1.6642	0.0968393									OS01T0935700-02	-0.0830611	1.68357	0.0930298									OS06T0527100-01	0.0925768	1.80527	0.0717695
			OS07T0510100-01	-0.0981194	1.97683	0.0487442									OS01T0776400-01	0.0821011	1.66398	0.0968843									OS01T0323775-00	-0.083009	1.68251	0.0932357									OS05T0113500-03	0.0925685	1.80511	0.0717952
			OS07T0152200-01	-0.0981169	1.97678	0.04875									OS04T0631800-00	-0.0820542	1.66302	0.097076									OS03T0577000-01	-0.0830075	1.68248	0.0932418									OS05T0377000-01	0.0925463	1.80467	0.0718636
			OS07T0516500-02	-0.0980806	1.97604	0.0488339									OS07T0283125-00	-0.082051	1.66296	0.0970891									OS08T0105800-01	0.0829948	1.68222	0.0932921									OS07T0605200-01	-0.0925429	1.8046	0.0718742
			OS03T0861100-01	-0.0980408	1.97523	0.0489259									OS08T0511500-01	0.0820398	1.66273	0.0971348									OS02T0610700-02	-0.082977	1.68185	0.0933625									OS05T0141700-01	0.0925176	1.8041	0.0719523
			OS02T0801900-02	-0.0980374	1.97516	0.0489338									OS09T0131000-01	0.0820358	1.66265	0.0971512									OS10T0483500-01	0.082969	1.68169	0.0933943									OS11T0197500-01	-0.0924991	1.80374	0.0720096
			OS01T0750800-02	-0.0980196	1.9748	0.0489752									OS02T0178200-00	-0.0819759	1.66142	0.0973965									OS03T0621400-01	0.0829608	1.68152	0.0934268									OS03T0379400-00	0.0924839	1.80344	0.0720566
			OS08T0110700-01	-0.0979754	1.9739	0.0490776									OS08T0524200-01	0.0819627	1.66115	0.0974506									OS03T0211900-02	-0.0829463	1.68123	0.0934842									OS11T0293300-01	-0.0924771	1.80331	0.0720776
			OS06T0186700-01	-0.0979732	1.97385	0.0490827									OS06T0569500-01	0.0819626	1.66115	0.097451									OS07T0596300-01	-0.0829344	1.68098	0.0935314									OS02T0635200-01	0.0924695	1.80316	0.072101
			OS02T0574100-01	0.0979721	1.97383	0.0490854									OS08T0261100-01	0.081957	1.66104	0.097474									OS03T0351300-00	-0.0829032	1.68035	0.0936553									OS01T0188100-01	0.0924649	1.80307	0.0721154
			OS03T0670000-02	-0.0979674	1.97373	0.0490962									OS10T0524400-01	-0.081923	1.66034	0.0976135									OS03T0670000-01	0.0829027	1.68034	0.0936572									OS05T0113300-01	0.0924645	1.80306	0.0721164
			OS12T0291400-01	0.0979657	1.9737	0.0491003									OS03T0334100-01	0.0819195	1.66027	0.0976277									OS03T0713200-01	0.082897	1.68022	0.0936798									OS03T0407000-01	0.092409	1.80197	0.0722883
			OS06T0717400-01	0.0979458	1.97329	0.0491465									OS06T0137300-01	0.0819088	1.66006	0.0976716									OS01T0388500-00	-0.0828849	1.67997	0.0937279									OS06T0103900-01	-0.092409	1.80197	0.0722885
			OS07T0211400-01	-0.097944	1.97326	0.0491507									OS01T0337600-02	0.0819079	1.66004	0.0976756									OS10T0416500-04	-0.0828526	1.67931	0.0938563									OS05T0291700-02	-0.0924065	1.80192	0.0722961
			OS03T0829000-01	-0.0979353	1.97308	0.049171									OS08T0162100-01	-0.0818997	1.65987	0.0977091									OS07T0636400-01	-0.0828218	1.67869	0.0939791									OS01T0924900-01	0.0923986	1.80176	0.0723207
			OS04T0653400-01	-0.0979176	1.97272	0.0492121									OS08T0223833-00	0.0818682	1.65923	0.0978384									OS03T0816950-01	0.0828052	1.67835	0.0940451									OS03T0852200-01	0.0923938	1.80167	0.0723354
			OS07T0683900-01	0.0978913	1.97219	0.0492733									OS03T0572300-01	-0.0818516	1.65889	0.0979071									OS07T0131600-01	0.0827912	1.67806	0.094101									OS03T0302000-01	0.092376	1.80132	0.0723907
			OS02T0152600-01	-0.0978528	1.9714	0.0493631									OS06T0149500-01	-0.0818478	1.65881	0.0979224									OS06T0152600-01	-0.0827685	1.6776	0.0941916									OS06T0237502-00	-0.0923758	1.80132	0.0723914
			OS01T0742300-01	-0.0978248	1.97083	0.0494286									OS06T0472000-02	-0.0818419	1.65869	0.0979467									OS08T0427900-01	0.0827622	1.67747	0.0942168									OS11T0634200-01	0.0923526	1.80086	0.0724634
			OS01T0809300-01	-0.0978222	1.97078	0.0494345									OS04T0409500-01	0.0818397	1.65864	0.097956									OS01T0799100-01	0.0827562	1.67735	0.0942406									OS04T0459600-01	0.0923185	1.80019	0.0725693
			OS09T0549500-00	-0.097808	1.97049	0.0494678									OS04T0474500-01	-0.0818393	1.65864	0.0979574									OS02T0304900-01	0.0827138	1.67648	0.0944098									OS01T0925700-01	0.0922976	1.79978	0.0726344
			OS06T0225800-01	-0.0977747	1.96981	0.0495457									OS04T0391900-02	-0.0818317	1.65848	0.0979889									OS05T0278500-01	-0.0826871	1.67594	0.0945168									OS06T0109000-00	0.0922594	1.79903	0.0727532
			OS12T0433133-00	0.0977655	1.96963	0.0495673									OS10T0206800-01	-0.0818202	1.65825	0.0980363									OS07T0177300-01	-0.0826825	1.67584	0.0945352									OS08T0160000-01	-0.0922511	1.79886	0.0727791
			OS03T0719000-01	-0.0977618	1.96955	0.0495759									OS01T0611300-01	-0.0818169	1.65818	0.0980496									OS06T0174300-01	0.0826769	1.67573	0.0945573									OS02T0126000-01	0.0922439	1.79872	0.0728018
			OS08T0157900-01	-0.0977045	1.96839	0.0497102									OS04T0454600-00	0.0818146	1.65813	0.0980594									OS05T0134000-03	0.0826543	1.67527	0.0946481									OS10T0514500-00	0.0922427	1.7987	0.0728055
			OS05T0110300-02	0.0976963	1.96822	0.0497295									OS03T0651100-01	0.0818081	1.658	0.0980862									OS01T0301300-01	0.0826468	1.67511	0.094678									OS07T0463500-00	0.0922136	1.79813	0.0728963
			OS07T0406300-02	-0.0976946	1.96819	0.0497336									OS05T0390500-01	0.0817913	1.65766	0.0981551									OS06T0181200-01	-0.082643	1.67504	0.0946934									OS08T0320000-01	0.092196	1.79778	0.0729512
			OS03T0108600-01	0.0976506	1.96729	0.049837									OS03T0776900-01	-0.0817512	1.65684	0.0983207									OS04T0487000-01	-0.0826358	1.67489	0.0947222									OS07T0568300-01	-0.0921825	1.79751	0.0729932
			OS07T0150100-01	-0.0976426	1.96713	0.0498558									OS07T0474600-01	0.0817078	1.65595	0.0985001									OS10T0162100-01	0.0825979	1.67412	0.0948743									OS10T0503700-03	0.0921176	1.79624	0.0731964
			OS08T0474866-00	-0.0975855	1.96597	0.0499903									OS01T0617700-01	0.0817073	1.65594	0.098502									OS04T0394300-01	-0.0825825	1.6738	0.0949359									OS06T0665500-01	0.0921027	1.79594	0.073243
			OS08T0439100-01	-0.0975805	1.96587	0.050002									OS02T0303500-01	-0.0816655	1.65509	0.0986753									OS02T0712400-01	0.0825658	1.67346	0.0950031									OS03T0205000-01	0.0920984	1.79586	0.0732566
			OS06T0693100-01	-0.0975693	1.96564	0.0500284									OS04T0675000-03	-0.0816329	1.65443	0.0988102									OS07T0227200-01	-0.0825619	1.67338	0.0950188									OS07T0507000-01	0.0920843	1.79558	0.0733007
			OS04T0665800-03	-0.0975233	1.9647	0.0501371									OS01T0376700-01	0.081624	1.65424	0.098847									OS04T0132300-01	0.0825415	1.67297	0.0951005									OS09T0540500-01	0.0920808	1.79551	0.0733119
			OS08T0417000-01	-0.0975224	1.96468	0.0501393									OS03T0822800-02	0.0815707	1.65316	0.0990683									OS03T0122300-01	0.0825408	1.67295	0.0951035									OS12T0134200-01	0.0920799	1.7955	0.0733144
			OS04T0691600-02	-0.0975195	1.96462	0.0501461									OS02T0104150-00	0.0815493	1.65272	0.0991571									OS08T0109000-01	0.0825368	1.67287	0.0951196									OS07T0172600-00	0.0920791	1.79548	0.073317
			OS04T0385700-01	-0.0975164	1.96456	0.0501535									OS05T0396900-01	0.081546	1.65265	0.0991707									OS01T0950900-01	-0.0825215	1.67256	0.095181									OS10T0510400-01	0.0920737	1.79537	0.073334
			OS03T0265800-01	0.0974775	1.96377	0.0502456									OS08T0520400-01	-0.0815393	1.65252	0.0991987									OS06T0600400-01	-0.0824898	1.67191	0.0953087									OS07T0435100-01	0.0920611	1.79513	0.0733735
			OS06T0116500-01	-0.0974414	1.96304	0.0503311									OS02T0671400-01	-0.081497	1.65165	0.0993747									OS09T0361300-01	0.0824612	1.67133	0.0954241									OS07T0644600-01	0.0920506	1.79492	0.0734066
			OS04T0111900-02	0.0974302	1.96281	0.0503577									OS02T0688800-00	0.0814902	1.65151	0.0994029									OS01T0599550-00	0.0824478	1.67105	0.0954779									OS03T0265500-01	0.0920379	1.79467	0.0734463
			OS04T0596300-01	-0.0974219	1.96264	0.0503774									OS10T0158700-01	0.0814766	1.65124	0.0994597									OS10T0209700-01	0.082445	1.671	0.0954894									OS03T0699300-01	0.0920291	1.7945	0.0734739
			OS07T0695900-01	-0.097404	1.96227	0.0504199									OS04T0492900-01	0.0814603	1.6509	0.0995276									OS03T0818300-01	0.0824168	1.67042	0.0956031									OS12T0102600-01	0.0920063	1.79405	0.0735458
			OS01T0128200-01	-0.0973975	1.96214	0.0504353									OS01T0179300-01	-0.0814489	1.65067	0.099575									OS02T0177700-01	-0.0823977	1.67003	0.0956804									OS12T0222650-01	-0.0919918	1.79376	0.0735913
			OS07T0626600-01	-0.0973849	1.96189	0.0504652									OS05T0337500-01	0.0814347	1.65038	0.0996345									OS01T0536000-01	0.0823807	1.66968	0.095749									OS03T0161800-01	0.0919769	1.79347	0.0736381
			OS01T0661400-01	-0.0973822	1.96183	0.0504717									OS12T0581900-01	-0.081434	1.65037	0.0996373									OS08T0160500-01	0.0823698	1.66946	0.0957931									OS02T0191700-00	0.0919345	1.79264	0.0737718
			OS01T0978500-01	-0.097376	1.96171	0.0504865									OS07T0622000-01	-0.0814252	1.65019	0.0996741									OS02T0273700-01	-0.0823573	1.66921	0.0958437									OS08T0434100-01	0.0919216	1.79238	0.0738123
			OS04T0429100-01	-0.0973519	1.96121	0.0505438									OS04T0429450-01	-0.0814175	1.65003	0.0997064									OS07T0621600-00	-0.0823327	1.6687	0.0959431									OS08T0152800-00	0.0919047	1.79205	0.0738656
			OS02T0104150-00	-0.0973463	1.9611	0.0505571									OS02T0763900-01	-0.0814156	1.64999	0.0997143									OS02T0827100-01	0.082329	1.66863	0.095958									OS11T0102900-01	0.091891	1.79178	0.073909
			OS11T0425300-02	-0.0973462	1.9611	0.0505575									OS01T0356400-01	0.081411	1.6499	0.0997334									OS12T0569300-01	-0.0823268	1.66858	0.0959668									OS01T0582600-01	0.0918909	1.79178	0.0739091
			OS02T0570500-01	-0.0973417	1.96101	0.0505681									OS05T0494500-01	0.0814075	1.64983	0.099748									OS02T0638300-01	-0.0823222	1.66849	0.0959856									OS08T0104900-02	0.0918636	1.79124	0.0739956
			OS09T0250700-01	-0.0973271	1.96071	0.0506028									OS03T0191000-01	0.0814067	1.64981	0.0997514									OS01T0897600-01	0.0822815	1.66766	0.0961506									OS07T0604800-01	0.0918409	1.7908	0.0740671
			OS12T0281966-00	-0.0973234	1.96064	0.0506117									OS07T0245200-01	0.0814047	1.64977	0.0997598									OS05T0122900-01	-0.0822795	1.66762	0.0961587									OS01T0978400-01	0.0918305	1.79059	0.0741001
			OS12T0226400-00	-0.0973025	1.96021	0.0506614									OS02T0810300-01	0.0814039	1.64975	0.0997631									OS02T0697500-02	0.0822749	1.66753	0.0961772									OS01T0733500-01	-0.0918182	1.79035	0.0741389
			OS04T0572800-00	-0.0972837	1.95983	0.0507064									OS06T0480500-01	-0.0814022	1.64972	0.09977									OS03T0835400-01	-0.0822727	1.66748	0.0961862									OS06T0221200-01	-0.0918091	1.79017	0.0741678
			OS05T0582400-01	-0.0972826	1.95981	0.0507089									OS10T0392400-01	0.0813892	1.64945	0.0998244									OS01T0924400-01	0.0822684	1.66739	0.0962037									OS01T0617500-01	-0.0917641	1.78929	0.0743104
			OS04T0428900-01	-0.0972741	1.95963	0.0507293									OS05T0363100-01	0.0813635	1.64893	0.0999321									OS01T0934400-01	-0.0822376	1.66676	0.0963287									OS05T0567800-02	0.0917309	1.78863	0.0744157
			OS05T0509900-01	-0.0972434	1.95901	0.0508027									OS10T0525800-00	0.0813606	1.64887	0.0999441									OS05T0307400-01	-0.0822291	1.66659	0.0963632									OS01T0200300-01	0.0916437	1.78692	0.074693
			OS03T0211500-01	-0.0972249	1.95863	0.0508469									OS03T0802200-01	0.0813531	1.64872	0.0999753									OS07T0526400-01	-0.0822086	1.66617	0.0964466									OS01T0951000-01	0.0916342	1.78673	0.0747233
			OS04T0495800-02	-0.0972143	1.95842	0.0508724									OS05T0200400-01	-0.0813459	1.64857	0.100005									OS04T0443700-01	-0.0822085	1.66617	0.0964472									OS09T0401300-03	0.0916298	1.78665	0.0747372
			OS01T0816400-02	-0.0972085	1.9583	0.0508861									OS09T0511000-01	0.0813212	1.64807	0.100109									OS03T0139100-00	-0.0821947	1.66589	0.0965032									OS12T0292301-00	-0.0916257	1.78656	0.0747504
			OS02T0758800-01	0.0972	1.95813	0.0509064									OS01T0285300-01	0.0813017	1.64767	0.100191									OS06T0206401-00	-0.0821821	1.66563	0.0965546									OS07T0152800-01	0.0916099	1.78625	0.0748007
			OS02T0480900-01	-0.0971679	1.95747	0.0509833									OS06T0102300-01	0.081296	1.64755	0.100214									OS12T0119700-01	0.0821771	1.66553	0.0965748									OS02T0634700-01	-0.0915841	1.78575	0.0748829
			OS02T0740300-01	-0.0971648	1.95741	0.0509908									OS12T0137500-01	0.0812823	1.64727	0.100272									OS07T0178700-01	-0.0821748	1.66548	0.0965842									OS03T0392300-01	-0.0915703	1.78547	0.074927
			OS03T0828800-01	-0.0971325	1.95675	0.0510684									OS03T0731800-01	0.0812797	1.64722	0.100283									OS04T0103800-01	0.0821566	1.66511	0.0966581									OS10T0492900-01	0.0915622	1.78532	0.0749528
			OS06T0326700-01	-0.097121	1.95652	0.051096									OS03T0370600-00	-0.0812674	1.64697	0.100334									OS08T0159800-00	-0.0821497	1.66497	0.0966863									OS01T0139700-01	0.0915471	1.78502	0.0750009
			OS12T0163200-01	-0.0971146	1.95639	0.0511114									OS01T0799100-01	-0.0812534	1.64668	0.100393									OS05T0209600-01	-0.082144	1.66485	0.0967094									OS11T0684700-01	0.0915206	1.7845	0.0750859
			OS05T0320800-01	0.0970929	1.95595	0.0511636									OS03T0713600-01	0.0812356	1.64632	0.100468									OS02T0234800-01	-0.0821391	1.66475	0.0967297									OS06T0137500-01	0.0914832	1.78376	0.0752054
			OS02T0702000-00	-0.0970704	1.95549	0.0512175									OS02T0101100-01	0.081211	1.64582	0.100571									OS07T0663800-01	-0.0821021	1.664	0.0968804									OS04T0106400-01	0.0914754	1.78361	0.0752304
			OS07T0470700-01	-0.097062	1.95532	0.0512378									OS03T0204100-01	0.0811863	1.64532	0.100675									OS05T0420600-01	-0.0821009	1.66398	0.0968852									OS12T0604000-02	0.0914446	1.783	0.0753292
			OS03T0303100-01	-0.0970423	1.95492	0.0512853									OS10T0392700-01	-0.08116	1.64478	0.100786									OS07T0108800-01	0.082094	1.66383	0.0969137									OS06T0524500-01	0.0914363	1.78284	0.0753558
			OS02T0310200-01	0.0970383	1.95484	0.0512949									OS06T0182400-02	0.0811288	1.64414	0.100918									OS04T0118900-01	0.0820682	1.66331	0.097019									OS01T0152900-00	0.091436	1.78283	0.0753568
			OS12T0560600-01	-0.0970282	1.95463	0.0513192									OS06T0199800-01	-0.0811231	1.64402	0.100941									OS01T0670800-01	0.0820476	1.66289	0.0971029									OS04T0661700-01	0.0914312	1.78274	0.0753719
			OS08T0480200-01	-0.0970252	1.95457	0.0513264									OS01T0621700-01	0.0810978	1.64351	0.101048									OS06T0644250-00	-0.0820383	1.6627	0.0971411									OS07T0245100-01	0.0914298	1.78271	0.0753765
			OS09T0475500-01	-0.0970042	1.95414	0.0513773									OS10T0470900-01	0.0810482	1.6425	0.101257									OS12T0230100-01	0.0820329	1.66259	0.0971631									OS08T0245400-01	0.0914277	1.78267	0.0753832
			OS07T0516000-01	-0.096989	1.95383	0.051414									OS03T0113700-01	0.0810264	1.64205	0.10135									OS02T0742100-02	-0.0820065	1.66205	0.0972711									OS01T0278000-00	0.091417	1.78246	0.0754178
			OS05T0494700-01	0.0969638	1.95332	0.0514748									OS06T0146250-00	-0.0810249	1.64202	0.101356									OS01T0295700-01	0.0819882	1.66168	0.097346									OS08T0416800-01	0.0914072	1.78227	0.0754489
			OS11T0118600-01	-0.0969429	1.9529	0.0515253									OS09T0439100-01	-0.0810224	1.64197	0.101367									OS01T0894500-01	-0.0819727	1.66136	0.0974095									OS03T0734900-00	0.0913942	1.78201	0.0754907
			OS07T0571300-01	-0.0969392	1.95282	0.0515343									OS02T0778700-01	0.0810154	1.64183	0.101396									OS09T0412200-01	0.0819668	1.66124	0.0974338									OS02T0692000-01	0.0913885	1.7819	0.075509
			OS02T0184500-01	-0.0969161	1.95235	0.0515901									OS01T0552500-01	0.0809896	1.6413	0.101505									OS07T0129300-00	-0.0819636	1.66117	0.0974469									OS05T0432700-01	-0.0913794	1.78172	0.0755385
			OS12T0528400-01	-0.0969142	1.95231	0.0515948									OS09T0115466-00	-0.0809781	1.64107	0.101554									OS02T0688900-01	-0.081962	1.66114	0.0974537									OS08T0408500-01	0.0913747	1.78163	0.0755536
			OS03T0130400-01	-0.0968835	1.95169	0.0516691									OS01T0845100-01	0.0809574	1.64065	0.101642									OS10T0198333-01	-0.0819424	1.66074	0.0975338									OS08T0243100-01	0.091362	1.78138	0.0755942
			OS11T0104150-01	-0.096858	1.95117	0.0517309									OS06T0162500-01	0.0809557	1.64061	0.101649									OS07T0245200-01	-0.0819156	1.66019	0.0976439									OS06T0255900-01	0.0913231	1.78061	0.0757195
			OS12T0153900-00	-0.096849	1.95099	0.0517529									OS05T0456925-00	0.0809483	1.64046	0.10168									OS08T0196700-01	0.0819063	1.66	0.0976821									OS05T0515900-01	0.0913175	1.7805	0.0757374
			OS01T0627500-01	0.0968223	1.95045	0.0518177									OS02T0139000-01	0.0809251	1.63999	0.101779									OS07T0495100-01	0.0818876	1.65962	0.0977588									OS02T0550000-01	0.0913091	1.78034	0.0757644
			OS02T0695800-01	-0.0968117	1.95023	0.0518434									OS05T0373400-01	-0.0809161	1.6398	0.101817									OS04T0646100-01	-0.0818862	1.65959	0.0977648									OS12T0139500-01	0.0913029	1.78022	0.0757846
			OS12T0573200-01	-0.0968089	1.95017	0.0518504									OS09T0515500-01	-0.0809158	1.6398	0.101818									OS01T0660200-01	-0.0818639	1.65914	0.0978565									OS03T0180500-02	0.0912947	1.78006	0.0758109
			OS09T0565600-01	-0.0967144	1.94825	0.0520805									OS06T0166900-01	0.0808872	1.63921	0.10194									OS09T0482860-01	0.0818505	1.65887	0.0979112									OS06T0216800-01	0.0912809	1.77978	0.0758555
			OS03T0288700-01	-0.0966989	1.94793	0.0521184									OS01T0798500-02	0.0808836	1.63914	0.101955									OS07T0621400-01	-0.0818382	1.65861	0.097962									OS03T0309200-01	-0.0911933	1.77806	0.0761383
			OS09T0433000-01	-0.0966734	1.94742	0.0521807									OS03T0427000-01	0.080851	1.63847	0.102094									OS10T0568900-01	-0.0818218	1.65828	0.0980295									OS06T0199300-01	-0.0911324	1.77686	0.0763355
			OS07T0637400-01	-0.0966676	1.9473	0.0521949									OS10T0170300-01	-0.0808372	1.63819	0.102153									OS12T0502000-01	0.0817606	1.65703	0.0982821									OS10T0487900-01	-0.0911209	1.77664	0.0763728
			OS05T0585500-01	-0.0966652	1.94725	0.0522008									OS11T0108800-00	-0.0808219	1.63788	0.102218									OS04T0635000-01	-0.0817538	1.65689	0.09831									OS12T0446700-01	0.0910767	1.77577	0.076516
			OS07T0106100-01	-0.0966311	1.94656	0.0522842									OS06T0160600-00	-0.0808215	1.63787	0.102219									OS06T0713400-01	-0.0817213	1.65623	0.0984442									OS01T0254100-01	0.0910684	1.77561	0.076543
			OS06T0611900-01	-0.0966256	1.94645	0.0522976									OS11T0220300-01	-0.0808149	1.63774	0.102248									OS07T0240300-01	-0.0816634	1.65505	0.0986837									OS05T0140500-01	0.0910497	1.77524	0.0766038
			OS01T0628900-01	0.096616	1.94625	0.0523211									OS11T0683500-01	-0.0808103	1.63764	0.102267									OS08T0427700-00	0.0816606	1.65499	0.0986955									OS10T0145100-01	0.0910392	1.77503	0.0766381
			OS08T0500300-01	-0.0965677	1.94527	0.0524395									OS01T0278200-01	-0.0808053	1.63754	0.102288									OS11T0592350-00	0.0816508	1.65479	0.098736									OS01T0511300-01	0.0910146	1.77455	0.0767179
			OS01T0273800-01	-0.0965595	1.9451	0.0524596									OS03T0667800-00	0.080799	1.63741	0.102315									OS01T0234900-01	0.0816494	1.65476	0.0987416									OS03T0255900-01	0.0910072	1.7744	0.0767422
			OS01T0604100-01	-0.096559	1.94509	0.0524608									OS12T0594000-00	0.0807875	1.63718	0.102364									OS12T0147200-01	-0.0816454	1.65468	0.0987582									OS04T0662700-01	0.0910018	1.7743	0.0767596
			OS10T0529600-01	-0.096532	1.94454	0.0525272									OS10T0519300-00	-0.080787	1.63717	0.102366									OS08T0431300-01	-0.0816216	1.6542	0.0988568									OS01T0891700-01	-0.0909644	1.77356	0.0768815
			OS01T0223700-01	0.0965134	1.94416	0.0525731									OS07T0503500-02	0.080783	1.63709	0.102383									OS06T0342200-01	0.0816079	1.65392	0.0989137									OS12T0640900-01	-0.0909486	1.77325	0.0769329
			OS08T0104300-01	-0.0965089	1.94407	0.052584									OS08T0477500-01	0.0807738	1.6369	0.102423									OS02T0724850-00	0.0816015	1.65379	0.0989402									OS06T0188100-01	0.0909338	1.77296	0.0769812
			OS02T0554100-01	-0.0965059	1.94401	0.0525914									OS10T0518300-01	0.0807555	1.63653	0.102501									OS02T0661200-01	-0.0815701	1.65315	0.0990706									OS12T0554500-00	-0.0909253	1.77279	0.0770091
			OS11T0229400-01	-0.0965043	1.94398	0.0525953									OS03T0149200-01	-0.0807545	1.63651	0.102505									OS11T0581900-01	-0.0815535	1.65281	0.0991396									OS11T0184900-02	0.0909103	1.7725	0.077058
			OS12T0552500-01	0.096502	1.94393	0.0526012									OS10T0135200-01	-0.0807361	1.63613	0.102584									OS05T0217700-01	0.0815254	1.65223	0.0992567									OS10T0465800-00	-0.090909	1.77247	0.0770621
			OS11T0525700-01	-0.0964991	1.94387	0.0526082									OS02T0208600-01	0.0807235	1.63587	0.102637									OS02T0784100-00	0.081505	1.65182	0.0993414									OS10T0417300-00	-0.0908659	1.77163	0.0772031
			OS08T0432500-01	-0.0964638	1.94315	0.0526952									OS05T0119300-03	0.0806853	1.63509	0.102801									OS08T0422600-00	-0.0815027	1.65177	0.0993512									OS06T0528600-01	0.0908392	1.7711	0.0772906
			OS03T0711500-01	-0.0964556	1.94299	0.0527153									OS07T0624700-01	-0.0806763	1.63491	0.102839									OS09T0397700-01	0.0814882	1.65147	0.0994115									OS04T0501200-01	0.0908155	1.77063	0.0773682
			OS04T0585000-01	-0.0964267	1.9424	0.0527866									OS07T0110800-01	-0.0806556	1.63449	0.102928									OS10T0580900-01	0.0814726	1.65116	0.0994763									OS02T0676000-02	0.0908138	1.7706	0.0773736
			OS07T0448800-01	-0.0964099	1.94206	0.0528281									OS03T0711150-00	-0.0806489	1.63435	0.102956									OS06T0622700-01	-0.0814478	1.65065	0.0995797									OS01T0357800-01	-0.0908086	1.7705	0.0773908
			OS02T0810400-01	-0.0963984	1.94183	0.0528565									OS07T0556300-01	0.0806431	1.63423	0.102981									OS05T0165800-01	0.081445	1.65059	0.0995915									OS10T0202900-00	0.0907918	1.77017	0.0774457
			OS06T0136300-01	-0.0963957	1.94177	0.0528631									OS03T0300200-01	-0.0806251	1.63387	0.103058									OS01T0823100-01	-0.0814285	1.65025	0.0996604									OS07T0100300-01	0.0907642	1.76963	0.0775363
			OS03T0164400-01	-0.0963896	1.94165	0.0528783									OS06T0318700-01	0.0806131	1.63362	0.10311									OS07T0679000-01	0.0813855	1.64938	0.0998399									OS05T0399100-02	0.0907311	1.76898	0.077645
			OS02T0658300-01	-0.0963542	1.94093	0.0529657									OS02T0529900-01	-0.0806066	1.63349	0.103138									OS02T0699600-01	-0.0813786	1.64924	0.0998687									OS03T0752500-01	0.0907099	1.76856	0.0777146
			OS01T0631200-01	-0.0963335	1.94051	0.0530171									OS06T0214100-01	0.0805976	1.63331	0.103176									OS01T0834250-01	0.0813747	1.64916	0.0998851									OS08T0500800-01	0.0906781	1.76793	0.0778193
			OS02T0753700-01	0.0963089	1.94001	0.0530781									OS01T0584300-01	-0.0805974	1.6333	0.103177									OS02T0191800-01	0.0813643	1.64895	0.0999286									OS04T0677066-00	-0.0906707	1.76779	0.0778437
			OS03T0790500-01	0.0962861	1.93954	0.0531346									OS03T0554900-00	-0.0805887	1.63312	0.103214									OS06T0717200-01	-0.0813446	1.64854	0.100011									OS01T0740500-00	-0.0906589	1.76756	0.0778826
			OS03T0108700-01	0.0962171	1.93814	0.053306									OS12T0182600-01	0.0805846	1.63304	0.103232									OS08T0460000-01	-0.0813086	1.64781	0.100162									OS07T0691300-01	0.0906415	1.76721	0.07794
			OS02T0535400-01	-0.0962057	1.93791	0.0533344									OS10T0406800-01	-0.080552	1.63238	0.103372									OS04T0274400-01	-0.0812648	1.64692	0.100345									OS08T0192100-00	0.0906335	1.76706	0.0779662
			OS07T0626900-01	-0.0961895	1.93758	0.0533749									OS12T0181500-01	0.0805431	1.63219	0.10341									OS01T0953100-02	0.0812616	1.64685	0.100359									OS02T0754600-01	0.0905959	1.76632	0.0780903
			OS07T0160400-01	-0.0961759	1.9373	0.0534086									OS08T0300700-01	-0.080542	1.63217	0.103415									OS03T0735000-01	-0.0812467	1.64655	0.100421									OS04T0683900-02	0.0905475	1.76537	0.0782502
			OS06T0127500-01	-0.0961346	1.93646	0.0535118									OS03T0268050-00	0.0805397	1.63212	0.103425									OS07T0447800-01	0.0812451	1.64651	0.100428									OS03T0418600-01	0.0905339	1.7651	0.0782953
			OS04T0431200-01	-0.0961215	1.9362	0.0535444									OS08T0137300-01	-0.080533	1.63199	0.103454									OS01T0673800-03	0.081238	1.64637	0.100458									OS06T0506200-01	0.0905225	1.76488	0.0783329
			OS07T0103500-01	-0.096103	1.93582	0.0535907									OS04T0629500-02	-0.0805255	1.63183	0.103486									OS03T0355100-01	0.0812304	1.64621	0.10049									OS03T0802500-01	-0.0904955	1.76434	0.0784223
			OS02T0210800-01	-0.096078	1.93531	0.0536531									OS06T0108900-02	0.0805172	1.63167	0.103521									OS06T0539066-01	-0.0811983	1.64556	0.100625									OS01T0130900-01	0.0904871	1.76418	0.0784501
			OS02T0515200-01	-0.0960522	1.93479	0.0537177									OS04T0606700-01	0.0804985	1.63128	0.103602									OS07T0208000-01	-0.0811907	1.6454	0.100657									OS03T0221200-01	0.0904868	1.76417	0.0784511
			OS08T0510700-01	-0.0960244	1.93422	0.0537875									OS01T0267600-01	-0.0804944	1.6312	0.10362									OS01T0937200-01	-0.0811512	1.6446	0.100823									OS07T0294650-01	0.0904844	1.76413	0.0784591
			OS06T0704700-01	-0.095963	1.93297	0.0539416									OS01T0643800-01	0.0804798	1.6309	0.103683									OS09T0407200-01	-0.0811465	1.6445	0.100843									OS06T0600800-01	0.0904817	1.76407	0.0784679
			OS03T0703300-01	-0.0959535	1.93278	0.0539653									OS08T0243900-01	0.0804643	1.63059	0.103749									OS04T0490700-01	-0.0811444	1.64446	0.100852									OS03T0254000-01	-0.0904739	1.76392	0.0784938
			OS05T0558000-01	-0.0959425	1.93256	0.0539931									OS10T0559600-01	0.0804495	1.63028	0.103813									OS04T0249700-01	0.0811209	1.64398	0.100951									OS12T0206700-01	-0.0904693	1.76383	0.0785091
			OS10T0580900-01	-0.0959243	1.93219	0.0540387									OS02T0591900-02	-0.0804347	1.62998	0.103877									OS01T0621300-01	-0.0811079	1.64371	0.101006									OS03T0314800-01	0.0904665	1.76377	0.0785185
			OS09T0116600-01	-0.0959167	1.93203	0.0540579									OS03T0740700-01	0.0804091	1.62946	0.103987									OS04T0416900-01	-0.0810824	1.64319	0.101113									OS05T0160200-01	-0.0904483	1.76342	0.0785788
			OS10T0159800-04	-0.0959034	1.93176	0.0540915									OS10T0132300-01	-0.0804077	1.62943	0.103994									OS01T0151500-00	0.0810787	1.64312	0.101129									OS10T0119300-01	0.0904358	1.76317	0.0786202
			OS04T0477200-01	-0.0958922	1.93153	0.0541197									OS11T0549700-01	-0.0804049	1.62938	0.104005									OS10T0330400-01	0.0810599	1.64274	0.101208									OS03T0140300-01	0.0904151	1.76276	0.078689
			OS08T0206900-01	-0.0958671	1.93102	0.0541829									OS08T0289000-02	0.0803928	1.62913	0.104058									OS07T0475800-01	0.0810572	1.64268	0.101219									OS12T0208900-00	-0.0903719	1.76191	0.0788326
			OS02T0606800-01	-0.0958456	1.93059	0.0542372									OS01T0262500-01	0.0803826	1.62892	0.104102									OS02T0735700-01	0.0810559	1.64265	0.101225									OS11T0155100-01	0.0903557	1.7616	0.0788864
			OS02T0116400-01	-0.0958148	1.92996	0.054315									OS02T0597300-01	0.08038	1.62887	0.104113									OS02T0119600-01	-0.0810175	1.64187	0.101387									OS02T0254600-01	-0.0903042	1.76058	0.0790579
			OS02T0273700-01	-0.0958026	1.92971	0.0543459									OS10T0414500-01	0.0803407	1.62807	0.104283									OS03T0826400-01	0.080981	1.64113	0.101542									OS08T0470200-02	-0.0903037	1.76057	0.0790598
			OS12T0534400-01	0.095792	1.9295	0.0543728									OS09T0394700-01	0.0803337	1.62792	0.104313									OS02T0572900-01	0.0809807	1.64112	0.101543									OS05T0444200-01	0.0902959	1.76042	0.0790857
			OS10T0463600-01	-0.0957896	1.92945	0.0543786									OS09T0281300-02	0.0803304	1.62785	0.104328									OS06T0331500-01	-0.0809594	1.64068	0.101633									OS08T0530300-01	0.0902946	1.76039	0.0790902
			OS09T0327550-00	-0.0957892	1.92944	0.0543798									OS05T0223000-01	0.080307	1.62738	0.104429									OS07T0122350-00	0.0809576	1.64065	0.101641									OS05T0156700-01	0.0902628	1.75977	0.0791963
			OS03T0184000-00	-0.0957874	1.9294	0.0543844									OS06T0190500-01	0.0802655	1.62653	0.104609									OS05T0546300-01	-0.0809539	1.64057	0.101657									OS03T0673900-00	0.0902496	1.75951	0.0792404
			OS11T0536000-01	-0.0957643	1.92893	0.0544428									OS06T0237300-01	-0.0802606	1.62643	0.10463									OS02T0125100-01	-0.080934	1.64017	0.101741									OS02T0167100-01	0.090244	1.7594	0.0792591
			OS08T0374000-01	0.095746	1.92856	0.0544891									OS09T0429350-01	0.0802561	1.62634	0.104649									OS02T0721800-01	0.0809203	1.63989	0.101799									OS02T0230100-01	0.0901964	1.75847	0.0794181
			OS11T0629600-01	-0.0957205	1.92804	0.0545539									OS04T0556400-01	0.0802534	1.62628	0.104661									OS04T0613600-00	-0.0809046	1.63957	0.101866									OS01T0359400-03	0.0901662	1.75787	0.0795191
			OS12T0154000-02	-0.0956954	1.92753	0.0546175									OS10T0343200-01	-0.0802145	1.62549	0.10483									OS04T0418500-01	-0.0808788	1.63904	0.101975									OS01T0559500-01	0.0901564	1.75768	0.0795521
			OS05T0177400-00	0.0956881	1.92739	0.0546359									OS07T0114400-01	0.080201	1.62522	0.104889									OS12T0204200-01	0.0808682	1.63882	0.102021									OS01T0826000-00	0.090148	1.75751	0.0795801
			OS09T0375600-01	-0.0956853	1.92733	0.0546433									OS01T0843500-01	-0.0801841	1.62487	0.104962									OS07T0615200-01	0.0808647	1.63875	0.102035									OS12T0418900-01	-0.0901469	1.75749	0.0795839
			OS09T0332100-01	-0.0956733	1.92708	0.0546737									OS03T0256400-01	-0.0801675	1.62453	0.105034									OS06T0154400-01	-0.0808506	1.63847	0.102095									OS02T0726400-01	0.0901429	1.75741	0.0795974
			OS08T0346500-00	-0.0956707	1.92703	0.0546801									OS01T0351800-01	-0.0801627	1.62444	0.105055									OS08T0482300-01	0.0808295	1.63804	0.102185									OS06T0301000-01	0.090124	1.75704	0.0796607
			OS12T0520200-01	0.0956485	1.92658	0.0547366									OS06T0152400-01	0.0801543	1.62426	0.105092									OS09T0110750-00	0.080818	1.6378	0.102234									OS11T0670900-01	0.090116	1.75688	0.0796876
			OS10T0572100-01	-0.0955931	1.92545	0.0548779									OS02T0700700-01	0.0801532	1.62424	0.105097									OS03T0565200-01	-0.0807914	1.63726	0.102348									OS02T0122500-00	0.0901079	1.75673	0.0797146
			OS04T0372800-01	-0.0955797	1.92518	0.054912									OS01T0382400-01	-0.0801488	1.62415	0.105116									OS08T0351200-01	-0.0807746	1.63692	0.102419									OS10T0318000-01	0.0900967	1.75651	0.0797522
			OS09T0533300-01	-0.0955722	1.92503	0.0549311									OS07T0171300-01	0.0801321	1.62381	0.105188									OS11T0243750-01	0.0807661	1.63674	0.102455									OS04T0603601-00	0.090096	1.75649	0.0797547
			OS09T0397800-01	-0.0955586	1.92475	0.0549659									OS03T0659400-01	0.0801167	1.6235	0.105255									OS05T0586400-01	-0.0807612	1.63664	0.102476									OS08T0359100-01	0.0900656	1.75589	0.0798567
			OS04T0447100-01	-0.0955522	1.92462	0.0549822									OS10T0563600-01	0.0801071	1.6233	0.105298									OS05T0177500-01	-0.0807491	1.6364	0.102528									OS07T0298900-01	-0.0900605	1.75579	0.079874
			OS12T0155300-01	-0.0954924	1.92341	0.055135									OS03T0340300-01	-0.0801021	1.6232	0.105319									OS10T0115600-01	-0.0807449	1.63631	0.102546									OS07T0642100-01	0.0900529	1.75564	0.0798994
			OS05T0564200-01	-0.0954785	1.92312	0.0551706									OS08T0513000-01	0.0800818	1.62278	0.105408									OS01T0293000-01	-0.0807243	1.63589	0.102634									OS07T0454200-01	0.090046	1.75551	0.0799228
			OS07T0110800-01	-0.0954732	1.92302	0.0551842									OS03T0192700-01	0.080054	1.62222	0.105529									OS08T0205150-01	-0.080719	1.63578	0.102657									OS08T0442900-01	-0.0900396	1.75538	0.0799443
			OS08T0200300-02	0.09547	1.92295	0.0551924									OS06T0152200-01	0.0800412	1.62196	0.105585									OS06T0127000-03	0.0807019	1.63543	0.102729									OS04T0532700-01	0.0900381	1.75535	0.0799494
			OS05T0156800-01	-0.0954636	1.92282	0.0552086									OS07T0222900-01	-0.0800131	1.62138	0.105708									OS03T0159200-01	-0.0806155	1.63367	0.103099									OS03T0826500-01	-0.0900285	1.75517	0.0799815
			OS08T0292400-01	-0.0954486	1.92252	0.0552471									OS01T0167100-01	-0.0800057	1.62123	0.10574									OS08T0522100-00	0.0805966	1.63328	0.103181									OS01T0766200-01	0.0900225	1.75505	0.080002
			OS11T0557900-01	-0.0954204	1.92194	0.0553194									OS03T0782500-01	-0.0799772	1.62065	0.105865									OS12T0114000-01	0.0805882	1.63311	0.103217									OS08T0430200-01	0.0899977	1.75456	0.0800853
			OS03T0232500-01	-0.0954062	1.92165	0.0553559									OS07T0294650-01	0.0799743	1.62059	0.105877									OS06T0484500-01	-0.080573	1.6328	0.103282									OS09T0550000-01	0.0899917	1.75444	0.0801057
			OS02T0321500-01	-0.0953916	1.92136	0.0553936									OS06T0600400-01	0.0799719	1.62054	0.105888									OS12T0193200-01	0.0805668	1.63268	0.103309									OS01T0125700-01	-0.0899845	1.7543	0.0801299
			OS08T0438400-01	-0.0953848	1.92122	0.055411									OS04T0191400-01	-0.0799429	1.61995	0.106015									OS09T0369400-01	-0.0805591	1.63252	0.103341									OS04T0513700-00	0.0899843	1.7543	0.0801306
			OS01T0739400-01	-0.0953586	1.92069	0.0554783									OS02T0731300-01	0.0799388	1.61987	0.106033									OS07T0108300-01	-0.0805545	1.63243	0.103361									OS12T0283800-01	0.089976	1.75413	0.0801584
			OS03T0299600-01	0.0953522	1.92056	0.0554948									OS06T0661500-01	0.0799386	1.61986	0.106034									OS04T0610100-01	0.080544	1.63221	0.103406									OS01T0950800-01	0.0899703	1.75402	0.0801778
			OS06T0600700-02	-0.0953465	1.92044	0.0555095									OS09T0553200-01	0.0799249	1.61959	0.106094									OS01T0689000-01	0.0805438	1.63221	0.103407									OS03T0656900-01	-0.0899441	1.75351	0.0802662
			OS08T0191900-01	0.0953461	1.92043	0.0555105									OS12T0170800-01	-0.079879	1.61865	0.106295									OS01T0810300-01	0.080527	1.63187	0.103479									OS03T0187700-01	0.0899436	1.7535	0.0802677
			OS06T0202300-01	0.0953444	1.9204	0.0555149									OS09T0278700-00	-0.0798603	1.61827	0.106378									OS12T0207500-00	-0.080514	1.6316	0.103535									OS03T0320600-01	-0.0899376	1.75338	0.0802882
			OS11T0117400-00	0.0952991	1.91948	0.0556315									OS03T0187200-01	-0.079854	1.61814	0.106406									OS05T0137800-01	-0.0805102	1.63152	0.103552									OS10T0389300-01	0.0899365	1.75336	0.0802916
			OS09T0133600-02	-0.0952892	1.91928	0.0556571									OS01T0557100-01	0.0798513	1.61808	0.106417									OS03T0822300-01	-0.0805028	1.63137	0.103583									OS09T0452800-01	0.0899098	1.75283	0.0803818
			OS04T0665600-01	-0.095284	1.91917	0.0556705									OS02T0455400-00	0.0798434	1.61792	0.106452									OS02T0796600-01	-0.0805003	1.63132	0.103594									OS02T0228300-01	-0.0898763	1.75217	0.0804954
			OS01T0723100-01	-0.0952744	1.91897	0.0556953									OS03T0187600-01	0.0798433	1.61792	0.106452									OS07T0642300-01	0.0804815	1.63094	0.103675									OS07T0452400-01	0.0898591	1.75183	0.0805536
			OS07T0421200-01	-0.0952383	1.91824	0.0557885									OS01T0511300-01	0.0798323	1.6177	0.106501									OS03T0626900-00	0.0804513	1.63032	0.103805									OS10T0516300-01	-0.089846	1.75158	0.0805978
			OS10T0350800-01	-0.0952159	1.91779	0.0558465									OS02T0625000-01	0.0797968	1.61697	0.106657									OS07T0100300-02	0.0804195	1.62967	0.103942									OS02T0731900-01	0.0898371	1.7514	0.0806279
			OS05T0270500-01	0.0952145	1.91776	0.05585									OS07T0575500-00	-0.0797575	1.61617	0.10683									OS05T0195101-01	0.080415	1.62958	0.103962									OS01T0664000-00	0.0898301	1.75126	0.0806518
			OS10T0579200-01	-0.0951987	1.91744	0.0558908									OS10T0512800-01	0.0797534	1.61609	0.106848									OS01T0935200-01	0.0804111	1.6295	0.103979									OS08T0236700-00	0.0898221	1.75111	0.0806788
			OS02T0580300-01	-0.0951728	1.91691	0.0559579									OS02T0739600-01	-0.0797381	1.61577	0.106916									OS12T0605100-01	0.0803937	1.62915	0.104054									OS03T0196250-00	0.089803	1.75073	0.0807436
			OS08T0460600-01	-0.0951477	1.9164	0.056023									OS11T0605100-01	-0.0797117	1.61524	0.107032									OS03T0701550-01	-0.0803718	1.6287	0.104148									OS12T0571700-01	-0.0897871	1.75042	0.0807974
			OS07T0181500-01	0.0951365	1.91617	0.0560521									OS08T0158900-01	-0.079693	1.61486	0.107115									OS07T0291200-01	0.0803208	1.62766	0.104369									OS03T0857200-01	0.089761	1.74991	0.0808861
			OS01T0704400-01	-0.0951279	1.916	0.0560744									OS12T0545600-01	-0.0796916	1.61483	0.107121									OS05T0492500-01	0.0802755	1.62674	0.104565									OS02T0526600-01	-0.0897555	1.7498	0.0809047
			OS08T0504600-01	-0.0951269	1.91598	0.056077									OS10T0564200-01	-0.0796601	1.61418	0.107261									OS01T0305200-01	0.0802288	1.62578	0.104768									OS08T0375400-01	0.0897488	1.74967	0.0809274
			OS05T0220900-01	-0.0951026	1.91548	0.0561402									OS02T0131700-00	0.0796592	1.61417	0.107264									OS04T0482300-01	0.0802017	1.62523	0.104886									OS02T0649000-01	0.0897483	1.74966	0.0809291
			OS03T0298800-01	-0.0950948	1.91532	0.0561604									OS01T0658400-01	0.0796518	1.61401	0.107297									OS09T0361400-01	-0.0801935	1.62506	0.104921									OS01T0120600-01	0.0897364	1.74942	0.0809697
			OS09T0562750-00	0.095069	1.9148	0.0562273									OS03T0245700-02	0.079634	1.61365	0.107376									OS01T0581300-01	0.0801929	1.62505	0.104924									OS04T0625900-01	0.0897267	1.74923	0.0810026
			OS08T0420700-01	-0.0950551	1.91452	0.0562636									OS12T0454800-01	0.0796192	1.61335	0.107441									OS04T0281900-02	-0.0801891	1.62497	0.10494									OS03T0152000-01	0.0897127	1.74896	0.0810503
			OS04T0513400-01	0.0950012	1.91342	0.0564041									OS01T0959100-01	0.0796095	1.61315	0.107484									OS08T0271400-01	-0.0801833	1.62486	0.104965									OS02T0160000-01	0.0897109	1.74892	0.0810563
			OS02T0806700-01	-0.0949968	1.91333	0.0564155									OS05T0357600-02	0.079568	1.61231	0.107668									OS12T0146400-01	0.0801741	1.62467	0.105006									OS10T0501300-01	-0.0896977	1.74866	0.0811013
			OS06T0694500-01	-0.094983	1.91305	0.0564514									OS03T0332900-01	0.079566	1.61227	0.107677									OS04T0605200-01	-0.0801736	1.62466	0.105008									OS01T0916950-00	-0.0896925	1.74856	0.0811191
			OS03T0724100-01	0.0949479	1.91234	0.0565431									OS03T0168400-01	0.0795648	1.61224	0.107683									OS07T0204800-02	0.080145	1.62407	0.105132									OS01T0714100-01	0.0896622	1.74797	0.0812222
			OS03T0791800-01	-0.094942	1.91222	0.0565585									OS02T0767700-01	0.0795364	1.61166	0.107809									OS02T0110400-01	-0.0800872	1.6229	0.105384									OS01T0311400-00	0.0896618	1.74796	0.0812237
			OS04T0303900-01	-0.0949369	1.91212	0.0565719									OS06T0695500-01	0.0795304	1.61154	0.107836									OS02T0798200-01	-0.0800778	1.6227	0.105425									OS08T0524100-01	0.0896504	1.74773	0.0812623
			OS09T0287000-01	0.0949329	1.91203	0.0565823									OS06T0225200-01	-0.0795199	1.61133	0.107882									OS04T0487300-01	-0.0800738	1.62262	0.105443									OS05T0516900-01	0.0896499	1.74772	0.081264
			OS01T0589000-01	-0.0948784	1.91093	0.0567251									OS02T0320300-01	0.0794819	1.61055	0.108051									OS01T0332800-02	0.0800635	1.62241	0.105488									OS03T0363800-01	0.0896451	1.74763	0.0812807
			OS02T0467400-01	-0.0948596	1.91054	0.0567744									OS02T0810400-01	0.0794663	1.61023	0.108121									OS12T0559200-02	0.0800352	1.62183	0.105611									OS05T0128200-01	-0.0896384	1.7475	0.0813033
			OS07T0645400-01	-0.0948169	1.90968	0.0568864									OS05T0419000-01	0.0794563	1.61003	0.108165									OS06T0724500-01	-0.0800352	1.62183	0.105611									OS11T0311550-00	0.0896362	1.74745	0.0813108
			OS06T0652200-01	-0.0947345	1.908	0.0571031									OS03T0627300-01	0.0794548	1.61	0.108172									OS12T0510200-01	0.0800297	1.62172	0.105635									OS01T0773700-02	-0.0896357	1.74744	0.0813125
			OS05T0404600-01	-0.0947168	1.90764	0.0571498									OS03T0795300-01	-0.0794494	1.60989	0.108196									OS03T0251500-01	-0.080028	1.62169	0.105643									OS03T0703600-01	-0.0896357	1.74744	0.0813127
			OS01T0911100-01	-0.0946978	1.90726	0.0572									OS02T0750200-01	-0.079448	1.60986	0.108202									OS11T0645400-01	-0.0800115	1.62135	0.105715									OS06T0329200-01	-0.089612	1.74698	0.0813933
			OS03T0187600-01	0.0946947	1.90719	0.0572082									OS03T0259700-01	0.0794403	1.6097	0.108236									OS08T0172200-01	0.0800063	1.62124	0.105738									OS06T0664400-01	0.0895311	1.74539	0.0816699
			OS05T0558800-02	-0.0946723	1.90674	0.0572671									OS12T0617900-02	0.0794372	1.60964	0.10825									OS02T0829000-01	0.0800017	1.62115	0.105758									OS01T0134900-01	0.0895293	1.74535	0.081676
			OS02T0625300-00	0.0946667	1.90662	0.057282									OS03T0750700-01	0.0794294	1.60948	0.108285									OS02T0289700-01	-0.0799856	1.62082	0.105828									OS06T0166400-01	0.089501	1.7448	0.0817731
			OS07T0445600-01	-0.0946507	1.9063	0.0573242									OS08T0441100-01	0.0793973	1.60883	0.108428									OS01T0362533-01	-0.079964	1.62038	0.105923									OS01T0168500-01	0.0894695	1.74418	0.0818812
			OS05T0147100-01	-0.094627	1.90582	0.0573869									OS06T0248500-00	0.0793936	1.60875	0.108445									OS02T0287900-01	-0.0799298	1.61969	0.106072									OS07T0412100-01	0.0894606	1.744	0.0819116
			OS03T0126825-01	-0.0946266	1.90581	0.0573879									OS08T0207500-01	-0.0793869	1.60861	0.108474									OS01T0776300-01	0.0799215	1.61952	0.106109									OS12T0103540-01	0.0894541	1.74388	0.0819339
			OS05T0185650-01	-0.094567	1.9046	0.0575459									OS01T0966000-04	0.0793862	1.6086	0.108478									OS07T0227600-00	0.0799158	1.6194	0.106134									OS01T0839200-01	0.0893911	1.74264	0.0821505
			OS02T0828500-01	-0.0945616	1.90449	0.0575603									OS07T0546700-01	-0.0793852	1.60858	0.108482									OS09T0528300-01	-0.07986	1.61826	0.106379									OS07T0258800-00	0.0893761	1.74234	0.082202
			OS02T0313700-02	-0.0945262	1.90377	0.057654									OS06T0273100-01	0.0793711	1.60829	0.108545									OS12T0612500-01	-0.0798524	1.61811	0.106413									OS12T0636800-01	-0.0893577	1.74198	0.0822653
			OS01T0692300-01	-0.0945174	1.90359	0.0576775									OS03T0804100-00	0.0793559	1.60798	0.108613									OS04T0514500-01	-0.0798502	1.61806	0.106422									OS11T0473200-01	0.0893485	1.7418	0.0822969
			OS10T0546200-00	-0.0945075	1.90339	0.0577037									OS02T0807750-01	-0.0793499	1.60786	0.10864									OS10T0103800-01	0.0798454	1.61796	0.106443									OS01T0764500-01	0.089348	1.74179	0.0822988
			OS07T0495100-01	-0.094496	1.90316	0.0577343									OS01T0131800-01	0.0793484	1.60783	0.108646									OS05T0318600-01	0.0798294	1.61764	0.106513									OS03T0385301-01	0.0893458	1.74175	0.0823063
			OS02T0708600-01	-0.0944865	1.90296	0.0577597									OS03T0144000-01	-0.0793201	1.60725	0.108773									OS04T0690400-01	0.0798182	1.61741	0.106563									OS03T0582900-02	0.0893444	1.74172	0.0823111
			OS02T0142300-01	-0.0944821	1.90287	0.0577712									OS04T0635700-01	-0.0793184	1.60722	0.10878									OS05T0584300-01	0.0798172	1.61739	0.106567									OS03T0196800-01	-0.0893355	1.74154	0.0823419
			OS02T0227000-01	-0.0944655	1.90254	0.0578154									OS11T0417300-01	0.0793024	1.60689	0.108852									OS12T0137100-01	-0.0797376	1.61577	0.106918									OS03T0784700-01	0.0893294	1.74142	0.0823629
			OS03T0568500-01	-0.0944569	1.90236	0.0578384									OS01T0815400-01	-0.0792793	1.60642	0.108955									OS11T0205500-02	0.0797212	1.61543	0.106991									OS07T0629000-01	0.0893085	1.74101	0.0824348
			OS05T0357600-02	-0.0944206	1.90162	0.057935									OS03T0215900-00	-0.0792718	1.60627	0.108989									OS04T0209300-01	0.079691	1.61481	0.107124									OS08T0261100-01	0.0892934	1.74072	0.0824869
			OS03T0791432-01	-0.0944196	1.9016	0.0579379									OS01T0952500-01	-0.079257	1.60596	0.109055									OS03T0103100-01	0.0796892	1.61478	0.107132									OS03T0251350-00	0.0892677	1.74021	0.0825756
			OS09T0237900-01	-0.0944171	1.90155	0.0579445									OS04T0436300-01	-0.0792559	1.60594	0.10906									OS12T0146500-01	0.0796823	1.61464	0.107162									OS04T0487000-01	0.0892573	1.74001	0.0826114
			OS07T0630800-01	-0.0944044	1.90129	0.0579785									OS07T0114000-01	0.0792559	1.60594	0.10906									OS06T0188550-01	0.0796793	1.61458	0.107175									OS08T0545000-01	0.0892231	1.73934	0.0827298
			OS04T0501800-00	-0.0943512	1.90021	0.0581204									OS02T0178400-01	0.0792423	1.60566	0.109121									OS03T0682100-00	-0.0796505	1.61399	0.107303									OS03T0412900-00	0.0892184	1.73924	0.0827461
			OS10T0432300-01	-0.0943465	1.90012	0.0581331									OS11T0502700-01	-0.0792409	1.60564	0.109127									OS05T0196100-02	-0.0796459	1.61389	0.107323									OS01T0884600-00	0.0891903	1.73869	0.0828432
			OS02T0759000-01	-0.0943404	1.89999	0.0581492									OS08T0557200-01	-0.0792365	1.60555	0.109147									OS11T0225100-01	0.0796247	1.61346	0.107417									OS10T0446200-01	0.0891885	1.73866	0.0828496
			OS07T0111600-01	-0.0943298	1.89978	0.0581777									OS02T0578800-01	0.0792174	1.60516	0.109233									OS12T0581600-01	-0.0795807	1.61256	0.107612									OS03T0265600-01	0.0891661	1.73822	0.082927
			OS06T0686600-01	-0.0943226	1.89963	0.0581971									OS12T0149800-01	0.0791887	1.60457	0.109362									OS10T0140700-00	-0.0795527	1.612	0.107736									OS08T0157600-01	-0.0891192	1.73729	0.0830899
			OS06T0683700-01	-0.0943148	1.89947	0.0582179									OS08T0407600-01	0.0791605	1.604	0.109488									OS07T0185900-01	-0.0795447	1.61183	0.107772									OS04T0347900-01	0.089111	1.73713	0.0831183
			OS03T0736300-01	-0.0943051	1.89927	0.0582439									OS03T0766800-01	0.0791589	1.60396	0.109496									OS02T0153900-01	0.0795381	1.6117	0.107801									OS01T0565600-01	0.0890986	1.73689	0.0831615
			OS05T0350500-01	-0.0942668	1.8985	0.0583465									OS07T0452400-01	-0.0791536	1.60386	0.109519									OS02T0595300-00	0.0795167	1.61126	0.107896									OS02T0755200-01	0.0890893	1.73671	0.0831936
			OS04T0635400-00	-0.0942632	1.89842	0.0583562									OS03T0584400-01	0.0791483	1.60375	0.109543									OS12T0120200-01	0.0795083	1.61109	0.107934									OS05T0187800-01	0.089031	1.73556	0.0833965
			OS08T0159800-00	-0.094252	1.8982	0.0583861									OS02T0168100-01	-0.0790915	1.60259	0.109799									OS04T0506000-01	-0.0794981	1.61088	0.107979									OS08T0541300-01	-0.0890238	1.73542	0.0834216
			OS03T0628900-01	-0.0942449	1.89805	0.0584053									OS07T0172900-01	-0.0790892	1.60254	0.109809									OS01T0734200-00	0.0794914	1.61074	0.108009									OS01T0636700-01	0.0889824	1.73461	0.0835657
			OS01T0726001-00	-0.0942273	1.8977	0.0584523									OS04T0117100-01	0.0790854	1.60247	0.109826									OS06T0681300-01	0.0794704	1.61032	0.108102									OS10T0423000-01	0.0889526	1.73402	0.0836699
			OS07T0190800-01	0.0942213	1.89757	0.0584686									OS03T0186100-01	0.0790849	1.60246	0.109829									OS05T0188800-00	-0.0794575	1.61005	0.10816									OS01T0223200-01	0.0889516	1.734	0.0836734
			OS10T0545300-01	-0.0941968	1.89708	0.0585344									OS02T0564000-01	0.0790629	1.60201	0.109928									OS11T0661101-01	-0.0794378	1.60965	0.108247									OS11T0194900-01	0.0889444	1.73386	0.0836985
			OS01T0747400-01	0.0941846	1.89683	0.0585672									OS03T0685300-01	-0.079061	1.60197	0.109936									OS10T0564000-01	0.0794342	1.60958	0.108263									OS07T0617800-01	-0.0889032	1.73305	0.0838421
			OS12T0191200-01	0.0941743	1.89662	0.0585949									OS11T0226400-01	-0.0790585	1.60192	0.109948									OS09T0346900-01	0.0794238	1.60937	0.10831									OS07T0617100-01	0.0889031	1.73305	0.0838427
			OS01T0564300-01	0.0941563	1.89625	0.0586434									OS10T0485000-01	0.0790478	1.6017	0.109996									OS12T0131266-01	-0.0793937	1.60875	0.108444									OS06T0662200-01	0.0888646	1.73229	0.0839774
			OS06T0704300-01	-0.09415	1.89612	0.0586605									OS02T0202250-01	-0.0790422	1.60158	0.110021									OS10T0154700-01	-0.0793683	1.60824	0.108557									OS02T0281150-01	0.0888492	1.73199	0.0840311
			OS01T0575500-01	-0.0941391	1.8959	0.0586898									OS05T0315200-01	0.0790232	1.6012	0.110107									OS05T0411300-01	0.0793619	1.6081	0.108586									OS03T0785900-01	0.0888274	1.73156	0.0841077
			OS08T0318500-01	-0.0941349	1.89582	0.0587011									OS03T0665800-01	0.0789539	1.59978	0.11042									OS03T0370250-01	0.0793369	1.60759	0.108698									OS03T0831500-01	0.0888251	1.73152	0.0841158
			OS12T0287200-01	-0.0940941	1.89499	0.0588111									OS01T0858900-01	0.0789486	1.59968	0.110444									OS04T0111900-01	-0.0791725	1.60424	0.109434									OS06T0343600-01	0.0888055	1.73113	0.0841844
			OS06T0231300-01	-0.0940844	1.89479	0.0588375									OS05T0424000-01	-0.0788641	1.59795	0.110827									OS12T0563600-03	-0.0791416	1.60361	0.109573									OS11T0176100-01	0.0887245	1.72954	0.0844688
			OS11T0198100-01	-0.0940615	1.89433	0.0588991									OS07T0273000-01	-0.0788343	1.59735	0.110963									OS05T0180300-01	-0.0791344	1.60347	0.109606									OS02T0768300-01	0.088684	1.72874	0.0846114
			OS03T0170400-01	-0.0940319	1.89372	0.0589794									OS05T0358400-02	0.0788193	1.59704	0.111031									OS02T0620600-01	0.0791234	1.60324	0.109655									OS07T0607500-01	0.0886619	1.72831	0.0846892
			OS04T0680000-00	-0.0940191	1.89346	0.059014									OS12T0485800-01	0.078803	1.59671	0.111105									OS06T0498500-02	-0.0791228	1.60323	0.109658									OS09T0355400-01	0.0886308	1.7277	0.0847989
			OS10T0476900-01	-0.094018	1.89344	0.0590169									OS05T0475300-01	0.0787901	1.59644	0.111164									OS02T0817900-01	0.0791226	1.60322	0.109659									OS11T0643700-01	0.0886137	1.72736	0.0848593
			OS03T0207250-01	-0.0939934	1.89294	0.0590836									OS01T0915600-01	0.0787862	1.59637	0.111181									OS04T0627200-00	0.0791065	1.6029	0.109731									OS11T0161000-01	0.0886045	1.72718	0.0848919
			OS03T0740700-01	-0.0939846	1.89276	0.0591073									OS01T0613300-01	0.078738	1.59538	0.111401									OS07T0151200-00	0.0791035	1.60283	0.109745									OS08T0196700-01	0.0886042	1.72717	0.0848931
			OS12T0271700-01	-0.0939509	1.89208	0.0591989									OS02T0435600-01	-0.0787325	1.59527	0.111426									OS01T0678100-01	-0.0790994	1.60275	0.109763									OS02T0637900-01	0.0885442	1.726	0.085105
			OS03T0575200-01	-0.0939506	1.89207	0.0591997									OS05T0441500-01	-0.0787207	1.59503	0.11148									OS02T0139700-01	0.0790933	1.60263	0.109791									OS04T0667800-01	-0.0885121	1.72537	0.0852188
			OS09T0540500-01	-0.0939477	1.89201	0.0592075									OS02T0728100-01	0.0787102	1.59482	0.111528									OS01T0190000-01	0.0790304	1.60134	0.110075									OS04T0295400-02	0.0884908	1.72495	0.0852944
			OS09T0299300-00	-0.0939383	1.89182	0.0592332									OS03T0681800-00	-0.0786825	1.59425	0.111654									OS02T0164300-01	0.0790255	1.60124	0.110097									OS07T0242400-01	-0.0884848	1.72483	0.0853154
			OS05T0271900-01	-0.0939268	1.89159	0.0592642									OS12T0106100-00	-0.0786691	1.59398	0.111715									OS09T0121050-00	0.0790102	1.60093	0.110166									OS01T0910800-00	0.0884502	1.72415	0.0854382
			OS06T0264900-00	-0.0939081	1.89121	0.0593152									OS08T0246950-00	0.0786678	1.59395	0.111721									OS01T0276900-01	-0.0789358	1.59942	0.110502									OS05T0575300-01	0.0884479	1.7241	0.0854465
			OS09T0245500-01	-0.0938647	1.89033	0.0594331									OS05T0510200-01	-0.078667	1.59393	0.111725									OS06T0221100-01	-0.0789234	1.59916	0.110559									OS01T0193900-01	0.0884432	1.72401	0.0854633
			OS01T0605000-01	-0.0938508	1.89004	0.0594712									OS02T0608600-01	-0.0786522	1.59363	0.111793									OS01T0227400-01	-0.0789125	1.59894	0.110608									OS06T0329900-01	0.0884423	1.724	0.0854662
			OS09T0383400-01	-0.0938272	1.88957	0.0595354									OS01T0877300-01	-0.0786385	1.59335	0.111855									OS06T0297400-03	0.0789098	1.59889	0.11062									OS02T0143100-01	0.0884289	1.72373	0.0855139
			OS01T0647850-01	-0.0938227	1.88947	0.0595477									OS05T0386700-02	0.0786283	1.59315	0.111902									OS09T0505100-01	-0.0788972	1.59863	0.110677									OS10T0561200-01	0.0884079	1.72332	0.0855886
			OS03T0807800-01	-0.0938028	1.88907	0.059602									OS01T0665200-01	0.0786109	1.59279	0.111981									OS04T0380300-02	0.0788947	1.59858	0.110688									OS03T0223700-01	0.0883973	1.72311	0.0856263
			OS10T0204100-01	-0.0937874	1.88876	0.059644									OS07T0656800-01	0.078609	1.59275	0.11199									OS07T0603200-01	-0.0788931	1.59854	0.110696									OS09T0471500-01	0.0883579	1.72234	0.0857663
			OS01T0951100-01	-0.0937776	1.88856	0.0596708									OS04T0614650-00	0.0785897	1.59236	0.112078									OS01T0652800-01	-0.0788882	1.59845	0.110718									OS04T0535400-01	0.0883547	1.72227	0.0857779
			OS05T0543400-02	-0.0937755	1.88851	0.0596766									OS02T0665600-01	0.0785721	1.592	0.112159									OS03T0105401-00	-0.0788756	1.59819	0.110775									OS02T0704800-01	-0.0883528	1.72224	0.0857846
			OS01T0663300-01	-0.0937654	1.88831	0.0597041									OS07T0490200-01	0.078539	1.59132	0.112311									OS09T0476100-01	0.0788416	1.59749	0.11093									OS01T0303200-01	0.0883438	1.72206	0.0858166
			OS02T0671400-02	-0.0937628	1.88826	0.0597112									OS01T0184500-01	-0.0784991	1.59051	0.112494									OS09T0111800-02	0.0788403	1.59747	0.110935									OS12T0116700-01	0.0883377	1.72194	0.0858384
			OS01T0778900-01	-0.0937533	1.88806	0.0597374									OS01T0358300-03	-0.078492	1.59037	0.112527									OS03T0119900-01	0.0788051	1.59675	0.111096									OS07T0515000-01	0.0883357	1.7219	0.0858456
			OS07T0656400-01	-0.0937295	1.88758	0.0598024									OS01T0826900-01	-0.0784903	1.59033	0.112534									OS02T0175000-01	-0.0787939	1.59652	0.111147									OS03T0278300-04	0.0883049	1.7213	0.0859551
			OS01T0921600-01	-0.0936862	1.8867	0.0599209									OS08T0494000-01	-0.0784892	1.59031	0.112539									OS10T0371100-00	0.0787685	1.596	0.111262									OS06T0142050-00	0.0882911	1.72102	0.0860045
			OS03T0749500-01	0.0936845	1.88667	0.0599256									OS01T0802200-01	0.0784727	1.58997	0.112615									OS03T0249400-01	0.078767	1.59597	0.111269									OS09T0498000-01	0.0882272	1.71977	0.0862329
			OS03T0292700-01	-0.0936827	1.88663	0.0599306									OS06T0717300-00	0.0784685	1.58989	0.112635									OS09T0345300-01	-0.0787371	1.59536	0.111405									OS09T0461700-01	0.0881923	1.71908	0.0863576
			OS05T0586900-01	-0.093665	1.88627	0.0599791									OS04T0660100-02	-0.0783922	1.58833	0.112986									OS01T0715400-02	-0.0787152	1.59492	0.111505									OS03T0691400-01	0.0881667	1.71858	0.0864494
			OS06T0498900-01	-0.0936571	1.88611	0.0600009									OS03T0310701-00	0.0783629	1.58774	0.113121									OS03T0391700-01	0.0787094	1.5948	0.111531									OS09T0565500-01	0.0881588	1.71842	0.0864778
			OS07T0134800-04	-0.0936498	1.88596	0.0600209									OS05T0460475-00	0.0783551	1.58758	0.113157									OS01T0232000-00	0.0786999	1.59461	0.111575									OS04T0466600-01	0.0881427	1.71811	0.0865353
			OS04T0626000-01	-0.0936443	1.88585	0.0600361									OS02T0234400-01	0.0783464	1.5874	0.113197									OS11T0246100-01	-0.0786951	1.59451	0.111597									OS11T0171350-00	0.0881348	1.71795	0.0865638
			OS05T0560600-01	-0.0936255	1.88547	0.0600876									OS11T0242400-01	0.078345	1.58737	0.113203									OS01T0761500-01	0.0786869	1.59434	0.111634									OS10T0188300-01	0.0881061	1.71739	0.0866669
			OS03T0249500-01	-0.0936122	1.8852	0.0601242									OS12T0299700-01	0.0783277	1.58702	0.113283									OS06T0661766-00	-0.0786589	1.59377	0.111762									OS07T0632800-01	0.0880374	1.71604	0.086914
			OS05T0527200-00	-0.0935724	1.88439	0.0602336									OS03T0226600-01	-0.0783212	1.58689	0.113313									OS08T0556600-01	0.0786315	1.59321	0.111887									OS03T0825800-01	0.0880308	1.71591	0.0869377
			OS09T0400000-00	0.093544	1.88381	0.060312									OS03T0745600-01	-0.078317	1.5868	0.113333									OS03T0202200-01	0.0786221	1.59302	0.11193									OS08T0498100-01	0.0880248	1.71579	0.0869592
			OS08T0172200-01	-0.0935322	1.88357	0.0603446									OS08T0447300-00	0.0782925	1.5863	0.113446									OS02T0198500-02	-0.0785564	1.59168	0.112231									OS07T0543300-00	-0.0879786	1.71489	0.0871255
			OS10T0552400-01	-0.0934928	1.88277	0.0604533									OS11T0549680-01	0.07828	1.58605	0.113504									OS07T0207400-01	-0.0785537	1.59162	0.112244									OS01T0197200-01	0.0879779	1.71487	0.0871282
			OS05T0558900-01	0.0934872	1.88266	0.0604688									OS05T0279300-01	-0.07827	1.58584	0.11355									OS08T0207500-01	0.078526	1.59106	0.112371									OS05T0168700-01	0.0879477	1.71428	0.0872372
			OS11T0226966-00	-0.0934854	1.88262	0.0604736									OS09T0558900-01	0.0782486	1.58541	0.113649									OS08T0323400-01	0.0785148	1.59083	0.112422									OS09T0465500-01	0.0879139	1.71361	0.0873592
			OS09T0539800-01	-0.0934716	1.88234	0.0605119									OS07T0569000-01	0.0782405	1.58524	0.113687									OS05T0194600-01	0.0785145	1.59083	0.112423									OS10T0364900-01	0.0879107	1.71355	0.0873706
			OS09T0567366-01	-0.0934659	1.88222	0.0605277									OS03T0728600-01	-0.0782318	1.58506	0.113727									OS03T0337900-01	-0.078513	1.5908	0.11243									OS01T0713200-01	0.0879014	1.71337	0.0874045
			OS01T0507900-01	-0.0934308	1.88151	0.0606246									OS02T0631000-01	0.0782225	1.58487	0.11377									OS02T0221400-01	-0.0785069	1.59067	0.112458									OS03T0332700-01	0.0879007	1.71336	0.0874067
			OS02T0435200-01	-0.0933621	1.88012	0.0608152									OS02T0729700-01	0.078195	1.58431	0.113897									OS05T0349200-01	-0.0785053	1.59064	0.112466									OS03T0154700-01	-0.0878988	1.71332	0.0874137
			OS01T0610100-01	-0.0933593	1.88006	0.060823									OS08T0162800-01	0.0781924	1.58426	0.11391									OS02T0266500-01	-0.0784886	1.5903	0.112542									OS11T0475500-01	0.087892	1.71318	0.0874383
			OS01T0631100-01	-0.0933451	1.87977	0.0608622									OS01T0663400-02	-0.0781893	1.5842	0.113924									OS05T0299700-01	-0.0784803	1.59013	0.11258									OS01T0956200-01	0.0878831	1.71301	0.0874707
			OS07T0569600-01	-0.0933248	1.87936	0.0609186									OS09T0475500-01	-0.078186	1.58413	0.113939									OS02T0603100-01	-0.0784718	1.58995	0.112619									OS01T0728400-01	0.0878764	1.71288	0.0874949
			OS08T0481100-01	-0.0933085	1.87903	0.060964									OS05T0427300-03	0.0781846	1.5841	0.113946									OS06T0593800-01	-0.0784502	1.58952	0.112719									OS11T0602600-01	-0.0878708	1.71277	0.087515
			OS07T0157700-01	-0.0932699	1.87824	0.0610714									OS06T0688100-04	-0.0781716	1.58384	0.114006									OS07T0693000-01	-0.0784452	1.58941	0.112741									OS03T0762500-01	-0.0878459	1.71228	0.0876054
			OS03T0655200-01	-0.093224	1.87731	0.0611995									OS08T0356800-01	-0.0781631	1.58366	0.114045									OS06T0167000-01	0.0784392	1.58929	0.112769									OS02T0153900-01	0.0877825	1.71103	0.0878352
			OS06T0264200-00	-0.0931981	1.87678	0.0612717									OS09T0539500-01	-0.0781532	1.58346	0.114092									OS07T0530300-01	0.0784241	1.58898	0.112839									OS01T0617600-00	0.0877479	1.71035	0.0879606
			OS08T0364900-00	-0.0931885	1.87659	0.0612985									OS10T0463800-01	-0.0781516	1.58343	0.114099									OS07T0143000-01	-0.0784205	1.58891	0.112855									OS03T0720400-01	0.0877478	1.71035	0.087961
			OS06T0622400-00	0.0931821	1.87646	0.0613163									OS05T0194600-01	-0.0781499	1.58339	0.114107									OS12T0164800-01	-0.0784189	1.58888	0.112863									OS02T0549200-01	0.0877448	1.71029	0.0879719
			OS03T0331600-01	-0.0931707	1.87623	0.0613482									OS11T0262600-00	-0.078135	1.58309	0.114176									OS03T0681900-01	-0.0784057	1.58861	0.112924									OS03T0296800-02	0.0877401	1.7102	0.0879891
			OS08T0292600-03	-0.0931428	1.87566	0.0614262									OS11T0119100-01	0.0780939	1.58225	0.114367									OS02T0566400-01	-0.0783951	1.58839	0.112972									OS02T0696900-00	0.087729	1.70998	0.0880294
			OS07T0467500-01	-0.0931395	1.87559	0.0614355									OS04T0645700-01	-0.078064	1.58164	0.114506									OS01T0164600-01	0.0783763	1.58801	0.113059									OS03T0724100-01	0.0877031	1.70947	0.0881236
			OS09T0462200-01	-0.0931301	1.8754	0.061462									OS05T0215700-02	-0.078062	1.5816	0.114515									OS03T0412900-00	-0.0783691	1.58786	0.113092									OS07T0299800-01	0.0876771	1.70896	0.0882183
			OS05T0549100-01	-0.0930553	1.87388	0.0616715									OS09T0567366-01	0.0780566	1.58149	0.11454									OS07T0172600-00	-0.0783597	1.58767	0.113136									OS06T0597800-01	0.0876678	1.70878	0.0882521
			OS12T0207600-00	0.0930421	1.87362	0.0617087									OS01T0168300-01	0.0780545	1.58145	0.114551									OS10T0580800-01	0.0783143	1.58674	0.113345									OS07T0656500-00	-0.0876472	1.70838	0.0883273
			OS11T0639000-00	-0.093015	1.87306	0.0617849									OS12T0291200-00	-0.0779761	1.57985	0.114916									OS02T0259600-02	0.0782994	1.58644	0.113414									OS07T0689600-01	-0.0876363	1.70816	0.088367
			OS03T0794500-01	-0.0930121	1.87301	0.0617931									OS04T0638300-01	0.0779755	1.57984	0.114919									OS05T0390100-01	0.0782952	1.58636	0.113433									OS09T0528300-01	0.0875759	1.70697	0.0885876
			OS03T0194400-01	-0.0930016	1.87279	0.0618225									OS11T0524300-01	0.0779491	1.5793	0.115042									OS05T0185800-01	0.0782913	1.58628	0.113451									OS02T0664700-01	0.0875627	1.70672	0.0886357
			OS07T0188266-00	-0.0929837	1.87243	0.0618728									OS01T0187500-01	0.0779436	1.57919	0.115068									OS04T0307500-01	0.0782851	1.58615	0.11348									OS01T0253400-01	-0.0874927	1.70534	0.0888921
			OS01T0571166-00	0.0929692	1.87214	0.0619137									OS02T0589900-00	0.0779432	1.57918	0.11507									OS06T0184300-03	0.0782709	1.58586	0.113546									OS02T0313500-01	0.0874658	1.70481	0.0889907
			OS02T0828200-01	-0.0929664	1.87208	0.0619216									OS01T0223700-01	0.0779299	1.57891	0.115132									OS01T0906000-01	0.078242	1.58527	0.113679									OS03T0747800-01	0.0874602	1.7047	0.0890111
			OS09T0369000-01	-0.0929532	1.87181	0.0619588									OS01T0337900-01	0.0779138	1.57858	0.115207									OS01T0871100-01	-0.0782329	1.58509	0.113722									OS09T0504900-01	0.0874522	1.70454	0.0890407
			OS02T0221400-01	-0.0929421	1.87158	0.0619901									OS05T0494500-02	0.0779076	1.57845	0.115236									OS12T0583900-02	0.0782158	1.58474	0.113801									OS04T0495300-01	0.0874285	1.70408	0.0891277
			OS09T0476100-02	-0.0929349	1.87144	0.0620104									OS12T0563200-01	0.0779062	1.57842	0.115243									OS09T0358000-00	0.0782074	1.58457	0.11384									OS09T0267500-01	-0.0874195	1.7039	0.0891605
			OS01T0235200-02	-0.0929057	1.87084	0.0620929									OS07T0586700-01	-0.077897	1.57824	0.115286									OS01T0706500-00	0.0781928	1.58427	0.113908									OS10T0576100-01	0.0873732	1.70299	0.0893308
			OS07T0121800-01	0.0928886	1.8705	0.0621411									OS06T0233000-01	0.0778863	1.57802	0.115336									OS03T0377700-01	0.078176	1.58392	0.113986									OS11T0704800-01	0.0873727	1.70298	0.0893325
			OS03T0678100-00	-0.0928664	1.87005	0.0622039									OS01T0268300-01	0.0778843	1.57798	0.115345									OS06T0255200-01	0.0781729	1.58386	0.114									OS01T0355800-00	0.0873484	1.70251	0.0894222
			OS04T0578200-01	-0.0928642	1.87	0.06221									OS06T0597900-01	0.0778727	1.57774	0.1154									OS01T0640800-01	-0.0781553	1.5835	0.114082									OS04T0578200-01	0.0873375	1.70229	0.0894621
			OS08T0110600-00	0.0928609	1.86993	0.0622196									OS07T0661300-01	0.0778682	1.57765	0.115421									OS01T0355800-00	0.0781467	1.58333	0.114121									OS05T0161800-01	-0.0872999	1.70155	0.0896009
			OS01T0570800-01	-0.0928525	1.86976	0.0622433									OS04T0625000-01	-0.0778632	1.57755	0.115444									OS11T0700500-01	0.0781342	1.58307	0.11418									OS04T0614700-01	0.0872765	1.70109	0.0896873
			OS07T0530400-01	-0.0928514	1.86974	0.0622464									OS01T0910200-01	0.0778163	1.57659	0.115664									OS07T0150901-01	0.0781219	1.58282	0.114237									OS07T0212200-01	0.0872408	1.70039	0.089819
			OS09T0448500-00	-0.0928463	1.86964	0.0622607									OS07T0131600-01	0.0778102	1.57647	0.115693									OS04T0194500-01	0.0781197	1.58278	0.114247									OS07T0693700-01	0.087225	1.70008	0.0898773
			OS02T0762300-01	-0.0928425	1.86956	0.0622714									OS09T0565200-02	-0.0777513	1.57527	0.11597									OS01T0228800-01	-0.0781155	1.58269	0.114266									OS02T0736400-01	0.087207	1.69973	0.0899441
			OS03T0626600-01	-0.0928383	1.86948	0.0622833									OS07T0590600-00	0.0777499	1.57524	0.115976									OS02T0234200-01	-0.0781076	1.58253	0.114303									OS12T0125500-01	0.0871908	1.69941	0.090004
			OS02T0254600-01	-0.0928184	1.86907	0.0623397									OS03T0225100-02	-0.077742	1.57508	0.116014									OS11T0606500-01	0.0781045	1.58247	0.114318									OS07T0583000-01	0.0871703	1.69901	0.0900799
			OS09T0519200-02	0.0928095	1.86889	0.062365									OS03T0576600-00	0.0777041	1.57431	0.116192									OS10T0559600-01	0.0780913	1.5822	0.114379									OS05T0438600-01	0.0871621	1.69885	0.0901101
			OS02T0810000-01	-0.092793	1.86856	0.0624117									OS06T0152700-01	-0.0776962	1.57414	0.116229									OS01T0806000-00	0.0780888	1.58215	0.114391									OS05T0506900-01	-0.0871336	1.69829	0.090216
			OS04T0546800-01	-0.0927755	1.8682	0.0624613									OS07T0509200-01	0.0776914	1.57405	0.116251									OS12T0570700-01	-0.0780823	1.58202	0.114421									OS11T0557900-01	0.0871132	1.69789	0.0902916
			OS12T0228400-02	-0.0927739	1.86817	0.0624658									OS01T0258000-01	-0.0776835	1.57389	0.116289									OS02T0314600-01	-0.078081	1.58199	0.114427									OS05T0279300-01	0.0871077	1.69778	0.0903121
			OS05T0134000-03	-0.0927598	1.86788	0.062506									OS11T0120600-00	0.0776827	1.57387	0.116293									OS01T0565600-01	0.0780809	1.58199	0.114427									OS08T0390200-01	0.0870912	1.69746	0.0903732
			OS04T0451700-01	0.092741	1.8675	0.0625593									OS11T0162700-02	-0.0776648	1.5735	0.116377									OS07T0442000-01	-0.0780764	1.5819	0.114448									OS01T0672800-01	0.0870801	1.69724	0.0904144
			OS12T0237900-01	-0.0927363	1.8674	0.0625727									OS04T0665600-01	-0.0776477	1.57316	0.116458									OS06T0113600-01	0.0780753	1.58187	0.114453									OS05T0346500-01	-0.0870739	1.69712	0.0904374
			OS08T0338600-01	-0.092704	1.86675	0.0626646									OS08T0416400-01	-0.0776166	1.57252	0.116605									OS01T0944900-01	0.0780337	1.58102	0.114647									OS05T0310750-00	-0.0870663	1.69697	0.0904658
			OS11T0242800-01	0.0926968	1.8666	0.0626851									OS03T0724500-01	0.0776146	1.57248	0.116614									OS02T0120900-01	-0.0780227	1.5808	0.114699									OS11T0549680-01	0.0870389	1.69643	0.0905677
			OS07T0124600-01	-0.0926889	1.86644	0.0627076									OS05T0395300-01	0.0776099	1.57239	0.116636									OS03T0110400-01	-0.0780144	1.58063	0.114737									OS03T0381300-01	0.0870375	1.6964	0.0905729
			OS06T0691000-01	-0.0926736	1.86613	0.0627511									OS02T0461100-01	0.0776048	1.57228	0.11666									OS01T0720800-01	-0.0780065	1.58047	0.114774									OS04T0446700-01	0.0870226	1.69611	0.0906283
			OS09T0382500-01	-0.0926434	1.86552	0.0628371									OS12T0541400-02	0.0775814	1.57181	0.116771									OS03T0805700-00	0.0779713	1.57975	0.114938									OS01T0106900-01	-0.086979	1.69525	0.0907907
			OS10T0548000-01	-0.0926037	1.86471	0.0629503									OS04T0500700-02	0.0775709	1.57159	0.11682									OS06T0202900-01	0.0779585	1.57949	0.114998									OS01T0553600-01	0.0869426	1.69454	0.0909266
			OS06T0167000-01	-0.0925872	1.86438	0.0629975									OS08T0250900-01	0.0775644	1.57146	0.116851									OS10T0555100-01	-0.0779481	1.57928	0.115047									OS10T0406400-00	0.0869227	1.69415	0.0910005
			OS03T0634000-01	-0.0925825	1.86428	0.063011									OS01T0826000-00	0.0775349	1.57086	0.116991									OS05T0368000-00	0.0779174	1.57865	0.115191									OS01T0752700-01	-0.0869146	1.69399	0.0910311
			OS06T0107750-00	-0.0925272	1.86316	0.0631691									OS04T0118800-00	0.0775337	1.57083	0.116997									OS03T0206600-01	-0.077893	1.57816	0.115305									OS01T0266500-01	0.0868863	1.69343	0.0911367
			OS10T0542800-01	-0.0925256	1.86312	0.0631738									OS07T0506700-01	-0.0775298	1.57075	0.117015									OS06T0361500-02	0.0778904	1.5781	0.115317									OS02T0613000-01	0.0868716	1.69314	0.0911917
			OS09T0434000-01	-0.0925142	1.86289	0.0632064									OS10T0563200-01	0.0775224	1.5706	0.11705									OS02T0741900-01	-0.0778564	1.57741	0.115476									OS01T0587300-00	0.086813	1.69199	0.0914112
			OS06T0551400-01	-0.0924821	1.86224	0.0632986									OS04T0473400-01	-0.0775122	1.57039	0.117099									OS05T0126501-00	0.0778239	1.57675	0.115629									OS01T0108400-00	0.0868087	1.69191	0.0914271
			OS03T0821250-00	0.0924768	1.86213	0.0633136									OS01T0761300-01	-0.077497	1.57008	0.117171									OS01T0180600-01	-0.0778179	1.57663	0.115657									OS04T0413600-01	-0.0867702	1.69115	0.0915716
			OS04T0542000-01	-0.0924765	1.86213	0.0633145									OS04T0672100-01	0.0774959	1.57006	0.117176									OS04T0224600-01	-0.077808	1.57642	0.115703									OS06T0699900-01	0.0867701	1.69115	0.0915719
			OS07T0463500-00	-0.0924612	1.86182	0.0633586									OS01T0135900-01	-0.0774685	1.5695	0.117306									OS01T0530316-01	0.0777989	1.57624	0.115746									OS10T0501401-02	0.0867628	1.69101	0.0915992
			OS07T0438700-01	-0.0924574	1.86174	0.0633693									OS05T0182000-01	-0.0774521	1.56917	0.117383									OS03T0317000-01	0.0777915	1.57609	0.115781									OS06T0206000-00	-0.0867584	1.69092	0.091616
			OS06T0251200-01	0.0924502	1.86159	0.0633901									OS02T0510100-01	0.077438	1.56888	0.117451									OS03T0117800-01	0.0777695	1.57564	0.115884									OS01T0689900-04	0.0867533	1.69082	0.091635
			OS02T0633100-02	-0.0924296	1.86117	0.0634493									OS03T0667500-01	0.0774376	1.56887	0.117452									OS01T0778500-01	0.0777452	1.57514	0.115998									OS05T0180600-02	0.086724	1.69024	0.0917453
			OS03T0708600-01	-0.092401	1.8606	0.0635313									OS06T0527100-01	0.077433	1.56878	0.117475									OS04T0605100-01	0.0776822	1.57386	0.116295									OS04T0564300-01	0.0867071	1.68991	0.0918086
			OS04T0620950-01	-0.092391	1.86039	0.0635602									OS11T0181500-01	0.0774328	1.56878	0.117475									OS07T0101400-01	0.0776797	1.57381	0.116307									OS08T0374000-01	0.0867029	1.68983	0.0918247
			OS02T0245800-01	0.0923794	1.86016	0.0635936									OS11T0136500-00	-0.0774327	1.56877	0.117476									OS03T0119000-01	0.0776643	1.57349	0.116379									OS06T0276001-01	0.0866885	1.68955	0.0918786
			OS03T0151800-02	-0.0923728	1.86002	0.0636126									OS03T0347800-01	-0.0774244	1.56861	0.117515									OS05T0386700-02	-0.0776639	1.57349	0.116381									OS07T0561500-01	0.0866726	1.68923	0.0919385
			OS05T0412800-01	-0.0923677	1.85992	0.0636272									OS06T0682700-00	0.0774115	1.56834	0.117577									OS06T0152300-01	-0.077643	1.57306	0.11648									OS04T0609200-01	0.0865974	1.68776	0.092222
			OS08T0542100-01	-0.0923603	1.85977	0.0636487									OS03T0655400-01	0.0773974	1.56805	0.117644									OS05T0468800-01	-0.0776405	1.57301	0.116492									OS11T0591100-01	0.0865861	1.68754	0.0922646
			OS03T0192400-01	-0.0923583	1.85973	0.0636545									OS02T0797700-01	0.0773719	1.56753	0.117765									OS03T0752800-01	0.077636	1.57292	0.116513									OS06T0593800-01	0.0865733	1.68728	0.092313
			OS02T0100200-01	-0.0923446	1.85945	0.0636938									OS09T0518200-01	0.0773699	1.56749	0.117774									OS05T0126300-01	0.0776158	1.57251	0.116608									OS12T0112000-01	-0.0865634	1.68709	0.0923505
			OS11T0127900-01	-0.0922861	1.85826	0.0638627									OS02T0182850-00	-0.0773602	1.5673	0.11782									OS12T0233400-01	0.0776093	1.57237	0.116639									OS10T0330000-01	-0.0865622	1.68707	0.092355
			OS02T0101300-01	-0.0922467	1.85746	0.0639768									OS03T0412300-01	0.0773576	1.56724	0.117833									OS03T0754300-01	0.0775931	1.57204	0.116716									OS02T0182500-01	0.0865503	1.68683	0.0923998
			OS04T0435300-01	-0.092241	1.85734	0.0639933									OS03T0344300-02	0.0773515	1.56712	0.117862									OS03T0320600-01	-0.0775844	1.57187	0.116757									OS02T0655100-01	-0.0865339	1.68651	0.092462
			OS05T0312000-01	-0.0922244	1.85701	0.0640414									OS05T0316800-01	-0.0773437	1.56696	0.117899									OS05T0574300-00	0.0775702	1.57158	0.116824									OS03T0845000-01	0.0865292	1.68642	0.0924796
			OS11T0213700-00	-0.0921908	1.85633	0.0641386									OS07T0642100-01	-0.0773419	1.56692	0.117908									OS04T0674400-01	-0.0775518	1.5712	0.116911									OS01T0512100-01	0.0865225	1.68629	0.0925052
			OS01T0720300-00	-0.0921686	1.85588	0.0642029									OS11T0167200-01	-0.0773333	1.56675	0.117949									OS04T0376300-01	0.0775219	1.57059	0.117052									OS02T0156500-01	0.0865038	1.68592	0.0925758
			OS04T0209300-01	-0.0921663	1.85583	0.0642097									OS02T0740500-01	-0.0773285	1.56665	0.117972									OS10T0494000-01	-0.0775112	1.57037	0.117104									OS01T0149200-01	-0.08649	1.68565	0.092628
			OS11T0223000-01	-0.0921503	1.8555	0.0642562									OS01T0780800-01	0.077327	1.56662	0.117979									OS12T0555300-00	-0.0775082	1.57031	0.117117									OS02T0445700-01	-0.0864594	1.68505	0.0927441
			OS11T0438700-02	-0.0921082	1.85465	0.0643787									OS06T0234200-03	0.0773195	1.56647	0.118014									OS10T0492600-01	0.077494	1.57002	0.117185									OS07T0215200-01	0.0864533	1.68493	0.0927671
			OS02T0621500-01	-0.0921009	1.8545	0.0643997									OS09T0439200-01	-0.0773064	1.5662	0.118077									OS03T0787000-01	-0.0774848	1.56984	0.117228									OS12T0226400-00	0.0864374	1.68462	0.0928274
			OS10T0345701-01	-0.0920983	1.85445	0.0644074									OS08T0503200-01	-0.0772688	1.56543	0.118257									OS02T0132200-00	-0.07748	1.56974	0.117251									OS12T0180800-00	0.0864357	1.68458	0.092834
			OS08T0384500-01	-0.0920967	1.85441	0.064412									OS08T0484800-00	-0.0772514	1.56508	0.11834									OS01T0225400-01	-0.0774687	1.56951	0.117305									OS03T0170500-00	0.0864338	1.68454	0.0928412
			OS10T0492400-01	-0.0920921	1.85432	0.0644253									OS10T0150200-01	0.0772488	1.56503	0.118352									OS08T0543600-01	-0.0774662	1.56946	0.117317									OS06T0690200-01	0.0864105	1.68409	0.0929296
			OS11T0683500-02	-0.0920657	1.85378	0.0645024									OS03T0737900-01	0.0772463	1.56497	0.118364									OS10T0556200-01	-0.0774591	1.56931	0.11735									OS03T0798200-01	0.0864039	1.68396	0.0929545
			OS09T0479200-01	-0.0920419	1.8533	0.0645718									OS08T0196700-01	0.0772222	1.56448	0.118479									OS05T0239900-01	0.0774494	1.56911	0.117396									OS10T0470900-01	0.0863923	1.68373	0.0929989
			OS01T0116900-00	-0.0920193	1.85284	0.0646376									OS06T0146400-01	0.0771944	1.56392	0.118612									OS12T0267800-01	0.0774433	1.56899	0.117425									OS01T0765300-01	0.0863913	1.68371	0.0930024
			OS10T0521600-01	-0.0920177	1.85281	0.0646424									OS04T0514800-01	-0.0771938	1.56391	0.118615									OS08T0500300-01	0.0774389	1.5689	0.117446									OS10T0442800-01	0.086373	1.68335	0.0930722
			OS12T0514400-01	-0.0920175	1.85281	0.0646429									OS03T0180800-01	0.0771847	1.56372	0.118659									OS08T0472800-01	-0.0774308	1.56874	0.117485									OS08T0385400-01	-0.0863659	1.68321	0.0930989
			OS11T0413800-00	-0.0919938	1.85232	0.0647122									OS11T0239500-01	-0.0770893	1.56177	0.119116									OS01T0613400-01	-0.0774297	1.56871	0.11749									OS05T0595300-02	0.0863223	1.68236	0.0932649
			OS04T0331650-00	0.0919736	1.85192	0.064771									OS06T0101600-01	-0.0770827	1.56164	0.119148									OS09T0103500-01	0.0774222	1.56856	0.117525									OS07T0607800-02	0.0862877	1.68168	0.0933969
			OS07T0461900-01	-0.0919688	1.85182	0.0647851									OS03T0678100-00	0.0770784	1.56155	0.119169									OS08T0230000-01	0.0773699	1.56749	0.117775									OS01T0693900-02	0.086277	1.68147	0.0934376
			OS08T0461700-01	-0.0919538	1.85151	0.064829									OS03T0267000-00	0.0770749	1.56148	0.119186									OS03T0338600-01	0.0773681	1.56746	0.117783									OS10T0428500-01	0.0862682	1.68129	0.0934713
			OS10T0551600-01	-0.091953	1.8515	0.0648315									OS03T0328000-01	0.0770593	1.56116	0.119261									OS05T0552800-01	0.0773534	1.56716	0.117853									OS02T0823600-01	0.086268	1.68129	0.0934719
			OS09T0504400-01	0.0919462	1.85136	0.0648513									OS06T0699200-01	-0.0770474	1.56092	0.119317									OS02T0609400-02	0.0773369	1.56682	0.117931									OS03T0342850-01	0.0862675	1.68128	0.093474
			OS11T0673600-00	-0.091921	1.85085	0.0649249									OS05T0553400-01	0.0770389	1.56075	0.119358									OS11T0648100-01	0.0773122	1.56632	0.118049									OS02T0113800-01	0.0862542	1.68102	0.0935248
			OS11T0433600-01	-0.0918888	1.85019	0.0650195									OS09T0411500-00	0.0769965	1.55988	0.119562									OS04T0450400-01	-0.0772855	1.56577	0.118177									OS06T0215300-01	0.0862457	1.68085	0.0935572
			OS01T0310100-01	-0.0918719	1.84985	0.0650691									OS02T0435200-01	-0.076993	1.55981	0.119579									OS01T0805700-02	-0.0772729	1.56552	0.118237									OS06T0470000-01	0.0862178	1.6803	0.0936638
			OS08T0478200-01	-0.0918629	1.84967	0.0650953									OS07T0509800-01	0.0769891	1.55973	0.119598									OS08T0440800-01	-0.077254	1.56513	0.118327									OS01T0570700-01	-0.0862137	1.68022	0.0936794
			OS09T0474100-01	0.0918598	1.8496	0.0651044									OS11T0490100-01	0.0769822	1.55959	0.119631									OS10T0556801-00	0.0772498	1.56505	0.118347									OS10T0173000-01	-0.0862	1.67995	0.0937318
			OS01T0124000-01	0.0918526	1.84946	0.0651256									OS02T0218300-01	0.0769642	1.55922	0.119718									OS07T0525900-00	-0.0772394	1.56483	0.118397									OS01T0708100-01	0.0861968	1.67989	0.0937438
			OS05T0346500-01	-0.0918303	1.849	0.0651913									OS02T0161601-00	-0.0769637	1.55922	0.119721									OS03T0111700-01	0.0772197	1.56443	0.118491									OS07T0694500-02	0.0861841	1.67964	0.0937926
			OS03T0785900-01	-0.0918297	1.84899	0.0651928									OS09T0261300-02	0.0769515	1.55897	0.119779									OS01T0553600-01	0.0772025	1.56408	0.118574									OS07T0406600-01	0.086179	1.67954	0.093812
			OS10T0162834-01	-0.0918163	1.84872	0.0652323									OS05T0509300-01	0.0769469	1.55887	0.119802									OS05T0365600-01	-0.0771929	1.56389	0.118619									OS03T0238600-01	0.0861685	1.67934	0.0938523
			OS08T0244400-02	0.0917803	1.84799	0.0653381									OS02T0826000-00	0.0769271	1.55847	0.119897									OS08T0192100-00	0.0771834	1.56369	0.118665									OS01T0866200-00	0.0861528	1.67903	0.0939121
			OS04T0338100-01	-0.0917756	1.84789	0.0653521									OS07T0166100-01	0.0769108	1.55814	0.119976									OS01T0552300-01	0.0771712	1.56344	0.118723									OS12T0106100-00	0.0861371	1.67872	0.0939723
			OS01T0613300-01	-0.0917552	1.84748	0.0654121									OS01T0971100-01	0.0768993	1.5579	0.120031									OS01T0117200-01	-0.0771675	1.56337	0.118741									OS06T0158300-01	0.0861013	1.67802	0.0941095
			OS05T0486700-01	-0.0917319	1.84701	0.0654808									OS12T0168800-01	0.0768969	1.55785	0.120043									OS01T0692600-01	0.0771574	1.56316	0.118789									OS06T0101100-01	0.0860677	1.67736	0.0942385
			OS01T0530400-02	-0.091727	1.84691	0.0654954									OS05T0421300-01	-0.0768917	1.55775	0.120068									OS03T0313800-00	0.077155	1.56312	0.118801									OS09T0488000-01	0.0860659	1.67732	0.0942455
			OS12T0641400-01	-0.0917269	1.8469	0.0654957									OS03T0591700-01	-0.076888	1.55767	0.120086									OS08T0386800-02	0.0771447	1.5629	0.11885									OS07T0454700-01	0.0860485	1.67698	0.0943125
			OS09T0493400-01	-0.0917036	1.84643	0.0655645									OS06T0639600-01	-0.076883	1.55757	0.12011									OS05T0427800-00	-0.0771441	1.56289	0.118853									OS03T0780900-01	0.0860048	1.67612	0.0944804
			OS09T0415400-01	-0.0916978	1.84631	0.0655815									OS09T0436500-01	0.0768812	1.55753	0.120119									OS03T0703000-01	-0.0771304	1.56261	0.118919									OS01T0511200-01	0.0860033	1.67609	0.0944862
			OS01T0180300-01	-0.0916967	1.84629	0.0655848									OS06T0308900-01	0.0768805	1.55752	0.120122									OS04T0498650-00	-0.0771224	1.56245	0.118957									OS10T0568900-01	0.0860027	1.67608	0.0944883
			OS01T0827400-01	-0.0916866	1.84609	0.0656145									OS07T0274800-01	0.0768707	1.55732	0.12017									OS03T0747300-01	0.0771054	1.5621	0.119039									OS09T0433600-01	-0.0860012	1.67605	0.0944942
			OS03T0804800-01	-0.0916755	1.84586	0.0656474									OS08T0159000-01	-0.0768666	1.55724	0.12019									OS04T0508200-01	-0.0770378	1.56072	0.119364									OS02T0732200-01	-0.0859763	1.67556	0.0945903
			OS03T0835150-01	-0.091643	1.8452	0.0657436									OS11T0245800-01	-0.0768508	1.55691	0.120266									OS04T0303950-01	0.0770304	1.56057	0.1194									OS05T0104800-01	0.0859535	1.67511	0.0946779
			OS10T0422000-01	0.0915176	1.84266	0.0661154									OS01T0743600-02	-0.0768467	1.55683	0.120286									OS01T0197400-01	0.0770149	1.56026	0.119474									OS06T0125700-01	0.0859333	1.67472	0.0947559
			OS05T0137300-01	-0.0914965	1.84223	0.0661782									OS07T0567050-00	-0.0768447	1.55679	0.120296									OS04T0567700-01	-0.0769874	1.5597	0.119607									OS12T0291100-01	-0.0859314	1.67468	0.0947632
			OS09T0558100-01	-0.091483	1.84195	0.0662185									OS01T0175100-01	0.0768179	1.55624	0.120425									OS03T0100040-01	0.0769745	1.55944	0.119669									OS04T0349300-00	0.0859284	1.67462	0.0947748
			OS01T0557400-01	0.0914759	1.84181	0.0662398									OS02T0777800-01	-0.0768139	1.55616	0.120445									OS01T0782500-01	0.0769741	1.55943	0.119671									OS08T0208700-01	-0.0859152	1.67436	0.0948258
			OS02T0205500-01	-0.0914568	1.84142	0.0662965									OS06T0691600-01	-0.076787	1.55561	0.120575									OS12T0556200-01	0.076969	1.55932	0.119695									OS05T0548800-01	0.0859151	1.67436	0.0948261
			OS02T0229400-01	-0.0914384	1.84105	0.0663513									OS06T0195600-01	0.0767699	1.55527	0.120658									OS06T0114600-01	-0.076958	1.5591	0.119748									OS03T0833300-02	0.0858989	1.67404	0.0948886
			OS01T0315800-01	-0.091434	1.84096	0.0663646									OS08T0368000-01	0.0767647	1.55516	0.120684									OS05T0576700-01	0.0769446	1.55883	0.119813									OS11T0216000-02	-0.0858964	1.67399	0.0948984
			OS02T0253800-01	0.0914287	1.84085	0.0663802									OS02T0823100-01	-0.0767355	1.55457	0.120825									OS03T0101500-01	0.0769026	1.55797	0.120015									OS04T0560500-00	0.0858897	1.67386	0.0949243
			OS02T0828400-01	-0.0914163	1.8406	0.0664173									OS01T0172000-01	0.0766962	1.55376	0.121016									OS01T0743800-00	0.0768909	1.55773	0.120072									OS06T0249500-00	-0.0858808	1.67369	0.0949585
			OS02T0266100-02	-0.0913757	1.83977	0.0665387									OS01T0682200-00	0.0766677	1.55318	0.121155									OS01T0352100-01	-0.076889	1.55769	0.120082									OS02T0588500-02	0.0858747	1.67357	0.0949822
			OS05T0147400-02	-0.0913711	1.83968	0.0665522									OS06T0168500-01	-0.0766668	1.55317	0.121159									OS05T0533900-01	0.0768817	1.55754	0.120117									OS01T0897600-01	0.0858671	1.67342	0.0950115
			OS06T0646600-01	-0.0913582	1.83942	0.066591									OS01T0513800-01	0.0766213	1.55224	0.121381									OS03T0684000-01	-0.076846	1.55682	0.120289									OS05T0316800-01	0.0858525	1.67313	0.0950677
			OS02T0832600-02	-0.0913465	1.83918	0.0666259									OS09T0247700-01	-0.0765046	1.54986	0.121951									OS06T0262800-01	0.0768123	1.55613	0.120453									OS05T0181700-01	0.0858516	1.67311	0.0950713
			OS02T0610500-01	-0.0913238	1.83872	0.0666938									OS03T0355300-01	-0.0764402	1.54855	0.122266									OS05T0227800-01	0.0767999	1.55588	0.120513									OS09T0566550-01	0.0858494	1.67307	0.0950798
			OS04T0659400-01	-0.091309	1.83842	0.066738									OS11T0515700-00	-0.0764372	1.54849	0.122281									OS02T0184200-01	0.0767904	1.55568	0.120559									OS03T0130300-01	0.0858273	1.67264	0.0951654
			OS06T0160700-01	-0.0913079	1.8384	0.0667414									OS06T0493600-01	0.0764272	1.54828	0.12233									OS01T0266100-01	0.0767816	1.5555	0.120601									OS05T0111300-01	0.0858129	1.67235	0.0952213
			OS07T0605200-01	-0.0912884	1.838	0.0667999									OS03T0296300-01	0.0763853	1.54743	0.122535									OS02T0638000-01	0.0767678	1.55522	0.120668									OS08T0416000-01	0.0858062	1.67222	0.0952471
			OS02T0831500-01	-0.0912843	1.83792	0.0668122									OS02T0138100-00	-0.0763808	1.54734	0.122557									OS06T0188500-01	0.0767647	1.55516	0.120683									OS07T0158200-01	0.0857496	1.67111	0.0954667
			OS01T0721500-01	0.0912814	1.83786	0.0668209									OS06T0529900-00	-0.0763549	1.54681	0.122685									OS12T0458100-01	-0.0767643	1.55515	0.120685									OS04T0636600-02	0.0857439	1.671	0.0954887
			OS01T0617900-01	-0.091275	1.83773	0.06684									OS01T0332900-01	-0.0763515	1.54674	0.122701									OS01T0617500-02	0.0767476	1.55481	0.120766									OS02T0133800-01	0.08572	1.67053	0.0955813
			OS12T0258200-01	-0.0912742	1.83771	0.0668426									OS04T0381000-01	0.076333	1.54636	0.122792									OS02T0727966-01	-0.0767447	1.55475	0.12078									OS02T0150700-01	-0.0857107	1.67035	0.0956177
			OS12T0458900-01	0.0912701	1.83763	0.0668549									OS07T0107300-01	0.0763296	1.54629	0.122809									OS05T0492100-01	-0.0767343	1.55454	0.120831									OS02T0280000-01	0.0856981	1.6701	0.0956666
			OS11T0265000-01	-0.0912138	1.83649	0.0670239									OS03T0816000-01	0.0763065	1.54582	0.122923									OS04T0593400-00	0.0767026	1.5539	0.120985									OS12T0566400-01	0.0856787	1.66972	0.0957419
			OS10T0499400-01	-0.0912013	1.83623	0.0670615									OS02T0741400-01	0.0762908	1.5455	0.123									OS11T0621400-01	-0.0766993	1.55383	0.121001									OS10T0417800-01	0.0856783	1.66971	0.0957434
			OS04T0224000-01	-0.0911806	1.83581	0.0671238									OS08T0327400-01	-0.0762896	1.54548	0.123006									OS03T0293400-01	0.0766875	1.55359	0.121058									OS02T0819200-01	0.0856674	1.6695	0.0957857
			OS06T0142050-00	-0.0911605	1.8354	0.0671843									OS04T0413600-01	-0.0762891	1.54547	0.123008									OS01T0200500-01	0.0766847	1.55353	0.121072									OS03T0860600-01	0.0856609	1.66937	0.0958112
			OS04T0378200-01	-0.0911491	1.83517	0.0672186									OS06T0472000-01	0.0762695	1.54507	0.123105									OS12T0263200-01	0.0766793	1.55342	0.121098									OS03T0827900-00	0.0856489	1.66913	0.0958577
			OS01T0252100-01	-0.0911076	1.83433	0.067344									OS02T0754800-01	-0.0762545	1.54476	0.123179									OS09T0256700-01	-0.0766713	1.55326	0.121137									OS06T0318800-01	0.0856168	1.6685	0.0959829
			OS01T0341200-01	0.0910612	1.83339	0.0674841									OS10T0458700-02	-0.0762526	1.54473	0.123188									OS04T0434900-00	-0.0766701	1.55323	0.121143									OS06T0710300-01	-0.0855927	1.66803	0.0960767
			OS08T0230000-01	-0.0910555	1.83327	0.0675013									OS01T0149200-01	0.0762234	1.54413	0.123332									OS01T0932550-00	-0.0766675	1.55318	0.121156									OS12T0617400-01	0.0855728	1.66764	0.0961544
			OS06T0134800-01	-0.0910514	1.83319	0.0675136									OS10T0204300-01	0.0762215	1.54409	0.123342									OS03T0298800-01	0.0766187	1.55218	0.121393									OS01T0740600-01	0.0855118	1.66644	0.0963926
			OS07T0152900-03	-0.0910478	1.83312	0.0675246									OS03T0650700-01	0.0762036	1.54373	0.12343									OS03T0590700-01	0.0766149	1.55211	0.121412									OS11T0621400-01	0.0854977	1.66617	0.0964478
			OS09T0453700-01	-0.091047	1.8331	0.0675269									OS07T0685400-01	0.0761721	1.54308	0.123586									OS08T0157800-01	-0.0765836	1.55147	0.121564									OS06T0543601-01	-0.0854824	1.66587	0.0965077
			OS05T0367000-01	-0.0910464	1.83309	0.0675289									OS04T0110400-01	-0.0761586	1.54281	0.123652									OS01T0784700-00	0.0765765	1.55132	0.121599									OS02T0632500-01	0.0854295	1.66483	0.0967148
			OS08T0224500-01	-0.0910321	1.8328	0.067572									OS07T0485400-01	-0.0761571	1.54278	0.12366									OS11T0600600-01	-0.0765671	1.55113	0.121645									OS02T0807900-01	0.0854175	1.66459	0.096762
			OS03T0694000-01	0.0910174	1.8325	0.0676166									OS04T0690300-01	0.0761324	1.54228	0.123782									OS07T0110900-01	-0.0765656	1.5511	0.121652									OS04T0616000-01	0.0853968	1.66419	0.096843
			OS06T0154400-01	0.0910046	1.83224	0.0676555									OS05T0537100-00	-0.0761185	1.54199	0.123851									OS04T0421900-01	-0.0765535	1.55086	0.121712									OS12T0126800-01	0.0853831	1.66392	0.0968969
			OS04T0434300-01	-0.0909895	1.83193	0.067701									OS03T0786000-01	0.0761046	1.54171	0.123919									OS05T0490700-01	0.0765507	1.5508	0.121725									OS01T0629400-01	0.0853616	1.66349	0.0969814
			OS03T0650850-01	0.0909653	1.83144	0.0677744									OS02T0702800-01	0.0761017	1.54165	0.123934									OS05T0296600-01	0.0765472	1.55073	0.121742									OS05T0466900-01	-0.085356	1.66338	0.0970034
			OS01T0753200-01	-0.0909408	1.83094	0.0678488									OS02T0562700-02	-0.076071	1.54102	0.124086									OS04T0435700-01	0.0765455	1.55069	0.12175									OS12T0137300-01	0.0853515	1.6633	0.0970212
			OS07T0185000-03	-0.0909031	1.83018	0.0679636									OS06T0207200-01	0.0760659	1.54092	0.124111									OS01T0971700-01	-0.0765214	1.5502	0.121869									OS01T0172100-01	0.0853425	1.66312	0.0970566
			OS04T0129900-01	0.0908973	1.83006	0.0679812									OS06T0728300-01	0.0760641	1.54088	0.12412									OS03T0441000-01	0.0765187	1.55015	0.121882									OS10T0537300-01	0.0853382	1.66303	0.0970735
			OS12T0110100-01	-0.0908894	1.8299	0.0680051									OS01T0639900-01	-0.0760449	1.54049	0.124216									OS02T0280500-01	-0.0765154	1.55008	0.121897									OS04T0197100-00	-0.0853181	1.66264	0.0971523
			OS01T0622000-00	-0.0908874	1.82986	0.0680112									OS10T0532800-02	-0.0760442	1.54048	0.124219									OS01T0955000-02	-0.0765141	1.55005	0.121904									OS05T0135900-01	-0.0853119	1.66252	0.0971767
			OS07T0589400-02	-0.0908726	1.82956	0.0680563									OS12T0502100-01	-0.0760421	1.54044	0.124229									OS02T0602300-02	0.0765125	1.55002	0.121912									OS02T0716500-01	0.0852778	1.66185	0.0973111
			OS03T0829000-03	-0.0908721	1.82955	0.0680577									OS06T0217900-01	-0.0760028	1.53963	0.124425									OS09T0568000-02	-0.0765079	1.54993	0.121934									OS01T0542700-01	0.0852619	1.66154	0.0973738
			OS02T0723300-01	-0.0908674	1.82945	0.0680722									OS10T0503300-00	-0.0760021	1.53962	0.124428									OS02T0307200-01	-0.076497	1.5497	0.121988									OS04T0394766-00	-0.0852597	1.66149	0.0973826
			OS08T0157000-00	-0.0908367	1.82883	0.0681658									OS10T0524100-01	-0.0759986	1.53955	0.124445									OS04T0551200-01	0.0764965	1.54969	0.12199									OS11T0246900-02	0.0852437	1.66118	0.0974455
			OS05T0498700-01	0.0908112	1.82831	0.0682435									OS02T0133100-01	0.0759921	1.53942	0.124478									OS03T0215900-00	0.0764762	1.54928	0.12209									OS06T0477600-01	-0.0852161	1.66064	0.0975546
			OS06T0218150-00	-0.0907867	1.82782	0.0683182									OS09T0274100-01	0.0759843	1.53926	0.124517									OS01T0185200-03	0.076476	1.54928	0.122091									OS04T0537800-01	0.0851962	1.66025	0.0976331
			OS04T0606500-01	-0.0907852	1.82779	0.0683228									OS02T0194000-01	0.0759782	1.53913	0.124547									OS02T0240300-01	0.0764701	1.54916	0.122119									OS01T0615050-00	0.0851785	1.6599	0.0977028
			OS03T0241200-00	-0.0907526	1.82712	0.0684224									OS04T0607500-02	0.075973	1.53903	0.124573									OS08T0310300-01	0.0764675	1.5491	0.122132									OS03T0830900-01	0.0851767	1.65986	0.09771
			OS03T0108400-01	-0.0907429	1.82693	0.0684521									OS02T0195300-01	-0.075973	1.53903	0.124573									OS07T0553900-01	0.0764511	1.54877	0.122213									OS04T0541700-01	0.0851626	1.65959	0.0977658
			OS02T0670000-01	-0.090715	1.82636	0.0685376									OS03T0136600-01	0.0759332	1.53822	0.124771									OS08T0487900-01	0.0764426	1.5486	0.122254									OS04T0142400-01	0.0851545	1.65943	0.0977979
			OS01T0605100-01	-0.0906918	1.82589	0.0686086									OS08T0363800-00	0.0759308	1.53817	0.124783									OS03T0594100-01	0.0764217	1.54817	0.122356									OS07T0255300-01	-0.0851451	1.65924	0.0978349
			OS03T0729600-01	0.0906895	1.82584	0.0686155									OS02T0740700-01	-0.075909	1.53772	0.124891									OS06T0358800-01	-0.0764217	1.54817	0.122357									OS07T0658400-01	0.0851432	1.65921	0.0978426
			OS03T0106400-01	-0.0906813	1.82568	0.0686407									OS11T0265000-01	-0.0758877	1.53729	0.124998									OS01T0702400-01	0.0764073	1.54788	0.122427									OS02T0550100-01	0.0851234	1.65882	0.097921
			OS03T0142800-01	-0.0906665	1.82538	0.0686862									OS05T0182201-01	-0.0758707	1.53694	0.125083									OS06T0150400-01	-0.0763726	1.54717	0.122598									OS03T0105600-01	-0.0851068	1.65849	0.0979865
			OS07T0599700-01	0.0906532	1.82511	0.0687269									OS01T0610600-02	-0.0758657	1.53684	0.125107									OS03T0342850-01	0.0763667	1.54705	0.122627									OS03T0745550-01	0.0850269	1.65692	0.0983036
			OS06T0128500-01	-0.090645	1.82494	0.0687523									OS01T0825700-01	-0.0758438	1.53639	0.125217									OS10T0466200-01	0.0763521	1.54675	0.122699									OS04T0550400-01	0.0850257	1.6569	0.0983083
			OS02T0321900-02	0.0906449	1.82494	0.0687523									OS06T0483200-02	0.0758389	1.53629	0.125241									OS01T0513700-02	-0.0763416	1.54654	0.12275									OS06T0214100-01	0.0849971	1.65634	0.0984218
			OS06T0210000-00	-0.0906236	1.8245	0.0688179									OS07T0160000-00	0.0758234	1.53598	0.125318									OS05T0333200-00	0.0763127	1.54595	0.122892									OS08T0230300-00	-0.0849865	1.65613	0.0984643
			OS03T0772300-01	-0.0906141	1.82431	0.0688471									OS04T0430000-01	0.0757655	1.5348	0.125608									OS06T0499000-01	0.0762878	1.54544	0.123015									OS07T0285200-01	0.0849783	1.65597	0.0984969
			OS01T0131450-00	-0.090614	1.82431	0.0688473									OS05T0145000-01	0.0757522	1.53453	0.125675									OS01T0900900-01	0.0762565	1.5448	0.123169									OS02T0686300-01	0.0849741	1.65589	0.0985136
			OS07T0168900-01	0.0906065	1.82416	0.0688704									OS06T0255100-01	-0.0757346	1.53417	0.125763									OS01T0181300-00	-0.0762455	1.54458	0.123223									OS12T0171700-01	0.0849731	1.65587	0.0985174
			OS12T0264650-00	-0.0906007	1.82404	0.0688882									OS08T0169300-00	-0.0757333	1.53414	0.125769									OS08T0301500-01	-0.0762342	1.54435	0.123279									OS02T0161200-01	0.0849625	1.65566	0.0985597
			OS09T0512900-03	-0.0905776	1.82357	0.0689593									OS07T0589400-01	0.0757262	1.534	0.125805									OS04T0454200-01	-0.0762266	1.54419	0.123316									OS04T0611300-01	-0.0849422	1.65526	0.0986402
			OS04T0605200-01	0.0905401	1.82281	0.0690747									OS01T0719100-01	0.0757035	1.53354	0.125919									OS07T0602700-01	0.0762251	1.54416	0.123324									OS10T0330300-01	0.0849257	1.65494	0.098706
			OS01T0102700-01	-0.0904528	1.82104	0.0693442									OS10T0517500-02	0.0757021	1.53351	0.125926									OS01T0616400-01	-0.0762207	1.54407	0.123346									OS12T0294100-01	-0.0849176	1.65478	0.0987385
			OS07T0637150-01	-0.090418	1.82033	0.069452									OS02T0599500-00	-0.0757002	1.53347	0.125935									OS01T0897000-01	0.0762192	1.54404	0.123353									OS07T0472500-01	0.0848858	1.65415	0.0988652
			OS12T0152800-01	-0.0904092	1.82015	0.0694792									OS04T0430800-02	0.0756954	1.53337	0.125959									OS12T0131000-01	0.076189	1.54343	0.123502									OS06T0661200-00	0.0848711	1.65387	0.098924
			OS04T0457200-01	-0.0903963	1.81989	0.0695191									OS03T0758400-02	0.0756832	1.53312	0.12602									OS02T0542400-01	0.0761878	1.5434	0.123508									OS01T0316600-01	0.0848646	1.65374	0.0989496
			OS08T0466050-01	-0.0903959	1.81988	0.0695204									OS08T0411300-00	-0.0756801	1.53306	0.126036									OS01T0838400-01	0.0761832	1.54331	0.123531									OS01T0831200-01	0.0848525	1.6535	0.0989983
			OS08T0266300-00	-0.0903889	1.81974	0.069542									OS02T0465400-01	0.0756571	1.53259	0.126152									OS02T0539500-01	0.0761595	1.54283	0.123648									OS09T0552300-01	0.084851	1.65347	0.0990039
			OS01T0851400-01	-0.0903849	1.81966	0.0695544									OS10T0188300-01	-0.0756549	1.53255	0.126163									OS06T0475400-01	0.0761576	1.54279	0.123657									OS08T0143500-01	0.0848303	1.65307	0.0990868
			OS03T0566600-01	0.0903845	1.81965	0.0695557									OS01T0931100-01	-0.0756004	1.53144	0.126437									OS09T0439600-01	0.0761561	1.54276	0.123665									OS12T0446500-00	0.0848178	1.65282	0.099137
			OS08T0469700-01	-0.0903416	1.81878	0.0696887									OS03T0737300-01	-0.0755903	1.53123	0.126488									OS09T0482000-01	-0.0761504	1.54264	0.123693									OS04T0620500-01	0.0848013	1.6525	0.0992029
			OS04T0489100-01	-0.0903393	1.81873	0.069696									OS11T0603200-02	0.075569	1.5308	0.126595									OS04T0607000-02	-0.076145	1.54253	0.123719									OS06T0664000-01	0.0847623	1.65173	0.0993589
			OS01T0155500-01	-0.0903392	1.81873	0.0696962									OS09T0560300-01	0.0755682	1.53078	0.126599									OS08T0408200-01	0.0761419	1.54247	0.123735									OS02T0121400-00	0.0847448	1.65139	0.0994292
			OS04T0428950-00	-0.0903337	1.81862	0.0697132									OS02T0609400-02	0.0755677	1.53077	0.126601									OS02T0797200-01	-0.0761337	1.5423	0.123776									OS07T0645300-01	-0.0847249	1.651	0.0995088
			OS12T0233300-01	-0.0903303	1.81855	0.0697239									OS05T0151300-01	0.0755623	1.53066	0.126629									OS11T0123400-00	0.0761322	1.54227	0.123783									OS09T0132600-01	-0.0847006	1.65052	0.0996061
			OS07T0227400-01	-0.0903041	1.81802	0.0698053									OS03T0245100-02	-0.0755519	1.53045	0.126681									OS06T0157900-00	-0.0761125	1.54187	0.12388									OS01T0276900-01	0.084691	1.65033	0.0996449
			OS09T0364500-01	0.0902861	1.81765	0.0698614									OS02T0317300-01	-0.0755398	1.5302	0.126742									OS01T0838100-01	-0.0761042	1.5417	0.123922									OS01T0296700-01	0.0846662	1.64984	0.0997446
			OS06T0624900-01	-0.0902696	1.81732	0.0699125									OS02T0649800-01	0.0755381	1.53017	0.12675									OS07T0566200-01	-0.0760919	1.54145	0.123982									OS03T0352300-02	0.0846573	1.64967	0.0997801
			OS01T0831200-01	-0.090269	1.81731	0.0699145									OS02T0232000-01	0.0755176	1.52975	0.126854									OS07T0593332-00	0.0760871	1.54135	0.124006									OS05T0574800-00	0.0846547	1.64962	0.0997906
			OS02T0190600-00	-0.0902404	1.81673	0.0700035									OS02T0750400-01	0.0754994	1.52938	0.126946									OS01T0266800-01	-0.0760667	1.54094	0.124107									OS01T0106600-01	-0.0846521	1.64957	0.0998011
			OS03T0160200-02	-0.090233	1.81658	0.0700267									OS11T0482100-01	0.0754971	1.52933	0.126957									OS11T0297000-01	-0.0760458	1.54051	0.124211									OS08T0250700-01	0.0846499	1.64952	0.0998099
			OS02T0727966-01	-0.0902283	1.81648	0.0700411									OS01T0730200-01	0.0754868	1.52912	0.127009									OS03T0152700-01	0.0760331	1.54025	0.124274									OS05T0351500-01	0.0846452	1.64943	0.0998288
			OS04T0667000-01	-0.0902225	1.81636	0.0700593									OS11T0208900-01	-0.0754418	1.52821	0.127236									OS03T0806700-01	0.0760107	1.53979	0.124386									OS07T0289400-01	-0.0846316	1.64917	0.0998833
			OS07T0169600-01	-0.0901885	1.81567	0.0701655									OS05T0223200-01	-0.0754416	1.5282	0.127238									OS04T0623800-02	-0.075969	1.53894	0.124593									OS07T0647400-00	-0.0846232	1.649	0.0999173
			OS03T0799700-01	-0.0901753	1.81541	0.0702066									OS01T0545900-00	-0.0754381	1.52813	0.127255									OS03T0842501-01	0.0759434	1.53842	0.12472									OS06T0345200-02	0.0846204	1.64895	0.0999284
			OS02T0196300-01	-0.0901728	1.81535	0.0702146									OS07T0178800-01	0.0754381	1.52813	0.127255									OS07T0186000-02	-0.0759297	1.53814	0.124788									OS03T0744200-01	0.0846121	1.64878	0.0999619
			OS09T0515500-01	0.0901698	1.81529	0.0702239									OS12T0174100-01	0.075438	1.52813	0.127256									OS11T0569500-01	0.0759216	1.53798	0.124829									OS06T0284500-00	0.0846099	1.64874	0.0999707
			OS02T0687600-01	-0.0901563	1.81502	0.070266									OS11T0127700-01	0.0754364	1.52809	0.127264									OS10T0370500-01	-0.0759165	1.53788	0.124854									OS01T0932550-00	0.0845987	1.64852	0.100016
			OS12T0128600-01	-0.0901491	1.81487	0.0702884									OS07T0121200-00	0.0754262	1.52789	0.127315									OS10T0394400-01	-0.0758989	1.53752	0.124942									OS11T0227000-01	-0.0845967	1.64848	0.100024
			OS02T0755200-01	-0.0901457	1.81481	0.070299									OS05T0438800-01	0.0754253	1.52787	0.12732									OS02T0612800-01	-0.0758988	1.53752	0.124942									OS02T0197800-01	0.0845865	1.64828	0.100065
			OS04T0684800-01	0.0901156	1.81419	0.0703931									OS01T0693400-01	-0.0754116	1.52759	0.127389									OS05T0130600-01	0.0758825	1.53718	0.125023									OS01T0920000-02	0.0845687	1.64793	0.100137
			OS10T0430800-01	-0.09009	1.81367	0.0704735									OS06T0612300-01	-0.0753899	1.52715	0.127499									OS02T0514500-01	-0.0758745	1.53702	0.125063									OS07T0242600-01	0.0845488	1.64754	0.100217
			OS10T0554001-01	-0.0900872	1.81362	0.0704821									OS10T0375600-01	0.0753737	1.52682	0.127581									OS05T0530300-01	0.0758739	1.53701	0.125067									OS06T0155500-00	0.084534	1.64725	0.100277
			OS04T0658300-01	-0.0900847	1.81357	0.0704901									OS04T0472600-01	0.0753239	1.5258	0.127834									OS04T0661800-01	-0.0758696	1.53692	0.125088									OS05T0418800-00	0.0845124	1.64683	0.100364
[truncated: 13,680 more rows]
[truncated: 17 more columns]

## Sheet: B
Datasheet B. Associations Indica population dry conditions.		XHS	transcriptID	R	t	P value		XHS	Enrichment FDR	Genes in list	Total genes	Functional Category		WUE	transcriptID	R	t	P value		WUE	Enrichment FDR	Genes in list	Total genes	Functional Category		LOP	transcriptID	R	t	P value		LOP	Enrichment FDR	Genes in list	Total genes	Functional Category		TNR	transcriptID	R	t	P value		TNR	Enrichment FDR	Genes in list	Total genes	Functional Category
[truncated: 15,635 more rows]
[truncated: 45 more columns]

[truncated: 2 more sheets: C, D]
