# Supplementary material for: The influence of genetic architecture on responses to selection under drought in rice
Source: Evol Appl. 2022 Jun 6;15(10):1670–90. doi: 10.1111/eva.13419 (PMC9624088; doi:10.1111/eva.13419)
Supplement: Supplementary file 7 — Table S5 [file EVA-15-1670-s006.xlsx]

## Sheet: Table S5
Table S5. Raw and processed data for yield and genomic predictions for fitness of Indica accessions.
Datasheet A. Raw and processed data for yield of Indica breeding lines.
Datasheet B. Genomic predictions for of Indica landraces and breeding lines.

## Sheet: A
Datasheet A. Raw and processed data for yield of Indica breeding lines.
					Filled Grain Dry Wt (g)							Filled Grain Dry Wt (g)
Raw Data	Plot Nr	Hill Nr	Accession	Replicate Nr	Wet conditions	Dry conditions		LSmeans	IRGC_ID_DNA_Source	Accession	Target ecosystem	Wet conditions	Dry conditions
	5	4	Sahod Ulan 1	1	7.9909	0.8336			IRGC 9790	BPI 76 NON-SENSITIVE(GREEN)	Irrigated	6.61641	0.0284272
	5	6	Sahod Ulan 1	1	40.4403	1.0932			IR83380-B-B-124-3	Breeding line1: sister of CR Dhan 201 (IR83380- B-B-124-1)	Upland	3.21707	1.2946
	5	7	Sahod Ulan 1	1	14.1596	0			IR79913-B-176-B-4	Breeding line10: Katihan 1	Upland	13.0851	3.56112
	5	8	Sahod Ulan 1	1	24.6598	3.7105			IR82589-B-B-84-3	Breeding line2: BRRI dhan71	Rainfed lowland	18.539	3.51862
	5	9	Sahod Ulan 1	1	22.7807	1.9519			IR83383-B-129-4	Breeding line3: Sukha Dhan 6	Rainfed lowland	17.6112	0.763793
	11	4	Breeding line1	1	2.1133	2.3667			IR86781-3-3-1-1	Breeding line4: Sahod Ulan 20	Rainfed lowland	8.74241	1.37151
	11	6	Breeding line1	1	0	2.0775			IR86857-101-2-1-3	Breeding line5: Katihan 3 (NSIC Rc27)	Upland	19.3677	4.05055
	11	7	Breeding line1	1	0	0.2986			IR81047-B-106-2-4	Breeding line6: Sahod Ulan 12	Rainfed lowland	20.2806	4.05023
	11	8	Breeding line1	1	0	0.101			IR81412-B-B-82-1	Breeding line7: Sahod Ulan 3	Rainfed lowland	21.5164	0.38227
	11	9	Breeding line1	1	0	0			IR81023-B-116-1-2	Breeding line8: Sahod Ulan 5	Rainfed lowland	20.2679	2.52051
	22	4	PSBRC_1 or Makiling	1	2.8535	0			IR74371-70-1-1	Breeding line9: Sahbhagi Dhan	Rainfed lowland	14.5036	3.94212
	22	6	PSBRC_1 or Makiling	1	2.0049	0.1086			Filler	Filler	Irrigated	5.14938	0.103272
	22	7	PSBRC_1 or Makiling	1	3.9912	0.6962			IRIS 66-333787	FL478	Irrigated	11.9601	2.84924
	22	8	PSBRC_1 or Makiling	1	11.3128	0			IRTP 201	IR29	Irrigated	8.70495	1.41618
	22	9	PSBRC_1 or Makiling	1	9.6069	0			IRGC 39292	IR36	Irrigated	12.0694	1.19295
	24	4	IR36	1	5.957	1.6798			IRTP 9542	IR58	Irrigated	12.1704	2.15021
	24	6	IR36	1	7.4598	0.0362			IRGC 66970	IR64	Irrigated	12.0181	0.891958
	24	7	IR36	1	21.223	0.0522			IRTP 13772	PSBRC_1 or Makiling	Upland	11.0759	0.265559
	24	8	IR36	1	2.9882	2.0503			IRGC 122451	Sahod Ulan 1	Rainfed lowland	15.8156	3.38029
	24	9	IR36	1	12.6214	0.2603			IRGC 117278	Swarna	Rainfed lowland	3.90186	0.00805146
	35	4	Sahod Ulan 1	1	13.9812	2.1962
	35	6	Sahod Ulan 1	1	13.9886	0.8098
	35	7	Sahod Ulan 1	1	11.3547	0.4252
	35	8	Sahod Ulan 1	1	13.4858	5.5787
	35	9	Sahod Ulan 1	1	9.3274	0
	43	4	Breeding line5	1	12.2859	0
	43	6	Breeding line5	1	17.7314	5.1753
	43	7	Breeding line5	1	23.7799	0.6178
	43	8	Breeding line5	1	22.782	0.3992
	43	9	Breeding line5	1	16.9067	5.3775
	63	4	BPI 76 NON-SENSITIVE(GREEN)	1	6.5952	0
	63	6	BPI 76 NON-SENSITIVE(GREEN)	1	11.6724	0
	63	7	BPI 76 NON-SENSITIVE(GREEN)	1	14.2615	0
	63	8	BPI 76 NON-SENSITIVE(GREEN)	1	9.584	0
	63	9	BPI 76 NON-SENSITIVE(GREEN)	1	0	0
	67	4	IR64	1	9.7901	0.3044
	67	6	IR64	1	7.8429	0
	67	7	IR64	1	11.2407	0
	67	8	IR64	1	9.4583	0.1344
	67	9	IR64	1	9.9882	0.6436
	70	4	FL478	1	11.983	0
	70	6	FL478	1	19.8424	0
	70	7	FL478	1	7.3629	0
	70	8	FL478	1	9.625	0
	70	9	FL478	1	8.4043	0
	72	4	IR64	1	10.9326	0.075
	72	6	IR64	1	19.2739	0
	72	7	IR64	1	9.8895	0
	72	8	IR64	1	5.6547	0
	72	9	IR64	1	6.7522	0.28
	75	4	Breeding line8	1	9.4392	0.6855
	75	6	Breeding line8	1	21.6872	0
	75	7	Breeding line8	1	23.7325	0
	75	8	Breeding line8	1	16.5587	1.7115
	75	9	Breeding line8	1	19.1066	0.3063
	80	4	IR64	1	5.5049	0.1254
	80	6	IR64	1	8.5188	0
	80	7	IR64	1	0.5181	0
	80	8	IR64	1	5.2714	0
	80	9	IR64	1	2.6715	0.2381
	89	4	Filler	1	12.2704	0
	89	6	Filler	1	10.4292	0
	89	7	Filler	1	12.2936	0
	89	8	Filler	1	4.4752	0
	89	9	Filler	1	9.7359	0.7842
	90	4	Breeding line7	1	24.4675	0.598
	90	6	Breeding line7	1	14.1704	0
	90	7	Breeding line7	1	20.551	0.0639
	90	8	Breeding line7	1	22.1104	1.2623
	90	9	Breeding line7	1	26.0692	0
	113	4	Breeding line2	1	6.3403	1.5468
	113	6	Breeding line2	1	16.4341	0
	113	7	Breeding line2	1	7.6518	0.0602
	113	8	Breeding line2	1	10.5975	2.8709
	113	9	Breeding line2	1	12.9136	1.4572
	120	4	Swarna	1	1.972	0
	120	6	Swarna	1	7.8184	0
	120	7	Swarna	1	13.3434	0
	120	8	Swarna	1	11.7664	0
	120	9	Swarna	1	7.202	0
	124	4	Breeding line10	1	10.3835	3.2167
	124	6	Breeding line10	1	8.1262	2.4372
	124	7	Breeding line10	1	13.4454	6.0938
	124	8	Breeding line10	1	27.4867	8.1812
	124	9	Breeding line10	1	11.2166	11.4178
	125	4	Sahod Ulan 1	1	1.3391	2.5626
	125	6	Sahod Ulan 1	1	9.8615	1.702
	125	7	Sahod Ulan 1	1	9.6393	0.6613
	125	8	Sahod Ulan 1	1	3.3503	1.8255
	125	9	Sahod Ulan 1	1	11.9958	2.3477
	134	4	IR58	1	15.7347	0
	134	6	IR58	1	8.9101	1.1115
	134	7	IR58	1	8.4435	1.6225
	134	8	IR58	1	14.1416	5.2808
	134	9	IR58	1	14.0606	6.8049
	137	4	Breeding line6	1	17.4283	1.6532
	137	6	Breeding line6	1	23.3379	0.3462
	137	7	Breeding line6	1	14.5106	2.9378
	137	8	Breeding line6	1	21.9943	4.4207
	137	9	Breeding line6	1	24.2753	7.583
	138	4	Breeding line4	1	3.4212	0.0305
	138	6	Breeding line4	1	0	0.1963
	138	7	Breeding line4	1	15.8516	0.0974
	138	8	Breeding line4	1	0	7.4016
	138	9	Breeding line4	1	9.4661	1.4832
	140	4	Breeding line3	1	16.6792	1.4896
	140	6	Breeding line3	1	15.2386	1.5433
	140	7	Breeding line3	1	15.6493	1.6593
	140	8	Breeding line3	1	10.8666	1.8803
	140	9	Breeding line3	1	15.4555	0.0892
	185	4	IR29	1	5.891	0.025
	185	6	IR29	1	5.4129	9.3391
	185	7	IR29	1	5.9328	0.0698
	185	8	IR29	1	10.2078	0
	185	9	IR29	1	14.3566	7.3005
	204	4	Breeding line9	1	18.532	5.0295
	204	6	Breeding line9	1	13.6025	2.7823
	204	7	Breeding line9	1	21.3734	1.7417
	204	8	Breeding line9	1	3.7424	6.8253
	204	9	Breeding line9	1	3.9481	5.877
	248	4	FL478	2	15.4994	5.441
	248	6	FL478	2	26.457	14.8638
	248	7	FL478	2	22.0239	1.7872
	248	8	FL478	2	21.5877	5.5884
	248	9	FL478	2	37.8885	12.723
	251	4	Breeding line1	2	0	4.3822
	251	6	Breeding line1	2	0	2.8033
	251	7	Breeding line1	2	8.3161	1.475
	251	8	Breeding line1	2	12.4643	2.1463
	251	9	Breeding line1	2	9.3302	3.3315
	252	4	IR64	2	25.4739	0
	252	6	IR64	2	6.4507	0.1591
	252	7	IR64	2	9.0008	1.3677
	252	8	IR64	2	23.22	3.8861
	252	9	IR64	2	13.7653	1.1323
	259	4	Breeding line6	2	20.4727	1.8968
	259	6	Breeding line6	2	5.6699	4.4129
	259	7	Breeding line6	2	23.1271	4.6415
	259	8	Breeding line6	2	9.5352	8.0147
	259	9	Breeding line6	2	19.427	3.5177
	267	4	Sahod Ulan 1	2	12.4727	5.1064
	267	6	Sahod Ulan 1	2	17.4566	4.9918
	267	7	Sahod Ulan 1	2	22.7251	9.2719
	267	8	Sahod Ulan 1	2	12.9776	0.1762
	267	9	Sahod Ulan 1	2	16.3155	8.7515
	289	4	Breeding line3	2	17.1209	0
	289	6	Breeding line3	2	11.9731	0.8192
	289	7	Breeding line3	2	10.7423	0.8547
	289	8	Breeding line3	2	27.7062	0.0861
	289	9	Breeding line3	2	12.3868	0.547
	304	4	IR64	2	15.1382	3.4814
	304	6	IR64	2	12.9631	0
	304	7	IR64	2	16.0278	4.7997
	304	8	IR64	2	15.6512	0
	304	9	IR64	2	21.5434	1.9279
	306	4	Breeding line5	2	30.2478	5.6428
	306	6	Breeding line5	2	30.5979	8.9382
	306	7	Breeding line5	2	20.528	6.8062
	306	8	Breeding line5	2	20.1338	10.3193
	306	9	Breeding line5	2	21.9663	4.6302
	311	4	BPI 76 NON-SENSITIVE(GREEN)	2	0	0
	311	6	BPI 76 NON-SENSITIVE(GREEN)	2	0	0
	311	7	BPI 76 NON-SENSITIVE(GREEN)	2	0	0
	311	8	BPI 76 NON-SENSITIVE(GREEN)	2	0	0
	311	9	BPI 76 NON-SENSITIVE(GREEN)	2	0	0
	321	4	IR36	2	12.3463	0.5602
	321	6	IR36	2	14.4364	2.8493
	321	7	IR36	2	5.7237	3.4826
	321	8	IR36	2	11.5524	1.7156
	321	9	IR36	2	6.4269	1.2256
	334	4	IR58	2	10.7989	2.9831
	334	6	IR58	2	8.7991	0.1876
	334	7	IR58	2	6.6599	0.9736
	334	8	IR58	2	8.0142	2.1145
	334	9	IR58	2	14.4071	4.377
	342	4	Breeding line2	2	25.6491	0.6515
	342	6	Breeding line2	2	31.527	3.9149
	342	7	Breeding line2	2	39.0365	10.8336
	342	8	Breeding line2	2	28.7389	5.3817
	342	9	Breeding line2	2	14.9153	8.1232
	343	4	Swarna	2	0	0
	343	6	Swarna	2	0	0
	343	7	Swarna	2	0	0
	343	8	Swarna	2	0	0
	343	9	Swarna	2	0	0
	355	4	IR64	2	0	1.6873
	355	6	IR64	2	8.2313	0
	355	7	IR64	2	10.9549	0.3574
	355	8	IR64	2	9.5203	2.0109
	355	9	IR64	2	14.3309	0.9047
	363	4	Breeding line10	2	2.4245	1.2219
	363	6	Breeding line10	2	12.3757	0
	363	7	Breeding line10	2	6.6179	3.9661
	363	8	Breeding line10	2	5.377	0.6697
	363	9	Breeding line10	2	8.1141	0.0425
	366	4	Breeding line4	2	5.1772	0.6218
	366	6	Breeding line4	2	1.7135	0
	366	7	Breeding line4	2	8.5086	2.3511
	366	8	Breeding line4	2	14.8877	0.0317
	366	9	Breeding line4	2	0	1.3607
	373	4	Breeding line7	2	24.1416	0
	373	6	Breeding line7	2	24.9347	0
	373	7	Breeding line7	2	15.8694	0
	373	8	Breeding line7	2	23.561	0.1278
	373	9	Breeding line7	2	24.7795	0.0595
	374	4	PSBRC_1 or Makiling	2	4.8727	0
	374	6	PSBRC_1 or Makiling	2	19.7506	0
	374	7	PSBRC_1 or Makiling	2	13.344	1.1552
	374	8	PSBRC_1 or Makiling	2	17.2235	0
	374	9	PSBRC_1 or Makiling	2	11.5141	0
	380	4	Filler	2	0	0
	380	6	Filler	2	2.3548	0
	380	7	Filler	2	7.4382	0
	380	8	Filler	2	4.8811	0
	380	9	Filler	2	7.204	0
	387	4	Sahod Ulan 1	2	11.517	3.8144
	387	6	Sahod Ulan 1	2	15.2297	5.5149
	387	7	Sahod Ulan 1	2	18.3835	3.9793
	387	8	Sahod Ulan 1	2	16.9533	7.5499
	387	9	Sahod Ulan 1	2	24.1634	8.9685
	394	4	Sahod Ulan 1	2	11.1865	3.7591
	394	6	Sahod Ulan 1	2	26.6939	0.8523
	394	7	Sahod Ulan 1	2	15.2153	2.8997
	394	8	Sahod Ulan 1	2	16.8071	2.5592
	394	9	Sahod Ulan 1	2	18.0295	1.3773
	397	4	Breeding line9	2	19.7679	3.6352
	397	6	Breeding line9	2	18.489	0.0042
	397	7	Breeding line9	2	18.021	4.858
	397	8	Breeding line9	2	16.6624	3.2773
	397	9	Breeding line9	2	11.1859	5.4872
	398	4	Breeding line8	2	22.4306	4.0109
	398	6	Breeding line8	2	12.9281	3.0104
	398	7	Breeding line8	2	16.1008	1.6567
	398	8	Breeding line8	2	29.7481	3.7785
	398	9	Breeding line8	2	42.9525	4.6404
	437	4	IR29	2	9.2072	0.8723
	437	6	IR29	2	3.7075	1.2085
	437	7	IR29	2	7.4014	0
	437	8	IR29	2	9.8446	0.4122
	437	9	IR29	2	4.7969	0
	443	4	Breeding line6	3	33.8681	4.0409
	443	6	Breeding line6	3	16.4645	5.5477
	443	7	Breeding line6	3	27.5693	5.897
	443	8	Breeding line6	3	27.8666	0.0696
	443	9	Breeding line6	3	16.4451	5.9723
	450	4	IR58	3	13.4867	2.2868
	450	6	IR58	3	13.2441	1.4402
	450	7	IR58	3	19.7652	0.687
	450	8	IR58	3	9.6422	1.6406
	450	9	IR58	3	16.8863	1.3971
	451	4	Breeding line10	3	22.4015	2.6438
	451	6	Breeding line10	3	12.1719	1.5642
	451	7	Breeding line10	3	14.1003	6.1041
	451	8	Breeding line10	3	24.0808	4.3871
	451	9	Breeding line10	3	19.237	2.6671
	458	4	Breeding line9	3	18.6932	7.9602
	458	6	Breeding line9	3	21.9265	4.5207
	458	7	Breeding line9	3	12.2401	1.359
	458	8	Breeding line9	3	11.8315	3.5593
	458	9	Breeding line9	3	12.4001	3.3651
	459	4	FL478	3	0	0.6588
	459	6	FL478	3	0	1.6932
	459	7	FL478	3	0	0.1471
	459	8	FL478	3	0	0.1163
	459	9	FL478	3	0	0.1856
	460	4	Filler	3	4.5713	0
	460	6	Filler	3	0.582	0
	460	7	Filler	3	0.6788	0
	460	8	Filler	3	0.4457	0
	460	9	Filler	3	2.6091	0
	466	4	Breeding line8	3	6.3441	3.1818
	466	6	Breeding line8	3	21.0932	1.1874
	466	7	Breeding line8	3	16.9494	1.6982
	466	8	Breeding line8	3	21.4155	0.6984
	466	9	Breeding line8	3	25.1936	10.1877
	493	4	IR64	3	10.1611	2.0056
	493	6	IR64	3	14.9749	0.0518
	493	7	IR64	3	14.817	2.2172
	493	8	IR64	3	14.4845	0.2732
	493	9	IR64	3	9.9124	2.5061
	509	4	IR64	3	16.4103	3.7542
	509	6	IR64	3	9.8254	1.0269
	509	7	IR64	3	21.5893	0.0365
	509	8	IR64	3	15.9972	1.4308
	509	9	IR64	3	24.7927	0.8501
	512	4	Breeding line5	3	14.3731	4.949
	512	6	Breeding line5	3	20.0228	2.709
	512	7	Breeding line5	3	12.9679	2.1152
	512	8	Breeding line5	3	14.4307	4.0818
	512	9	Breeding line5	3	12.8444	0
	522	4	Breeding line3	3	10.1979	1.8987
	522	6	Breeding line3	3	25.2297	0.3416
	522	7	Breeding line3	3	19.5152	0.2683
	522	8	Breeding line3	3	23.6589	0.179
	522	9	Breeding line3	3	29.9691	0.6625
	535	4	Breeding line2	3	9.832	4.0761
	535	6	Breeding line2	3	11.0956	3.9796
	535	7	Breeding line2	3	30.8217	0.933
	535	8	Breeding line2	3	19.4166	0
	535	9	Breeding line2	3	11.8819	8.237
	537	4	PSBRC_1 or Makiling	3	7.9188	0.9733
	537	6	PSBRC_1 or Makiling	3	10.7521	0
	537	7	PSBRC_1 or Makiling	3	21.0978	0.1934
	537	8	PSBRC_1 or Makiling	3	12.6232	0
	537	9	PSBRC_1 or Makiling	3	16.8279	0
	545	4	Sahod Ulan 1	3	6.6201	3.1166
	545	6	Sahod Ulan 1	3	13.6237	4.0879
	545	7	Sahod Ulan 1	3	32.1201	1.9509
	545	8	Sahod Ulan 1	3	10.7097	0.7083
	545	9	Sahod Ulan 1	3	17.8903	1.1174
	550	4	Swarna	3	2.5745	0
	550	6	Swarna	3	0.5054	0
	550	7	Swarna	3	3.2008	0
	550	8	Swarna	3	3.863	0
	550	9	Swarna	3	3.8866	0
	564	4	Sahod Ulan 1	3	21.1781	6.2737
	564	6	Sahod Ulan 1	3	17.5273	6.9271
	564	7	Sahod Ulan 1	3	16.1927	3.8047
	564	8	Sahod Ulan 1	3	15.7473	6.011
	564	9	Sahod Ulan 1	3	19.1746	1.2982
	566	4	IR64	3	10.5164	0.1679
	566	6	IR64	3	11.1625	0.692
	566	7	IR64	3	10.6772	0
	566	8	IR64	3	13.4614	0.012
	566	9	IR64	3	13.1809	0.3198
	569	4	Breeding line7	3	19.2043	0.4958
	569	6	Breeding line7	3	14.6589	1.9704
	569	7	Breeding line7	3	14.022	0
	569	8	Breeding line7	3	26.7121	0.8986
	569	9	Breeding line7	3	27.0607	0
	570	4	Breeding line4	3	10.903	0
	570	6	Breeding line4	3	19.0675	5.8115
	570	7	Breeding line4	3	13.952	0
	570	8	Breeding line4	3	6.385	1.4505
	570	9	Breeding line4	3	22.0681	0
	586	4	BPI 76 NON-SENSITIVE(GREEN)	3	16.4803	0
	586	6	BPI 76 NON-SENSITIVE(GREEN)	3	0.2188	0
	586	7	BPI 76 NON-SENSITIVE(GREEN)	3	20.032	0
	586	8	BPI 76 NON-SENSITIVE(GREEN)	3	13.3228	0
	586	9	BPI 76 NON-SENSITIVE(GREEN)	3	7.209	0
	599	4	IR36	3	30.4443	1.4709
	599	6	IR36	3	14.9109	2.7462
	599	7	IR36	3	14.8855	0.304
	599	8	IR36	3	13.6547	0
	599	9	IR36	3	6.9213	0.0249
	601	4	IR29	3	9.7573	0.0646
	601	6	IR29	3	12.4397	0.6949
	601	7	IR29	3	12.3699	0.0227
	601	8	IR29	3	6.2298	0.1096
	601	9	IR29	3	12.9588	0.3441
	625	4	Breeding line1	3	6.0422	0
	625	6	Breeding line1	3	2.2028	0
	625	7	Breeding line1	3	6.6737	0.6303
	625	8	Breeding line1	3	0	0
	625	9	Breeding line1	3	0	0
	654	4	Sahod Ulan 1	3	15.8678	2.1603
	654	6	Sahod Ulan 1	3	11.2467	2.0597
	654	7	Sahod Ulan 1	3	13.6773	2.1916
	654	8	Sahod Ulan 1	3	14.213	8.7986
	654	9	Sahod Ulan 1	3	25.7429	4.8863

## Sheet: B
Datasheet B. Genomic predictions for of Indica landraces and breeding lines.
						Indica Total Fitness Wet						Indica Total Fitness Dry						Indica Total Fitness Combined
Legend		IRGC_ID_DNA_Source	Group	RefInf	ID	BLUP	PEV	BLUE	Prediction	Pred_Heritable	BLUP Rank	BLUP	PEV	BLUE	Prediction	Pred_Heritable	BLUP Rank	Sum BLUP Rank
Top Indica breeding line in experiment		IR74371-70-1-1	1	1	1	8.7595	43.7485	20.0114	28.7709	28.7709	13	9.96106	21.7891	6.69524	16.6563	16.6563	8	21
Other Indica breeding lines in experiment		IR79913-B-176-B-4	2	1	2	2.17169	39.1926	19.4706	21.6423	21.6423	49	5.26259	19.5049	6.03489	11.2975	11.2975	26	75
		IR81023-B-116-1-2	3	1	3	-1.63902	33.6526	25.4116	23.7726	23.7726	83	0.694224	16.5273	10.4823	11.1765	11.1765	47	130
		IR81047-B-106-2-4	4	1	4	3.83319	35.3352	24.8876	28.7208	28.7208	33	-0.318933	17.4048	10.4692	10.1503	10.1503	61	94
		IR81412-B-B-82-1	5	1	5	3.82163	13.6996	24.0397	27.8613	27.8613	34	-4.38006	6.84721	8.7742	4.39414	4.39414	110	144
		IR82589-B-B-84-3	6	1	6	3.71928	49.0494	20.3411	24.0604	24.0604	36	4.44512	24.4245	7.15094	11.5961	11.5961	29	65
		IR83380-B-B-124-3	7	1	7	-11.6784	17.9943	23.2648	11.5864	11.5864	125	2.15326	8.98112	8.47079	10.624	10.624	39	164
		IR83383-B-129-4	8	1	8	4.72532	20.2717	21.8203	26.5456	26.5456	30	-0.359198	10.1136	7.22944	6.87024	6.87024	63	93
		IR86781-3-3-1-1	9	1	9	2.67819	27.9267	15.9323	18.6105	18.6105	44	0.276895	12.7686	1.75164	2.02854	2.02854	54	98
		IR86857-101-2-1-3	10	1	10	2.84025	21.8681	24.8066	27.6469	27.6469	42	2.78035	10.8612	9.91127	12.6916	12.6916	33	75
		IRGC10968	11	1	11	-3.76613	10.7342	26.5847	22.8185	22.8185	98	-2.16235	5.36855	8.14169	5.97933	5.97933	79	177
		IRGC10984	12	1	12	11.3212	24.5285	24.7854	36.1066	36.1066	9	0.440197	12.2077	5.44506	5.88526	5.88526	52	61
		IRGC117267	13	1	13	-9.53544	88.6907	26.8058	17.2703	17.2703	119	-6.14225	44.2706	6.78305	0.640798	0.640798	121	240
		IRGC117271	14	1	14	-5.39324	10.3084	22.6731	17.2798	17.2798	104	-7.65051	5.11744	7.85423	0.203722	0.203722	126	230
		IRGC117276	15	1	15	5.9098	20.9632	27.0147	32.9245	32.9245	26	4.68606	10.4757	11.906	16.592	16.592	28	54
		IRGC117277	16	1	16	2.15196	14.55	25.172	27.324	27.324	50	2.59445	7.27709	10.3222	12.9167	12.9167	34	84
		IRGC117278	17	1	17	-5.48193	12.2923	22.7225	17.2406	17.2406	105	-6.10487	6.0947	6.38871	0.283835	0.283835	120	225
		IRGC117280	18	1	18	-8.54663	27.0765	28.3219	19.7753	19.7753	117	-2.91923	13.4655	13.7713	10.852	10.852	88	205
		IRGC117281	19	1	19	-4.58806	7.15666	24.077	19.4889	19.4889	101	-6.24002	3.53534	6.43163	0.191616	0.191616	122	223
		IRGC117398	20	1	20	12.3757	23.9931	19.8039	32.1796	32.1796	6	11.4426	11.7944	4.84794	16.2906	16.2906	4	10
		IRGC117617	21	1	21	12.074	78.6691	26.6128	38.6868	38.6868	7	-1.13908	39.2733	8.27413	7.13505	7.13505	70	77
		IRGC121705	22	1	22	7.01708	42.0416	21.3739	28.3909	28.3909	17	-0.0410713	20.9275	7.92142	7.88035	7.88035	57	74
		IRGC122298	23	1	23	1.57511	29.4876	18.7264	20.3015	20.3015	59	0.671604	14.5233	5.48993	6.16154	6.16154	48	107
		IRGC122451	24	1	24	3.47472	48.8549	19.9286	23.4033	23.4033	37	6.45201	24.3335	6.68939	13.1414	13.1414	19	56
		IRGC12386	25	1	25	-5.57614	54.8477	27.1359	21.5598	21.5598	108	-2.48857	27.3819	12.0419	9.5533	9.5533	82	190
		IRGC12793	26	1	26	10.0298	26.2672	24.0296	34.0594	34.0594	10	-0.154089	13.0271	4.72436	4.57027	4.57027	60	70
		IRGC13746	27	1	27	4.6476	73.6002	25.703	30.3506	30.3506	31	6.41331	36.7251	6.29263	12.7059	12.7059	20	51
		IRGC16800	28	2	1	2.37115	-274.645	18.9911	21.3622	21.3622	47	-3.38375	9.81672	3.7187	0.334944	0.334944	96	143
		IRGC16817	29	1	28	-2.93421	16.3788	26.6927	23.7585	23.7585	93	0.88315	8.18705	7.77497	8.65812	8.65812	46	139
		IRGC16872	30	1	29	4.82325	14.2508	21.2581	26.0813	26.0813	28	8.89521	6.78564	6.328	15.2232	15.2232	11	39
		IRGC19972	31	2	2	-3.22172	-170.344	18.01	14.7883	14.7883	95	-3.89597	10.139	4.00143	0.105468	0.105468	106	201
		IRGC24224	32	2	3	-0.941698	-521.681	16.6987	15.757	15.757	79	-2.13955	13.4197	2.17282	0.0332717	0.0332717	78	157
		IRGC25924	33	1	30	1.86467	82.9289	26.7945	28.6592	28.6592	57	-1.80437	41.3974	9.477	7.67263	7.67263	76	133
		IRGC27513	34	1	31	-12.3496	92.1469	26.997	14.6474	14.6474	127	5.47336	45.9959	7.54187	13.0152	13.0152	25	152
		IRGC27716	35	1	32	-8.13531	22.1989	18.7646	10.6293	10.6293	115	-3.4725	10.3857	3.56324	0.0907428	0.0907428	100	215
		IRGC27748	36	1	33	4.80868	21.0642	18.9809	23.7896	23.7896	29	-4.13187	9.85526	4.24704	0.115176	0.115176	108	137
		IRGC27762	37	2	4	0.250479	-524.687	17.067	17.3174	17.3174	71	-2.53553	12.7642	2.55175	0.0162254	0.0162254	84	155
		IRGC28134	38	1	34	-3.58476	21.8816	27.1629	23.5782	23.5782	97	-2.0485	10.9301	8.06224	6.01374	6.01374	77	174
		IRGC29066	39	1	35	0.00844753	79.7149	26.8146	26.8231	26.8231	73	-3.29534	39.7936	9.49771	6.20237	6.20237	95	168
		IRGC30238	40	2	5	1.75902	-320.091	18.2333	19.9924	19.9924	58	-3.51896	11.2881	3.62799	0.10903	0.10903	101	159
		IRGC31	41	1	36	3.74231	27.8139	15.9363	19.6786	19.6786	35	-0.760309	12.7149	1.75659	0.996283	0.996283	65	100
		IRGC32300	42	1	37	0.352436	81.7726	27.584	27.9364	27.9364	69	-3.03104	40.8135	11.6666	8.63557	8.63557	90	159
		IRGC32362	43	1	38	-2.72756	84.5252	27.5394	24.8119	24.8119	92	-6.30772	42.1854	11.4392	5.13152	5.13152	123	215
		IRGC32559	44	1	39	6.86366	82.3952	27.6363	34.5	34.5	20	-3.02711	41.1222	10.1947	7.16759	7.16759	89	109
		IRGC32561	45	1	40	2.02081	89.7592	26.7025	28.7233	28.7233	53	2.33825	44.7954	9.47837	11.8166	11.8166	36	89
		IRGC32565	46	1	41	3.12492	87.7697	26.6749	29.7998	29.7998	40	1.74306	43.8029	9.48882	11.2319	11.2319	42	82
		IRGC34962	47	1	42	8.9358	93.0403	26.8369	35.7727	35.7727	12	0.900288	46.4418	7.39478	8.29507	8.29507	45	57
		IRGC3697	48	1	43	3.14943	30.6573	29.9863	33.1357	33.1357	39	-0.0783155	14.9119	10.4886	10.4102	10.4102	58	97
		IRGC39292	49	1	44	-0.261391	19.4968	27.6114	27.35	27.35	75	-3.28452	9.52833	11.4671	8.18258	8.18258	94	169
		IRGC40673	50	1	45	1.4575	19.4418	19.4138	20.8713	20.8713	61	-4.08866	9.05334	4.30672	0.218066	0.218066	107	168
		IRGC43322	51	1	46	6.61411	20.7546	17.8577	24.4718	24.4718	23	-3.65757	9.72051	3.75028	0.0927142	0.0927142	103	126
		IRGC43369	52	1	47	0.5894	19.5078	18.4173	19.0067	19.0067	67	-1.45998	9.2098	4.45359	2.99361	2.99361	73	140
		IRGC43400	53	1	48	-11.3178	21.5251	17.5834	6.26558	6.26558	123	-3.26787	10.0718	3.48011	0.212233	0.212233	93	216
		IRGC43540	54	1	49	-14.7329	16.6794	23.8414	9.10843	9.10843	129	-8.32911	8.33975	8.80944	0.480331	0.480331	129	258
		IRGC44513	55	1	50	6.65112	15.2822	22.1111	28.7622	28.7622	22	7.37533	7.405	7.6165	14.9918	14.9918	14	36
		IRGC44600	56	1	51	-9.04441	34.3541	17.4532	8.40883	8.40883	118	-3.8747	16.8447	4.07636	0.201661	0.201661	105	223
		IRGC4541	57	1	52	1.90388	25.6747	28.6476	30.5515	30.5515	56	-9.31539	12.7586	13.5889	4.27348	4.27348	131	187
		IRGC45624	58	1	53	-2.04058	13.3451	23.6735	21.6329	21.6329	87	1.48956	6.59909	6.32029	7.80984	7.80984	43	130
		IRGC46202	59	1	54	-6.25135	15.7287	24.4278	18.1764	18.1764	111	-5.8866	7.81625	6.17149	0.284889	0.284889	118	229
		IRGC46531	60	1	55	-5.94454	13.2754	22.6808	16.7362	16.7362	109	-1.20434	6.48442	5.06207	3.85773	3.85773	71	180
		IRGC46768	61	1	56	-11.5201	4.23616	24.0883	12.5682	12.5682	124	-7.18268	2.09626	7.25688	0.0742001	0.0742001	124	248
		IRGC47383	62	1	57	1.15361	17.9645	27.6377	28.7913	28.7913	63	8.63781	8.93748	8.95663	17.5944	17.5944	12	75
		IRGC4887	63	1	58	6.75519	15.0987	24.1912	30.9464	30.9464	21	6.17299	7.43078	9.35047	15.5235	15.5235	21	42
		IRGC49746	64	1	59	11.3254	68.1735	27.3671	38.6925	38.6925	8	-8.15582	34.0167	8.44289	0.287071	0.287071	127	135
		IRGC49885	65	1	60	-9.6221	8.02454	22.703	13.0809	13.0809	120	-5.45411	3.89375	5.76494	0.310828	0.310828	115	235
		IRGC51064	66	1	61	-17.786	8.98947	21.6679	3.88199	3.88199	131	-5.54745	4.2402	5.74855	0.201109	0.201109	116	247
		IRGC51400	67	1	62	-4.34486	26.9403	28.5673	24.2225	24.2225	100	-12.815	13.3995	13.701	0.886067	0.886067	132	232
		IRGC53437	68	1	63	1.9767	20.5386	27.5356	29.5123	29.5123	55	6.80823	10.2459	12.599	19.4073	19.4073	16	71
		IRGC5418	69	1	64	-2.38069	5.7791	23.1853	20.8046	20.8046	90	12.4451	2.757	6.25449	18.6996	18.6996	3	93
		IRGC5423	70	1	65	0.0619935	14.1291	22.2431	22.3051	22.3051	72	6.78994	6.80389	7.75004	14.54	14.54	17	89
		IRGC56036	71	1	66	13.7599	19.3493	23.0651	36.825	36.825	3	2.2605	9.42132	7.99638	10.2569	10.2569	38	41
		IRGC58278	72	1	67	-10.3953	78.9513	27.1126	16.7173	16.7173	121	-5.70142	39.4132	10.1226	4.42117	4.42117	117	238
		IRGC59849	73	1	68	7.26793	22.4339	28.2427	35.5107	35.5107	15	5.92549	11.1689	13.044	18.9695	18.9695	23	38
		IRGC6087	74	1	69	13.3208	26.9091	24.2085	37.5293	37.5293	4	1.18959	13.3639	4.81725	6.00684	6.00684	44	48
		IRGC61953	75	1	70	-8.45419	12.4813	23.7944	15.3402	15.3402	116	3.66914	6.16428	7.76819	11.4373	11.4373	31	147
		IRGC6208	76	1	71	15.1107	8.78561	23.9427	39.0534	39.0534	2	-6.08438	4.35567	6.48136	0.396973	0.396973	119	121
		IRGC6264	77	1	72	2.09455	86.5234	27.5994	29.6939	29.6939	51	7.23046	43.1813	10.9301	18.1606	18.1606	15	66
		IRGC6274	78	1	73	6.20044	12.0031	26.2161	32.4166	32.4166	24	10.8042	6.00473	8.2892	19.0934	19.0934	6	30
		IRGC6307	79	1	74	7.12857	86.8218	27.4727	34.6013	34.6013	16	-0.330768	43.3381	10.6585	10.3278	10.3278	62	78
		IRGC6331	80	1	75	1.98415	35.0185	30.3993	32.3834	32.3834	54	-7.25712	17.0247	10.4602	3.20308	3.20308	125	179
		IRGC63544	81	1	76	-2.96014	21.0833	27.517	24.5569	24.5569	94	-0.843642	10.5112	12.3253	11.4816	11.4816	68	162
		IRGC63726	82	1	77	-5.54596	23.0494	28.1219	22.576	22.576	106	0.156597	11.4806	12.686	12.8426	12.8426	55	161
		IRGC6588	83	1	78	-12.1	77.2727	26.0692	13.9692	13.9692	126	2.46648	38.5727	6.71647	9.18295	9.18295	35	161
		IRGC6590	84	1	79	3.01085	9.57856	23.7825	26.7933	26.7933	41	0.444372	4.73131	6.68513	7.1295	7.1295	50	91
		IRGC66640	85	1	80	-15.7952	22.5848	17.4544	1.65914	1.65914	130	-3.46072	10.5582	3.64105	0.18033	0.18033	99	229
		IRGC66792	86	1	81	6.88066	90.7155	27.111	33.9917	33.9917	19	10.2247	45.2811	7.9621	18.1868	18.1868	7	26
		IRGC66970	87	1	82	-4.01669	22.1371	26.6561	22.6394	22.6394	99	-3.07007	10.8915	11.2632	8.19316	8.19316	92	191
		IRGC67019	88	1	83	-6.79686	76.4344	27.2448	20.448	20.448	114	-4.28862	38.1535	11.0631	6.7745	6.7745	109	223
		IRGC67034	89	1	84	-6.15021	21.289	27.2249	21.0747	21.0747	110	1.96813	10.6187	12.4261	14.3942	14.3942	41	151
		IRGC67096	90	1	85	3.20402	16.0083	25.4933	28.6973	28.6973	38	-0.785037	8.00787	11.0311	10.246	10.246	66	104
		IRGC67429	91	1	86	6.04249	40.2982	22.8005	28.843	28.843	25	2.11039	20.0001	8.6659	10.7763	10.7763	40	65
		IRGC68159	92	1	87	1.2705	14.2946	23.7077	24.9782	24.9782	62	9.12671	7.02343	9.00104	18.1277	18.1277	10	72
		IRGC71494	93	2	6	-1.29601	-362.921	16.0607	14.7647	14.7647	80	-2.49405	13.2878	2.57929	0.0852401	0.0852401	83	163
		IRGC71524	94	2	7	-1.56273	-364.486	16.068	14.5053	14.5053	82	-2.56821	13.232	2.57888	0.0106741	0.0106741	85	167
		IRGC72479	95	1	88	0.764007	14.892	27.2729	28.0369	28.0369	65	7.7298	7.40882	9.17018	16.9	16.9	13	78
		IRGC73118	96	1	89	-1.87672	96.6961	26.7886	24.9119	24.9119	85	3.95505	48.2668	7.58152	11.5366	11.5366	30	115
		IRGC73124	97	1	90	2.38056	84.9392	26.825	29.2056	29.2056	46	0.554124	42.4007	8.1	8.65412	8.65412	49	95
		IRGC74719	98	1	91	-2.28506	92.7924	27.0025	24.7174	24.7174	88	6.58156	46.3178	7.43604	14.0176	14.0176	18	106
		IRGC74777	99	1	92	-2.5728	88.1988	27.2171	24.6443	24.6443	91	-2.74674	44.0255	10.1285	7.38179	7.38179	86	177
		IRGC752	100	1	93	5.50461	12.4835	23.77	29.2746	29.2746	27	-1.65592	6.15819	7.92966	6.27374	6.27374	75	102
		IRGC77530	101	1	94	-18.9704	9.52753	24.5817	5.61123	5.61123	132	-5.22341	4.72686	6.87042	1.64701	1.64701	114	246
		IRGC78253	102	2	8	-0.670741	-510.161	16.958	16.2872	16.2872	76	-2.34177	12.9539	2.18436	-0.157406	-0.157406	80	156
		IRGC78257	103	2	9	-1.31953	-396.765	18.2541	16.9346	16.9346	81	-3.41826	9.76797	3.45702	0.0387594	0.0387594	97	178
		IRGC78267	104	2	10	-0.700114	-456.4	17.5988	16.8987	16.8987	77	-2.75591	12.7416	2.85624	0.100333	0.100333	87	164
		IRGC7919	105	1	95	0.443273	35.475	30.5511	30.9944	30.9944	68	-0.862755	17.2149	10.5975	9.73479	9.73479	69	137
		IRGC8195	106	1	96	8.74922	20.8369	25.5321	34.2813	34.2813	14	2.2964	10.3749	10.9812	13.2776	13.2776	37	51
		IRGC8227	107	1	97	16.1032	19.9254	22.3781	38.4812	38.4812	1	11.3234	9.61488	7.39175	18.7152	18.7152	5	6
		IRGC8228	108	1	98	2.19057	17.0616	23.2444	25.4349	25.4349	48	5.83061	8.32912	8.56759	14.3982	14.3982	24	72
		IRGC8231	109	1	99	-0.198941	18.9971	22.4378	22.2388	22.2388	74	12.5392	9.15665	7.50741	20.0467	20.0467	2	76
		IRGC8234	110	1	100	1.50457	18.2859	21.0392	22.5438	22.5438	60	-2.43047	8.69238	5.99361	3.56313	3.56313	81	141
		IRGC8238	111	1	101	-1.86739	29.4515	28.985	27.1176	27.1176	84	-8.25656	14.6112	14.4346	6.178	6.178	128	212
		IRGC8242	112	1	102	9.29689	16.9814	24.0707	33.3676	33.3676	11	0.440755	8.31663	9.15617	9.59692	9.59692	51	62
		IRGC8245	113	1	103	2.52465	13.8497	22.2082	24.7329	24.7329	45	14.1273	6.63596	7.35663	21.4839	21.4839	1	46
		IRGC8260	114	1	104	6.89863	16.7752	19.2912	26.1898	26.1898	18	-3.45778	7.79576	4.85961	1.40184	1.40184	98	116
		IRGC8267	115	1	105	-5.26236	11.5893	25.3608	20.0985	20.0985	103	-0.0811265	5.76616	10.3452	10.2641	10.2641	59	162
		IRGC8268	116	1	106	-6.47829	14.7533	22.9249	16.4466	16.4466	112	5.94	7.19668	8.31407	14.2541	14.2541	22	134
		IRGC8341	117	1	107	-10.9439	13.6664	24.4112	13.4673	13.4673	122	-0.516017	6.80413	6.41778	5.90176	5.90176	64	186
		IRGC8896	118	1	108	-13.9684	13.1759	22.6643	8.69584	8.69584	128	-5.06487	6.44783	5.33332	0.268446	0.268446	113	241
		IRGC8952	119	1	109	0.329124	9.97387	26.6661	26.9952	26.9952	70	-8.86714	4.9897	9.28608	0.418943	0.418943	130	200
		IRGC9069	120	1	110	-0.814195	84.7486	27.0436	26.2294	26.2294	78	-3.62257	42.305	7.44184	3.81927	3.81927	102	180
		IRGC9175	121	1	111	0.884435	12.9515	24.2967	25.1811	25.1811	64	4.82442	6.42394	6.72209	11.5465	11.5465	27	91
		IRGC9177	122	1	112	2.05017	14.4071	24.59	26.6402	26.6402	52	0.366278	7.1817	6.68316	7.04944	7.04944	53	105
		IRGC9179	123	1	113	13.1098	14.882	24.9193	38.0291	38.0291	5	3.1062	7.40868	6.46914	9.57534	9.57534	32	37
		IRGC9790	124	1	114	2.79231	31.7011	17.4027	20.1951	20.1951	43	-3.79959	15.4626	4.20662	0.407033	0.407033	104	147
		IRGC9804	125	1	115	-1.92842	11.0828	23.1255	21.197	21.197	86	-4.76161	5.42686	8.77722	4.01561	4.01561	111	197
		IRIS66-333787	126	1	116	-6.69845	12.0849	25.823	19.1245	19.1245	113	0.152152	6.03032	9.75007	9.90223	9.90223	56	169
		IRTP1231	127	1	117	4.00222	13.2011	23.3857	27.3879	27.3879	32	9.89639	6.49096	5.50824	15.4046	15.4046	9	41
		IRTP13772	128	1	118	-4.8408	23.6318	19.2307	14.3899	14.3899	102	-1.58922	11.6276	5.43837	3.84915	3.84915	74	176
		IRTP201	129	1	119	-3.37578	14.031	23.9406	20.5648	20.5648	96	-4.77697	7.01232	8.78917	4.01219	4.01219	112	208
		IRTP24986	130	1	120	-5.5483	13.0351	26.4319	20.8836	20.8836	107	-3.0634	6.517	8.49472	5.43132	5.43132	91	198
		IRTP9542	131	1	121	-2.36745	20.1762	28.2746	25.9071	25.9071	89	-1.41453	9.83971	12.4303	11.0158	11.0158	72	161
		Filler	132	2	11	0.614161	-108.14	24.6857	25.2998	25.2998	66	-0.821096	-2104.45	8.26311	7.44202	7.44202	67	133
