# Supplementary material for: The influence of genetic architecture on responses to selection under drought in rice
Source: Evol Appl. 2022 Jun 6;15(10):1670–90. doi: 10.1111/eva.13419 (PMC9624088; doi:10.1111/eva.13419)
Supplement: Supplementary file 8 — Table S6 [file EVA-15-1670-s004.xlsx]

## Sheet: Sheet1
Table S6. Quadratic selection analysis for fitness of Indica and Japonica accessions
Datasheet A. The Summary of Quadratic Total Fitness Wet Indica
Datasheet B. The Summary of Quadratic Total Fitness Dry Indica
Datasheet C. The Summary of Quadratic Total Fitness Wet Japonica
Datasheet D. The Summary of Quadratic Total Fitness Dry Japonica

## Sheet: A
Quadratic Total Fitness Wet Indica
Trait	Curve	Std.Error	T value	Pr(>|t|)	Sign.
WUE	0.0742	0.024876	1491	0.136903
LOP	0.08668	0.021059	2058	0.0404	*
TNR	0.00948	0.024651	0.192	0.8476
SSC	0.0367	0.030463	0.602	0.5474
TGW	-0.05477	0.019861	-1.379	0.168976
DTF	-0.16554	0.02105	-3.932	0.000105	***

## Sheet: B
Quadratic Total Fitness Dry Indica
Trait	Curve	Std.Error	T value	Pr(>|t|)	Sign.
XHS	0.21479	0.0639004	3.36132481	0.00092603	***
WUE	-0.10245	0.0597485	1.7146874	0.08792118
LOP	0.073013	0.048965	1.49112631	0.137473
TNR	-0.242325	0.0674029	3.595171172	0.00040656	***
LRO	-0.242325	0.0674029	3.595171172	0.31013482
SSC	0.1074	0.064367	1.66855687	0.09673928
TGW	0.018067	0.0500078	0.36128364	0.71826131
DTF	0.135404	0.0565515	2.39434851	0.01755501	*

## Sheet: C
Quadratic Total Fitness Wet Japonica
Trait	Curve	Std.Error	T value	Pr(>|t|)	Sign.
WUE	-0.0879	0.05541	-0.793	0.4286
LOP	-0.03348	0.045454	-0.368	0.713074
TNR	-0.17284	0.043624	-1.981	0.04913	*
SSC	-0.05863	0.064938	-0.451	0.62217
TGW	0.27315	0.044195	3.09	0.002322	**
DTF	-0.3228	0.047894	-3.37	0.000923	***

## Sheet: D
Quadratic Total Fitness Dry Japonica
Trait	Curve	Std.Error	T value	Pr(>|t|)	Sign.
XHS	-0.17916	0.08983	1.99443393	0.05629169
WUE	0.04475	0.0817331	0.5475138	0.58852361
LOP	0.12816	0.0715346	1.79158058	0.08441642
TNR	-0.11667	0.0782675	1.49065704	0.14764272
LRO	-0.001975	0.0875423	0.02256052	0.98216674
SSC	0.165779	0.0844291	1.96352916	0.05995981
TGW	-0.051356	0.0647086	0.7936503	0.43431896
DTF	0.16306	0.085903	1.89818749	0.06840999
